# Supplementary material for: Development of an Oxidative Phosphorylation-Related and Immune Microenvironment Prognostic Signature in Uterine Corpus Endometrial Carcinoma
Source: Front Cell Dev Biol. 2021 Nov 25;9:753004. doi: 10.3389/fcell.2021.753004 (PMC8655987; doi:10.3389/fcell.2021.753004)
Supplement: Supplementary file 4 [file DataSheet1.ZIP]

Archive with 14 entries (13 files):
- raw data/
- raw data/04.test.txt
- raw data/04.train.txt
- raw data/ALL.txt
- raw data/CIBERSORT.filter.txt
- raw data/PCR.pzfx
- raw data/Response.xls
- raw data/TCIA1.txt
- raw data/TMB.txt
- raw data/checkpoint.txt
- raw data/riskAll.txt
- raw data/riskTest.txt
- raw data/riskTrain.txt
- raw data/ssGSEA_output.txt
