# Supplementary material for: Development of an Oxidative Phosphorylation-Related and Immune Microenvironment Prognostic Signature in Uterine Corpus Endometrial Carcinoma
Source: Front Cell Dev Biol. 2021 Nov 25;9:753004. doi: 10.3389/fcell.2021.753004 (PMC8655987; doi:10.3389/fcell.2021.753004)
Supplement: Supplementary file 4 [file DataSheet1.ZIP › raw data/04.test.txt]

id	futime	fustat	PGK1	SHMT2	BCL2	COX5B	CHCHD10	ATP5IF1	PM20D1	COX7A2	COX6B1	MYC	COX7A1	UQCR10	PPARGC1B	UCP2	PPIF	COX6B2	NEU1	LONP1	NIPSNAP1	YAP1	UQCRC1	NDUFA3	MRPL12	ATP5MPL	AIFM1	ATP5F1D	FOXP3	NDUFS5	SLC25A33	SLC2A1	VDR	NDUFA13	ATP5MC1	COX5A	ATP5F1E	ATP5MF	TARS2	NDUFS6	PDK4	SHH	NDUFA2	CHCHD1	TXNIP	UQCRQ	UQCRH	IFNG	GAPDH
TCGA-A5-A7WJ	0.934246575342466	0	163.6143	36.49596	1.647187	90.77752	26.655	97.56893	0.02827884	44.66791	232.8034	11.27164	1.454904	135.6505	0.8212795	45.18377	34.7489	0.03875276	30.0957	46.38772	37.04962	28.11248	79.54034	27.31638	24.76494	23.45554	170.3221	38.6097	0.8098624	424.6674	4.963862	26.20763	5.159089	14.17272	38.46148	86.93432	39.34276	45.28832	28.15775	60.54279	2.630334	2.004286	54.59614	40.01597	118.4855	117.9219	133.7401	0.02427615	1518.684
TCGA-D1-A169	3.10958904109589	0	79.58273	30.28071	0.3313761	90.88083	61.49497	46.01542	0.07144779	23.9043	392.4449	6.596814	5.198217	197.8363	0.7129191	124.0019	73.76989	0.01958213	22.33273	99.98972	24.85728	4.526726	216.9608	43.20863	22.63702	29.93701	24.03195	97.61559	6.082018	572.0856	3.828333	65.5628	5.273119	30.71821	15.56966	58.13393	46.57818	32.03319	5.836105	54.44617	0.6447282	1.683031	52.64048	13.55082	91.81086	77.72551	56.00283	0.09200223	2874.307
TCGA-B5-A0K7	5.2958904109589	0	38.01645	15.83809	11.69439	232.1935	31.49714	71.23559	0.06409591	58.4641	239.4462	6.383263	4.718844	125.4452	0.3466454	149.379	17.58593	0.05855717	21.21841	18.814	27.86072	15.47909	62.52799	39.71477	29.82592	23.72965	24.46135	86.15624	3.734513	526.5899	3.941593	18.71454	6.801479	18.06634	35.21791	80.78498	55.69637	65.44755	15.67112	48.80524	1.989748	9.710925	62.41715	25.57074	119.8941	105.134	99.63952	1.146324	1292.356
TCGA-BS-A0V8	6.96986301369863	0	13.63133	15.74653	2.132456	184.4141	108.6769	50.43693	0.08838128	42.34123	376.8408	4.465066	7.6933	97.7429	1.366742	136.6402	14.36369	0.03027899	14.72077	20.93342	15.49858	11.82481	56.52563	57.29044	45.39668	22.79844	10.84912	127.1171	0.9382539	532.3566	2.997258	5.685453	1.282588	18.76895	21.26966	21.85849	19.56037	51.99414	6.049132	24.63934	2.377259	0.8254299	69.82872	24.30241	33.53899	52.85252	16.53135	0.3319377	266.892
TCGA-B5-A5OD	2.84383561643836	0	29.2711	37.12288	3.697382	183.5889	67.17082	58.92566	0.3891236	88.72719	611.4481	14.37587	5.212408	241.6204	0.2000153	50.17961	52.73681	0.05056655	65.45428	23.28663	86.34324	7.894058	70.69154	87.19099	72.82797	25.86702	29.53667	54.52182	1.517214	1132.442	3.426482	13.20555	0.8716155	25.41887	36.57704	85.10175	61.09693	77.28018	10.93883	105.3694	3.418997	0.01740512	56.33654	50.67279	103.0377	99.42228	70.48589	0.02879704	1292.079
TCGA-D1-A16G	2.28493150684932	1	84.17135	45.64315	0.2084299	114.2486	79.47962	67.09194	0.02981348	55.69209	464.056	144.2958	1.31695	138.2401	1.484399	189.5585	74.02707	0.5311254	39.82279	50.00856	59.05281	13.17028	115.827	26.19789	54.84836	26.60885	51.63672	56.66554	0.5446732	353.7535	3.164615	31.18405	14.20887	18.08735	74.41579	137.8316	41.42156	53.97035	15.28256	76.91195	2.457484	0.4872711	51.40503	33.97392	23.54097	130.7168	112.0555	0	1558.23
TCGA-FI-A2F4	6.10958904109589	0	97.53539	26.84914	3.182848	122.7801	49.02219	55.61607	0	51.43455	249.8704	22.87181	0.8151605	146.3056	0.8652882	120.3857	43.76266	0.0429909	22.1169	32.74561	27.901	12.95332	81.09285	37.27507	16.11385	23.12473	62.78131	56.71111	2.354511	424.6909	2.840604	26.85515	3.858896	16.97337	36.67496	105.2816	31.37185	44.17464	21.45168	48.99963	1.932628	1.635871	46.927	27.23367	301.6206	89.63742	118.8725	1.009916	1016.165
TCGA-BG-A222	0.797260273972603	0	191.9083	34.22472	0.9342472	68.77956	37.8944	44.6129	0.01457171	45.00698	139.4615	30.4749	0.6815389	86.45555	0.9929701	79.58162	42.86244	0.01996878	43.59627	40.06801	45.03292	24.32078	61.69099	20.68427	16.11804	13.50733	34.31136	23.59915	1.496565	248.2135	3.15279	238.3146	10.22414	10.40876	23.66997	48.91559	25.19052	31.12534	14.03283	34.91406	2.882703	0.1814551	40.16392	23.01352	64.33871	72.32528	52.75311	0.5316401	1466.476
TCGA-D1-A179	1.22739726027397	1	78.16024	44.74963	1.040427	144.8659	46.24084	34.18655	0.04358329	41.43328	252.1156	21.4617	1.887454	121.2881	0.2386548	283.2741	58.00008	0.5773481	24.79989	23.76367	41.40538	19.09636	55.36735	35.87349	46.13958	24.88706	29.37191	37.78991	1.075998	998.6605	2.522508	126.5904	1.699999	19.91333	32.52974	48.8488	47.4139	66.23607	10.61863	70.8476	1.705917	0.06784044	39.71101	29.44835	29.95094	53.06776	6.823735	0.09353589	2596.161
TCGA-AX-A1CI	7.12328767123288	0	14.56701	10.39002	4.077223	108.1226	44.38661	54.32271	0.08701304	51.00512	306.8173	4.759744	3.52709	128.4929	0.6529387	157.9446	10.54752	0.05962047	24.27351	12.757	11.77678	13.34511	47.89427	53.46732	22.25844	23.47119	19.33274	80.8112	0.9795821	519.3213	5.948928	6.69384	1.65959	16.21058	37.73182	70.70197	33.58091	52.60892	10.96813	26.05275	1.107313	0.8487692	81.71766	27.94455	62.1054	91.10445	85.00375	0.1120454	966.3013
TCGA-AX-A2H8	5.0986301369863	0	136.8993	103.3893	6.567467	97.78205	32.3098	34.16942	0.1439828	34.80747	98.21437	23.71916	0.6079553	50.85835	1.189939	123.3496	43.14052	0.1973112	16.78138	18.56875	23.39281	39.39463	45.09824	28.28486	12.40231	14.2999	23.75088	24.71504	1.350784	266.4817	7.226638	170.7878	3.53221	10.80608	16.69562	52.04778	22.41266	41.79374	15.39364	64.3605	2.800504	1.10192	38.28843	26.33075	70.01801	60.82152	98.67045	0.1158778	1638.354
TCGA-AJ-A3IA	1.73424657534247	0	47.43764	22.36035	2.008883	140.2427	13.4157	58.71017	0.03129981	32.22476	275.5228	23.21758	3.985156	87.07081	0.163775	231.8345	21.9996	0.0343141	24.78285	25.52519	12.26598	20.95604	65.45921	56.91206	53.72271	29.99583	20.04608	21.73078	1.885485	286.3321	7.837855	14.04202	4.126934	11.67443	9.705487	31.85729	94.30582	76.35119	11.08161	109.1429	11.09853	0.006496045	48.68373	20.04892	55.53221	34.88368	10.08775	0.1074781	990.3701
TCGA-AP-A059	4.0027397260274	0	79.73232	31.46314	1.207782	153.846	59.33618	81.59471	0.03134128	76.2356	286.6538	38.45148	5.130561	134.1487	0.9597983	198.9308	44.76216	0.4509693	22.71572	41.7525	48.1219	14.95776	134.8135	39.92035	23.43023	49.61147	49.15318	69.72821	2.924827	457.2463	3.698791	33.04813	9.096482	19.75544	51.16073	109.6799	37.64669	64.89267	13.57397	71.19835	3.027585	6.813623	70.80441	35.24535	43.16658	99.68046	103.9205	8.744165	1365.233
TCGA-A5-A0GE	8.78082191780822	0	34.63001	46.66467	2.660213	116.1478	41.44963	89.59248	0.04552827	75.0681	331.8149	26.62312	7.216367	136.0183	0.3939637	183.7187	47.4293	0.08318805	10.13559	33.42135	38.14402	12.79077	98.70991	34.04433	38.08812	38.34602	46.16202	90.21908	1.618584	563.4196	3.26297	17.69745	3.544738	20.58227	47.31613	134.1368	53.73213	67.30873	9.049149	59.90188	4.784314	0.2598491	68.72986	57.35207	87.58108	135.666	163.0483	0	1758.695
TCGA-BS-A0TG	6.4958904109589	0	39.01575	22.78243	1.071049	137.9976	16.50712	56.7349	0.01938657	52.46942	328.9099	9.118729	9.772604	114.3989	0.07077173	144.6714	19.23584	2.377744	21.6074	20.79879	21.33138	12.72547	81.11997	41.79019	31.50027	29.3523	14.9301	68.31191	1.206127	569.6482	3.09003	134.9659	8.833107	23.63531	19.28226	69.10104	48.15552	62.48245	5.556142	48.75561	1.412976	2.19283	57.41974	32.9756	28.0573	142.9408	97.64583	0.3744568	1400.038
TCGA-B5-A3FA	8.02465753424658	0	127.24	62.28535	0.6608357	107.4675	28.34951	103.3616	0.009406604	79.52361	252.8765	17.83737	1.686512	117.5222	0.9767629	80.98297	42.64889	0.09667967	35.78694	51.59067	56.19281	19.10167	71.69979	23.13837	61.06553	20.53512	37.50062	50.92627	1.25406	465.4385	7.388143	101.769	4.164592	16.96159	41.84338	96.10743	49.36001	49.35066	14.75814	60.10799	3.716352	0.6588917	66.76008	37.35584	68.38756	134.4035	117.7576	0.1413153	1114.203
TCGA-A5-AB3J	1.4027397260274	0	42.82369	11.85639	11.36471	69.15033	23.07792	55.42034	0.1988869	49.6808	158.3616	22.57882	14.54667	81.12855	0.5183918	43.81047	12.98321	0.0302834	19.00362	18.28202	17.77354	25.4483	43.79426	30.2715	18.59962	25.04585	19.92499	34.52242	1.323931	359.8754	4.246734	8.449306	2.85061	13.7019	22.05327	49.70051	43.90079	59.08594	13.64913	35.85633	23.43944	2.476651	44.50175	23.09844	451.9579	69.99629	101.1992	0.2213241	751.9085
TCGA-EY-A1GU	2.73150684931507	1	70.36674	23.45353	2.516092	65.72284	28.14125	40.29263	0.04297809	35.87004	125.2276	9.408856	0.9678473	76.16397	0.6188592	177.9399	18.58408	0.1177926	22.88676	19.7441	28.21744	25.50478	50.1663	23.81557	12.45846	14.24459	17.48944	33.12089	0.9478778	234.3249	2.9053	42.76868	7.22697	9.044	17.88637	55.01787	22.03354	27.58825	14.44839	25.03432	9.173536	1.546097	38.20325	19.62056	328.7594	56.63029	65.7738	0.03074569	979.32
TCGA-B5-A11W	1.62465753424658	0	62.20914	19.75354	0.9969332	129.5474	25.50046	216.4319	0.03747814	52.45002	258.16	8.699912	4.284877	119.6213	0.2584302	320.9605	22.77002	0.08987877	13.81546	30.47889	26.14499	20.71858	59.56482	50.64642	28.63749	30.33705	32.95229	66.03034	0.8142399	467.6714	4.84247	39.68822	0.9841678	25.74008	26.20593	76.09694	43.7377	62.3334	6.968526	50.03045	7.663563	9.771507	57.37835	30.28878	106.4134	109.5816	81.79064	0.04021669	940.7347
TCGA-BS-A0TI	5.15616438356164	0	22.86612	22.28331	1.529855	214.1162	43.57511	104.3286	0.04823629	70.78603	373.6888	4.28562	5.138843	183.121	0.5282677	146.1503	51.11488	0.09915308	29.65278	31.31785	24.66704	6.208354	53.3816	106.3738	71.63071	28.68863	32.80009	122.8954	2.381747	696.4843	11.12363	13.46117	5.577812	37.20297	47.34992	55.94056	98.53984	112.2337	8.999778	45.96929	1.199791	0.2502772	109.6506	58.32604	56.48817	217.4875	157.0748	0.1035219	2440.116
TCGA-BG-A187	1.22739726027397	0	42.22661	36.31217	1.432172	53.88681	32.42203	39.1895	0.02809057	20.30561	179.924	60.42395	3.64954	102.9132	0.3788511	211.9838	81.99634	0.03849475	27.71471	79.046	44.74676	15.66309	171.0236	22.82966	22.75005	15.54582	38.36907	76.5617	1.747643	408.8829	2.295839	43.82326	7.175932	16.70314	20.16131	43.7398	24.25899	25.38536	8.473933	40.5604	1.470525	0.5902866	30.96541	20.39962	35.86361	62.30469	50.56049	0.03014316	1848.121
TCGA-B5-A0JY	5.77260273972603	0	118.2977	46.0465	1.601602	134.8352	20.56453	65.27575	0.03531096	93.55149	237.1178	5.49019	5.459265	112.4201	0.2005183	151.0436	15.20546	0.169363	45.90258	56.30747	37.58926	14.38934	88.72313	40.89296	22.58188	46.80012	17.53363	52.87928	1.325088	460.3352	6.334745	56.28657	2.456421	18.57646	34.09735	83.70057	43.50443	50.93901	7.369286	64.59928	4.360845	4.314673	60.97696	36.62861	96.07136	148.4245	228.4299	0.2652381	1298.572
TCGA-AJ-A2QO	2.86301369863014	1	222.8276	32.36966	0.853454	125.0038	33.16298	162.8459	0.01980928	93.95381	320.5361	15.77083	2.076063	161.3811	0.620033	120.6101	35.08901	0.3302793	33.35763	57.50101	29.57976	19.21518	161.201	23.27202	46.92905	74.05583	31.3884	65.2293	0.7824928	663.7098	8.867609	144.6805	1.241149	19.65707	37.68265	119.8326	56.54948	63.56412	11.02436	68.81593	3.38029	14.41343	78.14779	42.90098	95.75404	140.7691	167.9097	0.3117658	2764.029
TCGA-B5-A1MU	4.24109589041096	1	87.5183	37.75736	8.745257	88.4031	34.70578	32.70622	0.08961075	33.02795	124.7541	77.20922	5.976366	130.2148	0.2847233	103.7942	49.80062	0.0204668	22.28915	30.56438	91.68833	26.52714	71.73495	24.418	24.72306	27.77986	20.18151	35.72632	1.858365	216.3608	2.735058	63.48525	13.76116	8.750935	23.23017	56.91434	43.64057	52.97484	7.497828	48.45747	1.520494	0.03874595	31.82528	25.61451	52.73956	59.35628	68.76437	0.7051635	1104.997
TCGA-BG-A0MT	1.76438356164384	0	78.95461	27.04534	1.196022	164.4553	14.70723	98.88548	0.03188255	60.16421	205.8148	8.525718	3.396601	83.98206	0.4202936	92.09474	24.35713	0.04369121	17.18843	11.39895	23.77677	17.49287	89.98559	42.73119	27.64521	25.90526	31.68772	35.26249	0.5195037	380.3573	1.848898	26.10855	1.07224	29.91412	46.0686	95.71514	55.92105	126.5134	25.66461	64.78885	3.882115	1.381297	78.38421	26.75004	83.73182	154.1129	118.5301	0.03421222	818.0053
TCGA-AJ-A23N	1.2027397260274	1	107.5329	46.92515	4.52832	92.10739	11.63743	48.0907	0.02541308	33.78519	173.6863	21.96987	5.629365	40.13041	0.310528	123.0449	22.79953	0.03917878	15.62933	20.93159	43.35698	44.79739	50.41768	10.67574	25.60585	11.1462	28.32208	15.65529	1.675175	376.5164	6.692105	131.9563	11.20432	13.11179	12.4794	32.43808	41.58342	21.68824	13.13687	39.24669	2.532094	0.105486	20.65887	18.88076	66.14576	38.85602	87.10655	0.04090505	813.364
TCGA-A5-A0G3	3.91232876712329	0	145.5659	46.25937	1.464734	198.8943	45.59263	63.47109	0.8066791	35.22635	934.8681	67.30268	1.076367	108.6624	0.5659726	19.98287	74.38214	0.3734652	23.99239	46.91513	39.09639	11.55928	165.3543	14.87517	42.02239	18.84117	35.70112	49.8986	2.023851	417.6551	4.051758	785.9338	2.812376	26.11727	36.52641	44.7929	51.34285	33.06718	23.27438	85.97714	1.336805	0	50.32654	22.13533	434.9694	88.50607	22.78822	0	1500.362
TCGA-DI-A2QT	1.03287671232877	1	132.8008	63.77627	0.596165	121.0967	49.53936	82.28171	3.306802	64.26347	322.2397	26.37336	2.41662	64.66824	0.579831	82.16944	61.74777	0.6077504	69.49644	43.39166	21.45347	2.999714	120.8089	48.34044	75.23893	34.46097	44.88455	39.71829	0.2040985	418.3724	2.213656	105.3743	1.697997	22.70987	45.41671	110.4938	72.52852	81.36384	25.14955	96.69684	5.180522	0.5674507	74.56559	40.60366	78.78939	131.0556	180.3387	0.09240709	1697.415
TCGA-D1-A1O7	0.0876712328767123	0	51.32741	22.28651	1.383094	164.1064	33.59774	97.62057	0.157195	63.77406	313.7561	8.270183	3.063427	153.2369	0.4271985	244.45	34.68281	0.2261877	16.47209	36.29078	37.25902	14.47575	110.6632	52.33054	43.24922	36.19356	58.52885	75.38785	1.614446	781.8492	4.467314	42.68368	2.853324	24.79406	37.82236	93.74285	49.7001	79.90573	8.899471	73.40265	2.009528	3.808929	80.71794	42.9749	77.55669	137.481	98.75791	0.06747251	1152.568
TCGA-AP-A0LH	3.03013698630137	1	139.105	35.48495	0.3838321	214.6073	88.63391	109.8237	0.0317044	75.48034	212.545	69.12258	2.677383	180.3706	0.9773485	151.5412	51.92878	0.08689415	23.47732	32.66118	40.43785	12.94597	114.6962	28.54594	38.45478	39.20499	172.2558	85.39839	0.8610014	567.2723	5.365175	48.06498	13.74439	24.81974	65.14347	158.9667	46.95889	72.51133	19.93113	129.7104	2.200716	2.467506	74.93865	36.18459	128.6796	140.7529	127.1382	0	1412.397
TCGA-D1-A16S	1.55616438356164	0	16.17872	22.49784	0.5392482	321.4565	35.77196	79.83753	0.1635756	42.46698	639.5019	6.174194	11.1454	130.0546	0.3464896	270.3954	20.61001	0.6724823	19.38022	25.41321	23.23588	10.22483	82.98035	69.87275	92.06146	36.37999	43.80198	107.0973	0.5564029	858.0343	2.946238	18.19579	1.783495	45.91311	62.24397	72.12305	64.37805	103.7694	13.28452	77.14175	0.4730988	1.11277	92.11376	38.57154	36.05489	99.79604	57.80113	0	997.4791
TCGA-D1-A17D	2.53698630136986	0	54.97838	19.06008	0.7178149	94.41949	22.26662	65.04124	0.04894977	30.22447	319.431	16.38695	3.646157	167.3691	0.1323658	379.4105	43.19388	0.1565195	27.49973	84.09529	30.28859	12.26842	184.9069	72.6886	29.12587	23.60511	50.95997	106.136	1.820788	846.5712	2.014163	43.99335	2.653507	32.94943	26.40645	55.28682	37.19323	56.88125	6.287365	59.20072	0.5002285	1.617	58.53124	17.88892	87.3857	87.56319	36.07813	0	2317.464
TCGA-AJ-A3EM	1.85479452054795	0	73.44654	77.64126	1.846561	109.23	63.11328	123.5764	0.02903297	73.29598	341.1905	54.91499	4.036016	177.1985	0.3753687	118.6446	38.93235	0.07459914	12.10309	54.41925	52.48364	17.92435	143.8223	44.76106	49.66583	47.54096	44.55739	44.71736	0.788453	465.8783	13.01628	27.91853	7.286265	33.88945	61.38851	72.35575	70.63259	99.83576	74.84977	109.8371	2.153833	0	59.09951	30.56413	77.92819	72.41208	207.6659	0	941.3457
TCGA-AP-A1DP	2.96164383561644	1	22.52029	13.17856	5.030787	143.7498	29.42844	192.891	1.038478	62.43415	319.1701	2.203413	2.90596	135.3543	0.5238306	240.5522	11.4793	0.21894	22.95135	16.48063	15.0239	17.73283	55.30086	56.63992	18.34909	39.96918	30.71785	58.80821	1.367375	586.051	7.061605	18.81742	4.31809	19.2004	33.21859	73.1071	37.64029	57.06053	22.02355	35.25805	16.95834	1.423041	93.69499	40.36414	327.0747	118.2617	75.88293	0	657.38
TCGA-BS-A0UT	6.06027397260274	0	11.84481	9.930965	2.114954	186.2757	29.71348	52.2156	0	52.01279	287.1535	7.398264	14.47964	100.1222	0.09114121	51.13312	8.830162	0.7390107	13.52072	18.29651	21.18095	8.806661	62.0757	56.86115	19.08347	18.85054	14.28424	69.49116	0.8432059	547.4877	2.926129	27.18043	8.405638	17.91577	26.18972	45.87315	36.07116	71.7224	15.27106	41.85594	1.663687	4.500214	64.42007	23.68449	149.4891	92.97199	72.66905	0.09644655	1073.207
TCGA-B5-A3S1	2.47123287671233	0	135.76	41.13187	1.9674	80.85843	14.82214	19.86246	0.02354686	56.92393	227.3328	80.04156	1.162503	59.18414	0.4488976	130.8706	35.59813	0.4114189	23.76153	15.56036	56.79516	29.59771	56.12105	20.57934	26.1055	26.52212	60.08998	15.97603	1.453332	533.5212	7.306645	53.06896	2.202142	14.79691	18.12415	55.33528	61.10121	50.24226	20.32845	32.11198	2.662828	5.748309	31.87193	38.99369	35.26689	53.89938	104.1086	0.4295466	1454.616
TCGA-B5-A11H	7.36164383561644	0	101.3153	45.3066	0.7424907	140.0346	52.7636	97.06812	0.1262143	80.89321	293.7065	15.02029	4.714373	209.5018	0.5631415	336.8931	47.02406	0.06486057	31.45637	50.05633	40.35304	16.27743	122.0393	41.27384	39.91665	35.72165	84.42704	57.51677	2.788837	578.7218	9.395218	50.28045	7.529992	18.50341	48.22696	107.3247	50.77427	71.06058	11.42029	67.13308	3.604781	0.06548712	82.37017	34.98352	105.9511	172.8908	10.04652	1.28665	1813.628
TCGA-DI-A1NN	2.94794520547945	0	69.1209	45.47518	1.678666	133.9664	58.69443	27.58854	0.04702865	66.79652	238.7735	249.5935	2.606927	106.3317	1.580098	175.6329	360.4622	0.02148238	19.6645	21.44375	63.86471	13.72647	114.6639	25.24884	70.23598	30.09426	41.41145	43.25417	3.607022	355.5632	4.81652	18.49691	3.531558	33.10896	47.35541	164.8108	50.38666	62.21395	14.6442	83.25435	3.817566	0.00813371	64.24786	19.56316	55.50349	93.64725	122.409	0.1009301	1515.677
TCGA-A5-A7WK	1.53424657534247	0	209.4863	25.94016	6.363976	127.7188	30.75251	58.9976	0.08097053	65.8831	504.9768	39.31746	1.697183	90.95823	0.4674659	106.781	14.23183	0.0184934	13.73883	27.6937	56.00019	27.49927	67.32558	26.61319	28.0974	24.5394	123.2681	20.05567	0.447782	272.6564	10.44555	144.0115	4.187879	13.36013	15.5404	38.24126	48.92417	53.24762	14.95495	38.51933	2.647859	0.1344387	49.14956	15.98488	77.22025	108.4454	133.8991	0.1042645	1262.633
TCGA-B5-A1MX	4.03561643835616	0	162.1294	40.92664	0.8498957	172.041	34.00926	75.0829	0.05538086	120.9832	359.0526	12.68689	3.885358	210.0957	1.123171	51.4081	68.87733	0.1517856	41.94058	58.34038	35.47157	13.69823	125.3725	49.43963	26.36902	95.78266	39.58502	56.68376	1.62704	686.7118	9.362433	32.45986	2.200569	28.68047	44.60606	93.10755	66.40266	85.95256	10.03097	77.54585	0.6326886	0.3879188	85.15192	49.54047	57.85631	137.4634	238.0201	0.5348481	978.5637
TCGA-D1-A17S	2.02465753424658	0	7.18783	12.71145	2.195097	237.9583	42.08705	123.6959	0.06110751	43.27196	309.2306	2.78556	4.12834	115.3915	0.4131042	196.3502	10.21492	0.8374051	8.480333	19.66453	12.30868	9.624018	56.50289	75.1884	51.95014	19.02164	25.38237	140.9454	1.025877	815.2899	2.956521	8.634617	0.7788748	29.88641	29.95159	46.60353	36.01257	53.94714	9.168014	34.2001	0.8129908	1.543027	72.31731	21.39853	29.09748	102.6558	19.36182	0	499.9422
TCGA-B5-A11E	4.98630136986301	0	132.6704	38.04699	1.702475	137.1362	75.49428	78.54579	0.01883828	90.18539	254.8445	20.75733	2.202731	138.3357	0.9971677	55.75428	39.68559	0.03872341	20.95545	37.79675	36.15776	22.4473	132.8625	26.46204	28.11848	27.61372	30.04346	82.46607	2.54867	475.9884	7.282996	119.735	3.488861	17.85705	51.82313	81.45556	31.42309	59.35167	8.164938	60.10327	5.535646	0.2052618	66.31957	22.21426	37.28904	128.8956	126.2908	0.4447258	2052.111
TCGA-B5-A0JX	4.8958904109589	0	75.89878	21.2977	3.878284	65.70267	20.09353	54.29431	0.1184609	51.19325	178.7308	14.81988	2.616384	88.33157	0.1982053	220.7632	31.52732	0.07102219	18.63913	28.49938	36.20823	33.28466	69.51966	26.08623	19.3912	29.46953	24.35292	38.07058	3.641128	280.6264	4.569727	50.97835	6.289732	12.77849	26.86553	74.25946	42.86021	41.07205	8.069911	40.01422	3.02359	0.6991555	42.19281	26.62254	77.92672	76.7042	71.00882	0.3813507	558.5455
TCGA-D1-A101	0.145205479452055	0	24.75156	15.90164	3.885764	160.6605	27.30362	87.82891	0.09951246	60.73431	291.5296	8.039536	11.50655	133.2643	0.3229117	113.0465	17.51032	0.3238785	18.61122	22.70024	20.1434	18.29266	84.1831	46.90143	32.64222	21.95643	41.70192	88.12476	4.323961	644.9737	2.61543	26.43756	3.988531	22.21346	40.43635	73.74219	38.94779	63.97374	6.635531	49.74834	2.475193	0.3872453	69.35808	25.21446	131.0674	113.584	74.13024	1.174623	1204.815
TCGA-FI-A2EY	2.41095890410959	1	13.07167	15.64224	1.343041	172.659	69.40111	69.03211	0	48.73166	402.3781	8.700335	7.189469	95.94021	0.3142415	102.2813	18.99663	0.1200695	5.4947	17.49006	19.84034	8.604228	61.67234	47.6524	47.93595	34.15456	13.86286	95.03108	0.3096696	292.3838	2.001759	7.42295	0.7818114	32.2013	53.81354	55.30816	54.71722	107.4665	10.84506	77.29401	1.467114	0.325405	51.21475	19.63809	28.84396	78.51701	16.59184	0	2039.331
TCGA-AP-A05P	1.74246575342466	0	32.21029	31.84022	3.005405	89.35874	26.56624	48.16401	0.02678636	42.84235	179.9113	4.223105	5.811762	95.40612	0.1466776	136.5998	20.85661	0.02753062	21.25853	16.11758	43.18291	23.53262	57.81589	26.94692	16.95999	25.90621	24.07054	51.11427	0.5951794	485.9842	2.01665	24.68519	2.671701	13.2127	15.19545	61.28571	39.66773	31.90121	11.72145	37.27781	7.499328	0.4238976	46.27972	29.55646	195.4173	77.15469	132.3061	0.08623097	878.3566
TCGA-DI-A1NO	0.780821917808219	1	50.82097	60.30304	1.156736	272.8387	116.7283	37.26821	0.06460728	94.74431	550.901	32.54143	2.476174	181.7446	1.169435	128.6451	74.35229	0.1549389	11.81168	18.29986	65.67842	11.29287	145.3723	42.81792	34.17097	29.96877	49.2449	53.89258	0.909176	675.4567	7.076978	45.49432	6.250532	20.92333	98.61759	104.43	71.54319	98.69473	18.60949	120.6393	3.615727	0.01676096	56.40797	50.36325	164.4925	92.47286	178.8689	0.03466409	1911.326
TCGA-BS-A0U8	8.11780821917808	0	29.48859	23.05591	3.58767	208.7795	26.93659	93.5529	0.03697744	58.11108	275.3646	12.12666	6.677735	128.7796	0.07499342	178.2683	16.80869	0.03800486	23.40303	29.39689	17.25491	16.02028	82.02277	47.56795	51.29134	25.99746	28.22876	120.072	1.971888	628.46	5.843682	18.54904	3.509298	19.59594	40.54874	60.96848	34.35676	67.7038	10.7636	41.60135	5.05861	1.88982	77.43115	42.10501	53.60909	125.092	86.67046	0.396794	1249.628
TCGA-BS-A0TD	6.51780821917808	0	35.61978	24.74066	0.9070643	197.7184	39.74095	105.6013	0.02799762	65.72249	333.4409	4.779877	3.673838	156.0546	0.3520457	277.1089	30.96847	0.5563269	18.5241	31.64907	23.94585	7.875374	124.219	45.37518	47.52091	41.43622	50.15195	86.31041	0.3041343	583.6832	2.3642	35.77591	5.79785	28.90405	35.10958	120.645	52.58353	75.55023	7.808636	72.45441	1.230829	5.905124	81.91592	35.48251	38.78341	139.5352	67.75401	0.1201737	1223.486
TCGA-EY-A2OP	2.58630136986301	0	90.8897	37.43205	7.151012	103.542	48.24029	108.1371	0.008938118	64.51302	261.5497	67.93614	1.277369	60.79495	0.7722218	58.60909	61.97553	0.1347348	39.63006	60.46215	54.23978	19.97242	111.5505	24.9785	82.25213	16.9673	24.33952	85.47159	0.3530675	421.0253	6.013837	28.70383	0.7741412	20.36175	43.10993	121.5901	30.4747	53.82505	15.32401	57.03387	32.91882	0	49.28787	40.97801	40.34763	106.5994	113.9505	0.07672986	2162.874
TCGA-EY-A1GM	2.72602739726027	1	58.62629	25.36148	19.91954	175.2357	54.21763	21.34159	0.02975538	40.22575	371.0366	7.425569	1.121092	53.96775	0.6487246	39.19064	15.57647	2.436377	22.76799	20.25966	20.5293	47.57512	70.22124	29.87088	38.85245	18.55118	9.893142	65.95792	0.837456	237.6707	0.6559077	344.1399	1.836904	6.591817	24.76188	62.97966	82.20371	41.59123	7.087437	49.45043	2.125669	6.785343	44.32656	10.01759	55.06864	51.99462	127.443	0.03192962	822.8537
TCGA-BG-A0MO	3.58630136986301	0	101.5236	18.12471	5.565557	207.3953	35.19721	80.20328	0.072452	69.44447	273.4615	7.115518	3.01216	160.7383	0.326939	110.8575	20.04384	0.03723254	33.68911	32.31913	20.51669	13.35593	80.59005	53.16298	31.08899	24.5125	25.20611	87.79257	1.788719	410.6608	5.516081	22.51571	3.880249	22.10011	33.78593	96.10412	48.28029	66.59852	11.46232	76.78042	2.70317	0.7706402	84.95801	27.16967	159.6227	169.8652	138.0741	0.4664767	1894.292
TCGA-BG-A18A	1.16712328767123	0	42.25862	16.84713	1.795281	76.34352	20.12532	56.47733	0	20.08239	246.0118	14.73883	9.018959	141.0979	0.3842335	230.4706	52.06951	0.3270111	14.30016	71.05902	28.58447	12.63351	144.9327	35.83405	21.80744	26.57936	31.85821	82.21212	0.6141262	603.8367	1.765647	55.82048	3.691166	22.57379	15.888	33.97312	23.18713	33.68337	6.129201	43.24977	3.212418	3.789452	36.33091	18.81301	106.3322	71.06316	33.10576	0.0620763	1809.25
TCGA-A5-A0G5	3.08493150684932	0	115.2948	22.02189	1.174428	185.8877	173.4288	62.21713	0.1469899	67.25621	329.3413	16.11405	5.565409	303.3317	0.4982663	198.941	54.74652	0.04316399	24.69035	36.22646	38.067	10.25268	109.1867	95.74183	46.56057	24.22241	22.56376	91.48368	5.661136	549.1024	3.304237	92.31181	3.850247	28.23562	44.10108	82.86049	65.66265	114.6301	13.63841	86.09932	1.518317	0	63.48525	23.7253	146.5909	124.3233	201.2381	5.858561	1186.649
TCGA-AJ-A3NE	1.72054794520548	0	123.7959	28.10224	7.01441	60.61285	12.91618	51.12283	0.0143283	54.25203	140.7933	21.59137	1.749847	73.87114	0.1089713	72.42064	36.65578	1.281198	21.48838	21.74699	51.63839	33.24533	65.13969	14.02072	29.32938	15.23392	16.39894	30.42943	2.214423	398.634	4.280893	112.1306	12.02375	12.66913	25.61636	70.01089	38.71823	46.75597	8.121041	35.24718	4.028043	1.83628	37.97017	28.0338	81.26263	86.87993	81.73148	0.8763906	1331.564
TCGA-AP-A1E4	4.26027397260274	0	21.17128	50.24205	0.680384	82.26404	8.96978	48.65089	0.08674268	46.576	195.3983	20.62695	4.102153	85.11672	0.07388708	95.72759	23.64121	0.07132227	14.37966	28.96633	60.50486	25.56288	63.21683	34.94169	19.76302	27.54143	12.92161	58.73209	1.113596	421.0513	3.706528	29.71114	1.326744	12.45927	19.9085	69.16457	51.95769	46.26602	13.49238	48.72447	1.856512	0.009001404	54.73584	37.27614	86.85755	82.81135	195.7611	0	2122.903
TCGA-AJ-A3BK	2.82465753424658	0	57.95083	31.98422	1.897176	226.0869	34.05466	101.8718	0.0171435	76.16129	363.4122	15.35084	4.009124	120.5357	0.2764095	61.65435	40.0117	0.02936638	17.80628	39.88674	39.50917	8.188925	118.8461	37.70638	113.5149	43.34339	46.58204	119.3423	1.735301	608.4114	3.935972	12.16966	1.176798	45.37575	51.83925	104.2516	71.66075	78.77257	10.18929	89.39457	1.204866	8.352422	88.88835	33.61738	33.31622	153.9841	106.7653	0.8830167	1249.626
TCGA-BS-A0TC	7.12876712328767	0	120.3068	38.81907	0.2873974	164.0406	43.2948	115.7708	0	51.90701	301.4908	7.066841	2.41245	152.8723	0.3070645	270.8541	47.64207	0.1859525	25.26579	37.96877	21.3043	12.42402	117.1118	45.57414	47.79756	29.66211	45.60437	100.8605	1.495185	750.6979	2.877317	52.78906	3.59291	26.92753	36.83757	106.7725	43.25912	66.97738	8.361285	76.88758	2.941377	2.141818	90.9595	34.71891	81.92578	133.4454	114.1599	0.0306546	1793.656
TCGA-BG-A0MQ	4.97808219178082	0	85.73445	35.38773	2.795545	137.671	52.21343	74.0451	0.04150553	49.13907	204.762	5.278352	3.235451	132.3088	0.3872132	131.4715	28.6454	0.08531752	37.53016	35.90911	28.01708	24.04787	87.95977	28.86636	28.1265	17.64838	20.83926	93.54719	0.4303748	452.1964	4.377541	49.81058	1.854786	18.81042	39.93379	72.81729	34.21438	56.89454	15.95365	70.28651	1.776646	0.5599209	66.24201	42.0301	352.7973	110.9646	107.6478	0	2134.077
TCGA-AX-A05Y	7.35342465753425	0	98.40887	37.95593	1.704226	110.9121	56.00029	61.92868	0.05219091	37.01702	251.1001	4.898372	2.034201	178.1248	0.566285	107.9679	44.56583	0.04470087	29.84165	79.20013	29.85871	10.11935	126.7621	70.62511	26.27681	24.48895	22.77911	93.67991	0.8890694	848.1879	3.769974	103.5732	1.737197	24.61027	22.72045	59.39073	37.85278	80.35703	9.570306	78.27396	0.4679396	0.8800872	51.18306	21.43459	56.65016	127.2748	97.25756	0	2442.014
TCGA-BK-A26L	2.01095890410959	0	69.67554	42.86217	1.438836	66.63896	23.24327	39.7168	0.02687312	36.12825	183.7212	23.25549	4.434038	78.31566	0.2125539	33.63665	26.69046	0.616842	37.97119	27.92585	55.15265	26.92256	71.39685	23.75603	15.30659	17.1039	25.74212	23.33739	1.897474	190.6137	4.456468	51.63327	3.936964	8.949404	12.84044	59.79153	37.78173	27.55818	9.640134	48.31554	2.627048	0.1533763	20.48851	16.74449	20.8995	41.94737	93.02151	0	959.3656
TCGA-AX-A05U	2.47397260273973	0	174.2542	39.9938	5.505007	66.89978	9.68364	43.44538	0.04030528	35.52133	111.0424	20.80127	2.251687	76.66821	0.2288792	159.583	38.77049	0.02761678	31.02621	34.05229	42.57948	24.58242	85.33478	16.11233	18.55039	13.71351	32.47423	43.96941	0.398028	277.4299	4.592669	130.655	1.559759	11.80803	15.18928	55.36709	26.84307	24.75334	7.377903	32.02128	2.949278	0.3032336	34.83612	32.32495	62.82244	66.06348	75.46417	0.08650083	1717.219
TCGA-BG-A0W1	4.4027397260274	0	21.57505	20.31431	2.118751	176.5068	47.98136	84.68323	0.01605371	62.50994	368.4887	0.9788432	3.045131	164.1992	0.8595394	181.3142	16.82343	0.208997	17.20523	18.85716	15.91282	13.0039	101.3578	61.41216	25.02352	31.96176	37.68673	71.37679	0.5073143	596.0784	2.384589	11.66861	3.942021	27.35125	41.38669	95.82517	72.80325	76.75336	17.95093	48.4138	1.847957	0.491445	92.6996	33.72999	159.8352	142.0575	114.9551	0.06890707	1392.652
TCGA-D1-A17F	0.106849315068493	0	14.51974	11.17967	0.7572713	269.3941	56.29238	133.679	0.0336445	57.06013	407.2704	2.593564	4.021421	154.0646	0.4639908	510.7812	20.50665	0.8183772	11.26236	20.87546	13.92179	9.114556	63.63636	62.82417	48.63591	35.46198	40.50178	114.2526	1.810766	492.4536	4.518281	15.64549	2.859741	27.8	38.91181	82.36826	55.07394	78.80414	6.859716	41.09434	2.734347	2.78434	103.7275	29.71093	37.6412	136.9388	75.64169	0.3610293	1002.64
TCGA-D1-A160	0.306849315068493	0	37.75883	27.90894	1.149518	209.4148	47.17205	105.0798	0.03644018	66.53452	308.0001	10.28407	3.976833	171.3606	0.2993105	159.3168	32.98646	0.02496845	26.79654	37.49305	21.8803	11.22601	82.43529	51.95707	45.35714	34.58733	27.93387	111.7654	3.418659	703.8935	4.498273	23.53816	2.098489	27.70052	47.09913	109.2289	45.93629	92.19811	18.1888	52.68218	3.151265	1.739465	82.22753	42.36037	123.5157	144.9851	137.8418	0.5474404	1512.443
TCGA-E6-A1LZ	6.59178082191781	0	28.20315	39.44492	3.444276	366.9635	148.8042	71.1331	0	86.9409	612.8633	11.88495	4.605546	135.9693	0.6545025	127.1848	43.30059	0.05728602	35.95905	28.34009	27.43407	8.275319	104.2754	84.68113	78.02184	44.11881	29.58901	65.99123	0.710048	315.6158	3.220919	32.65551	1.656236	23.27501	58.18426	90.23742	70.12578	51.83627	19.85516	115.7647	5.145677	0.04337955	119.5248	32.86298	26.34612	161.9795	47.90011	0.9330379	2247.851
TCGA-QS-A5YQ	2.07945205479452	0	45.33882	28.9367	3.158868	162.8429	30.36431	132.565	0.03723702	74.53516	340.3175	3.851662	6.627857	141.3641	0.1472638	127.9116	28.07465	0.2104941	18.04136	33.06319	32.26866	10.37768	89.47928	55.83637	72.10366	37.87329	48.30811	120.5039	1.268661	596.6811	6.617137	25.06042	1.565395	38.51448	45.32804	94.21601	97.68887	70.06166	9.090331	73.64047	1.879332	2.357123	97.94266	39.57826	47.41347	151.346	101.3472	0.5793903	1367.363
TCGA-AP-A3K1	1.82465753424658	1	41.90901	17.19225	1.100868	270.8678	90.9669	107.5023	0.03415939	85.92444	342.6463	14.22256	8.365639	191.0405	0.3637105	119.0155	20.84553	0.1404341	32.16999	18.99993	39.09283	11.66151	102.4548	63.37975	53.26724	51.66031	25.94916	50.36106	0.6409371	579.3432	5.184025	132.0995	2.179597	15.03599	42.71706	78.51869	70.04405	180.381	13.67205	48.30788	2.464983	2.68516	106.4851	42.62927	112.829	155.1854	12.60434	0.09163861	1449.568
TCGA-B5-A0JZ	5.95342465753425	0	38.47307	23.99722	3.159095	180.6347	19.18422	129.5556	0.01669077	83.17331	258.049	6.585884	4.77064	156.0376	0.1794067	247.9896	20.64006	0.06861809	28.02179	37.8038	23.2445	15.69587	81.96068	52.7963	46.51568	27.19987	21.86762	98.60305	6.543626	732.7873	4.188629	15.47892	2.95273	28.51718	40.20937	70.53102	31.79025	102.8318	11.68594	91.55916	1.959908	1.125815	86.49699	37.24556	138.8085	153.1781	101.0795	2.937301	989.227
TCGA-D1-A15V	3.29041095890411	0	102.355	36.76917	1.389227	68.90376	16.23555	35.4694	0.01362412	42.30256	178.0673	37.96316	2.938287	88.57706	0.4559097	170.1899	44.81649	0.1306916	38.25012	28.72189	58.60486	35.45508	93.97507	23.95814	36.27168	22.94278	31.00288	31.38733	0.5516251	319.3513	5.692239	161.6375	4.004474	8.719248	31.05112	69.53584	27.73487	25.10944	9.512645	45.57835	0.591062	0.3605173	29.27101	22.69367	24.99328	45.96846	4.451682	0.8187002	964.6337
TCGA-DF-A2KZ	2.26301369863014	0	120.4135	19.79985	1.122817	110.151	31.08459	73.58098	0.2681126	80.68848	325.8635	6.819297	9.418927	136.3451	0.1392014	229.7615	29.85804	0.02204497	46.57968	29.08133	46.5616	14.44883	61.5861	38.18267	45.2414	24.81591	23.72617	69.96003	1.927526	670.5615	6.081032	40.17028	6.739191	33.18926	34.69122	97.135	69.66898	72.22259	9.688421	67.54399	2.593085	0.1669344	75.47285	45.85982	161.6064	157.8618	104.1314	0.1841304	1787.395
TCGA-B5-A3FH	2.3041095890411	0	174.7255	30.30569	4.183588	61.82915	15.36834	85.18655	0.06970161	72.73645	252.8609	10.83295	1.914627	80.27479	0.7088237	33.79614	15.89553	0.05458154	14.66604	27.99927	13.87568	19.39327	69.30228	18.79316	15.34369	29.48889	40.60174	30.58647	1.917481	535.9131	5.868923	48.4067	1.43125	23.38535	17.76711	116.6766	45.54746	64.61951	18.98675	51.23198	4.003067	24.88162	54.50607	29.34577	247.6412	88.41227	112.7843	0.1923294	1534.638
TCGA-AX-A05W	6.71232876712329	0	23.96957	13.60669	0.8000874	203.652	47.71884	135.8706	0.0395964	53.63734	391.1018	4.388873	2.520748	149.6576	0.1124269	178.3199	25.99237	0.07461041	11.22091	17.65284	16.46057	4.488065	64.16285	69.80836	57.96984	35.58268	20.72604	86.30015	1.143755	752.0638	2.631938	17.08452	2.102388	29.16333	28.35007	73.86925	39.43528	100.8775	6.410353	40.39262	1.070781	5.485476	79.36773	36.43264	20.80807	132.7212	41.6262	0.02124486	1715.992
TCGA-AX-A0IW	3.14794520547945	0	20.72402	40.60476	0.9240153	234.9258	38.88239	82.37556	0.01830729	41.20731	496.4471	6.346681	5.56567	154.8056	0.3155944	240.7399	32.89377	0.2508794	32.15492	63.15764	61.53933	17.48206	119.9931	45.38031	79.78979	51.68087	34.29192	89.28727	1.410166	1018.583	2.371654	63.84262	1.012096	41.10462	43.31678	70.03621	45.61466	68.25947	25.16597	143.6977	0.8154137	0.1044874	65.70449	33.01141	36.92445	113.3311	120.7597	0.07858005	1459.368
TCGA-QS-A5YR	1.96986301369863	0	70.29745	25.9871	1.910202	162.5563	51.07771	135.3983	0.05403147	104.9489	436.0631	10.15008	15.86474	183.9478	0.1972448	179.4312	42.61621	0.1542576	21.53332	41.34379	41.38445	8.86478	116.0691	67.6517	87.60986	61.8443	61.04233	118.274	1.191659	899.363	7.879146	32.04879	1.36907	59.28391	49.77996	106.0872	94.83849	81.80438	8.810792	109.003	4.990273	2.294164	113.1267	60.5715	86.30145	208.6591	140.5194	0.2705714	1030.228
TCGA-BG-A2AD	1.66849315068493	0	102.041	27.13752	5.968274	72.1772	30.29374	43.10301	0.01307974	57.81423	179.5364	10.03725	2.209124	81.46093	0.2811845	108.9616	34.03701	0.0896211	17.68374	38.03645	28.02569	23.59554	96.45383	22.58642	19.22381	24.46895	24.14843	33.12675	0.3745837	309.6482	5.642222	125.0203	3.60946	9.456664	25.95336	79.50309	31.96934	50.40649	7.790759	39.98704	9.457415	0.7600894	43.24356	25.40652	136.0261	93.35014	75.47153	0	1198.386
TCGA-BG-A0MG	4.04657534246575	0	158.8291	63.69833	1.386891	83.95934	27.70949	42.92401	0.04303452	53.52454	189.8908	36.88516	1.341856	103.3198	0.4931191	141.5102	63.67129	0.04423024	22.22083	53.18218	40.62118	16.97389	91.28697	21.95303	25.11378	24.31018	44.18366	44.57193	0.4887272	400.3944	3.663149	218.8542	18.24976	14.37309	24.15465	79.12725	33.53261	49.24935	8.732842	50.39281	3.435258	5.269585	47.06077	36.22053	56.55645	102.0607	82.57155	0.09235817	2535.585
TCGA-D1-A168	3.00821917808219	0	38.14059	27.62837	0.09597409	123.9257	23.25925	33.21132	0.02814236	23.76864	230.7525	3.076408	4.168147	114.8355	0.1683716	139.5832	23.05413	1.417291	18.42155	46.55445	27.87138	8.009564	135.5003	31.58056	20.82409	9.144356	6.052464	89.60112	1.306201	622.5432	1.593826	97.49077	5.0564	24.35386	21.22529	33.57569	34.75855	23.97706	3.392214	45.32484	0.05697599	0.01460185	27.75959	8.829681	74.03089	60.17067	30.93038	0	1555.582
TCGA-B5-A121	1.38082191780822	0	75.16261	21.7538	2.088757	82.76122	21.01986	73.03315	0.04582171	51.03962	196.5587	10.35069	3.571907	110.8509	0.2942795	127.9432	28.08556	0.39769	17.63632	22.80139	33.46909	22.99422	82.78843	30.5212	17.2443	25.569	65.03371	46.79326	0.5430055	272.1961	3.822701	32.69766	4.27125	13.9623	28.27645	80.21982	47.44229	48.47278	8.519894	50.32711	6.140421	2.599389	56.213	32.46847	156.0803	99.21825	51.60887	0	993.837
TCGA-D1-A1NS	0.117808219178082	0	127.623	22.92535	0.8493398	112.4191	28.63332	114.2368	0.03055839	60.78249	277.1891	8.33133	3.176128	117.1158	0.4772078	284.0822	25.36193	0.3036054	23.99536	34.66163	24.13057	11.26638	81.92845	44.28075	23.62199	50.86332	42.92382	59.03992	0.6035484	535.762	5.834487	84.20029	2.449604	23.15565	30.10377	87.21089	69.8674	57.93467	7.513818	53.31731	2.872414	8.078338	73.4914	38.29697	47.86167	123.1839	94.00606	0.03279131	1501.863
TCGA-AJ-A3BF	1.50958904109589	0	104.1663	49.09219	0.5088892	127.988	13.32002	62.81026	0.0457733	55.15668	431.5376	120.8316	3.021019	63.88771	0.7872169	90.15439	45.48006	0.1630897	32.28255	29.69049	30.86671	25.91433	52.97052	40.07718	98.60765	18.26129	21.4475	74.18387	0.8317287	431.0071	7.078495	91.39356	3.032406	30.39888	51.20988	93.22803	48.53281	67.0153	35.18227	77.48067	2.58949	0.2279979	79.33338	27.93211	71.6192	111.6692	83.89195	0.03929438	918.3977
TCGA-DI-A1BY	3.05205479452055	0	12.32181	15.61756	2.267899	197.1161	34.92888	87.5135	0.04389526	62.98285	345.2686	3.441119	19.67498	109.1522	0.2314607	157.9345	10.25557	0.150383	8.149981	18.98831	18.29441	9.996204	68.73541	65.41465	61.61255	32.80989	19.99138	129.3782	2.839295	666.1539	5.016622	10.02568	4.994946	30.21093	33.01855	61.19314	37.25876	73.33414	7.021874	41.31827	1.155293	2.892469	75.37669	33.73406	41.27554	124.1741	70.98044	0.3768217	536.5863
TCGA-EY-A1GH	1.94520547945205	0	97.47869	18.6763	1.167529	95.42538	17.52884	78.5149	0	61.78196	195.7598	12.10359	1.756721	115.9277	0.6768176	147.7335	54.46143	0.01971235	13.20958	20.38678	41.80647	27.32306	67.75439	20.09961	8.266435	30.85179	87.56577	27.22334	0.8665204	540.8275	6.731941	30.60305	6.163062	9.927966	20.13072	86.95468	51.56792	81.84688	6.354501	36.46109	9.726914	3.306347	41.69499	46.47552	102.2237	96.94086	132.0051	0.1543568	898.0418
TCGA-E6-A1LX	1.94794520547945	0	47.45699	65.06384	2.419357	256.5387	113.3578	125.2082	0.04042309	126.0075	448.4029	13.11582	2.730929	246.012	1.049363	138.7008	63.77892	0.05539499	32.42073	73.47784	51.09312	11.85721	153.8458	77.85126	48.56728	76.9211	50.00435	113.6496	1.057857	889.6765	12.1047	21.08172	4.618462	48.13107	85.8258	133.2245	55.7292	125.5219	9.589503	104.5372	2.373333	0.6292137	73.24894	40.6846	42.10606	155.7352	196.4351	0.4771451	1289.738
TCGA-D1-A0ZN	1.4027397260274	0	60.75321	17.8511	5.463083	103.2198	15.56288	40.51246	0.07938222	46.53211	160.7278	12.97166	5.280449	93.51564	0.5184006	89.0663	15.89269	0.03263514	25.22594	23.60294	27.30651	28.15294	69.79252	28.82435	17.07678	16.10215	25.54585	40.20988	0.9720678	293.9151	4.124259	17.96665	7.021675	12.88861	19.37773	60.76621	32.0123	66.78473	12.31696	34.2934	8.550001	3.278565	39.57658	23.87079	186.9435	86.7518	77.16597	0.2385116	1227.322
TCGA-AX-A062	3.83287671232877	0	56.73227	22.32731	7.804918	145.8193	10.36308	49.92128	0.1131117	54.97094	212.2787	21.4128	3.526926	82.38436	0.2829269	48.59392	16.07004	0.1808403	12.93803	12.85033	22.17314	16.95335	60.42615	26.12284	30.10429	20.75057	9.539792	68.46494	0.8191445	380.5633	3.452342	43.06786	8.580832	11.28249	23.70668	50.36166	18.91944	38.60007	6.406148	31.38097	2.857069	8.666372	48.15299	24.65611	59.54261	79.60967	59.07879	0	1005.748
TCGA-EY-A547	1.49315068493151	0	28.15355	39.74461	0.9420808	351.6222	145.7085	142.7025	0.09778591	107.8683	772.9817	5.529325	5.801673	159.3536	0.3668887	77.2878	60.77246	0.2121728	25.24141	57.71595	21.73164	5.091813	161.5613	157.1629	150.7234	134.4055	18.91063	271.1385	0.5230703	1504.755	9.893318	10.17279	1.648071	153.2054	40.73669	112.3173	180.6224	141.8976	7.298882	884.6167	0.6976217	0.3297897	160.4878	68.45631	18.42172	419.7837	278.986	0.01748853	1295.633
TCGA-A5-A0GU	2.35616438356164	0	69.5681	21.45977	3.469984	80.12553	15.73112	54.23101	0.0523809	42.29887	147.2003	8.725976	2.075632	83.45323	0.1779402	129.7962	31.90107	0.03589087	26.92615	15.41569	43.89638	19.64907	62.32651	20.69069	16.94897	20.18772	48.14694	38.08	1.241469	344.1207	3.623823	44.63845	7.034412	12.10976	20.08039	79.06348	40.8554	43.43941	12.62774	36.35413	4.166188	2.948833	41.61541	36.90846	99.34049	80.99612	67.61093	0.1124168	1028.581
TCGA-A5-A1OJ	2.75616438356164	0	18.68908	10.26422	1.667753	99.28866	32.50663	52.13138	0.07837072	41.0788	183.1931	7.140442	11.56671	92.82832	0.2098042	217.4679	14.03536	0.2684942	11.56433	17.25909	9.004001	13.67259	45.1378	47.19668	11.35903	14.94916	14.01681	50.86017	0.7429793	412.1894	1.722236	18.52772	4.188206	15.41753	14.47737	46.8959	29.26244	37.33424	8.74315	33.79996	4.297594	1.097906	53.96877	29.94867	174.1291	79.43933	50.42958	0.03363893	532.9411
TCGA-FI-A2D0	3.32328767123288	0	74.57025	26.78711	1.465937	66.62914	30.64363	39.98601	0.08019681	50.41262	167.7972	37.94517	2.000488	74.90939	0.3155333	52.37948	26.40422	0.04396005	24.78921	40.80555	21.5171	29.74705	75.12118	18.09209	21.3713	17.65472	17.45052	45.15061	2.360071	315.4463	2.763215	119.5346	6.051838	12.02998	20.00947	60.58748	28.51291	41.96375	9.039426	45.65437	23.24118	11.64266	41.81419	28.35649	31.66782	68.52997	65.36188	0.137691	1655.247
TCGA-FI-A3PX	6.53150684931507	0	100.0001	34.19128	0.7954669	174.0758	34.04143	43.01851	0.04910606	59.01681	342.7134	15.35568	1.680036	78.26866	0.3535491	118.6213	51.86054	0.1177644	29.32229	25.26034	25.20947	29.17532	122.7768	30.87633	78.1251	28.44163	81.94513	27.57433	0.8324779	469.5721	6.589135	27.9245	1.270662	20.08243	37.12635	144.0258	84.073	74.54472	31.43225	53.06447	3.673743	0.5393056	57.05033	42.08087	160.8406	82.45071	3.601099	0.01756476	1349.235
TCGA-AJ-A3OJ	1.27945205479452	0	121.5203	23.20002	1.580178	127.7876	29.92889	122.3406	0	94.92874	292.5216	5.233948	2.494306	131.18	0.1909393	83.50377	18.87621	0.01897322	31.41794	33.50346	48.46764	26.37329	67.81232	32.40412	35.53425	29.56075	21.02591	47.95498	1.895937	672.9756	6.235368	41.48755	7.539349	25.17897	38.45656	123.7331	77.43337	79.22343	10.40381	58.58139	3.897579	0.5603278	66.83739	44.28549	49.93918	164.9103	193.4836	0.9706513	2159.28
TCGA-AX-A2HC	2.86027397260274	0	78.89725	51.1684	3.043515	51.33419	33.57984	26.01933	0.03781551	46.33903	127.7513	47.91517	0.6878213	59.68159	0.4985052	33.38762	50.74336	0.008636937	8.678223	33.80525	53.1582	25.97894	61.45017	15.88253	17.59679	16.19997	11.71087	44.72402	1.045634	289.815	4.753543	16.76587	0.2613229	7.921121	30.12744	59.94503	26.47049	39.5399	10.07005	37.7641	4.316519	0.006540277	37.91012	24.86241	9.63501	61.15433	89.30176	0.05410495	1819.441
TCGA-AX-A0IZ	3.65205479452055	0	22.52045	18.78647	4.830897	162.7452	29.93328	97.77525	0.08585199	65.66711	290.5914	7.149042	8.298525	138.287	0.1009868	157.6951	12.25314	0.2000048	27.98	25.91499	37.99066	15.3057	90.68226	45.9171	34.66677	21.44941	15.16479	83.84223	3.798219	982.2753	4.0062	19.07568	11.01123	18.43071	34.91123	73.89382	39.46344	65.3621	9.676852	51.62676	4.270828	0.08908976	78.93811	34.38137	72.35826	134.7417	69.36529	1.989905	1449.278
TCGA-BG-A0MC	3.46027397260274	0	24.37065	10.23503	0.7595664	193.7305	39.13383	172.6469	0	47.42649	383.577	4.70314	13.62074	158.995	0.2053222	586.8168	18.89185	0.2466426	10.36655	36.65	13.86332	3.820334	105.0963	71.33098	44.96474	34.2004	29.9025	108.6265	1.932894	832.875	2.670355	22.80977	2.591155	41.65265	29.82047	68.64506	43.17162	81.78954	5.81309	76.19617	3.826024	3.595301	97.50097	29.14667	65.91458	136.4749	55.63451	0	831.5505
TCGA-B5-A0K4	4.81369863013699	0	59.47605	17.77967	0.09878682	256.569	111.1675	112.5989	0.01931143	62.9031	228.6704	8.225509	6.222195	208.9098	0.1214122	93.92692	29.67639	0.03969599	49.9671	67.63435	30.71268	4.834733	152.4698	76.62772	56.71642	121.6695	45.1053	147.4467	0.9153922	885.4277	2.724404	40.12177	3.380759	47.21788	36.94793	106.2192	47.21058	120.3755	13.81794	105.0653	3.541089	0.02003972	114.6657	29.20559	95.55702	369.9242	88.16085	0	2530.862
TCGA-BG-A0VV	4.25479452054795	0	67.04793	16.21678	1.61031	128.92	23.993	96.88835	0.01717052	58.66178	273.1866	8.59985	4.104676	120.0582	0.2472453	241.6401	25.22822	0.164711	18.16944	28.55435	31.24447	13.53071	77.56176	52.51851	30.08258	31.07032	52.0521	61.64033	0.7630405	466.1192	3.913061	32.03899	2.112083	19.39216	32.25107	86.9682	55.25971	55.75448	12.53926	51.1322	6.098388	1.532355	73.62984	35.5317	122.3685	105.5012	113.5163	0	1075.222
TCGA-AP-A1DQ	3.8986301369863	1	25.16865	21.17912	5.486109	162.7067	22.38622	51.82134	0	59.22574	262.6363	32.13037	4.227433	55.76637	0.2960349	89.00744	21.70113	0.03125486	28.81609	28.07607	27.4864	31.81682	47.48367	29.9659	26.7936	27.66492	41.1644	33.1568	0.8408625	396.1522	5.269872	16.72275	1.393974	26.30148	20.71644	83.82949	57.16847	41.9296	7.487062	62.42633	6.103909	0.8835899	49.6555	27.33694	81.13619	79.16752	7.734617	0.03263199	609.7996
TCGA-D1-A17N	0.126027397260274	0	20.03215	13.83181	1.673641	111.4122	43.57594	47.90174	0.06436193	24.90368	406.2256	9.740774	16.13853	183.1682	0.1892707	299.803	30.60949	0.1323005	19.01533	61.44062	26.86552	5.631674	196.3691	66.26019	38.17361	18.64704	27.91312	154.9323	3.877132	1006.92	1.746156	16.27103	3.209765	46.53373	31.83089	52.85139	48.14888	43.35469	6.592267	52.52493	0.577064	0.8265168	65.74783	13.69874	59.67373	91.63594	41.55269	0.2762596	2320.172
TCGA-B5-A0K6	5.35068493150685	0	21.09427	20.43889	3.656595	218.5048	53.21582	84.91242	0.02073924	48.74037	339.6382	10.36918	8.352801	178.9286	0.1724499	197.5226	20.29416	0.08526193	32.01925	32.84726	21.95363	9.618047	90.21435	76.51064	53.15766	28.24123	20.31734	157.8905	2.416721	815.2631	3.164967	16.77976	2.684822	37.65638	33.89569	73.07721	53.69415	78.70922	9.667009	76.18128	1.079689	1.635625	95.16312	26.68579	85.58825	163.4105	93.94758	0.08901868	1600.893
TCGA-EY-A2ON	1.67123287671233	1	100.7057	42.81838	0.9117021	69.67238	32.37713	42.51441	1.31356	49.97159	158.7499	58.836	2.66804	260.6546	0.3470722	160.4048	35.8459	2.12333	71.38847	35.09399	94.12069	19.68323	89.42194	25.47024	50.78399	29.08046	46.40103	27.86681	0.3836742	401.5394	8.049747	58.10807	1.981668	11.26881	36.51596	55.98729	46.70075	26.4233	17.98274	44.82829	7.544736	0.004799645	48.49123	25.63177	308.4112	67.8437	34.36463	0.03970544	1139.295
TCGA-D1-A16J	2.49315068493151	0	50.41267	46.67315	0.8265765	80.78286	61.67999	40.37769	0.0161584	25.0088	280.5943	2.547514	3.568822	156.6057	1.681133	145.0082	41.92214	2.1811	33.98666	87.19232	26.26279	8.929298	240.0103	43.97878	24.77583	13.88971	20.56965	106.6089	5.441322	354.9385	0.6904509	44.45841	7.511139	27.63879	26.57041	53.28402	36.09929	37.61508	9.292995	76.17988	0.02804032	1.961831	45.72951	10.45271	67.96541	84.53351	32.36851	0.2427475	1682.92
TCGA-FI-A2CY	5.6986301369863	0	99.66925	62.55542	1.081566	128.5874	69.19283	46.17115	0.03883423	62.0766	209.8579	52.22778	1.177251	110.6401	2.591176	73.46628	68.16863	0.8337432	16.85562	25.16024	41.49431	37.76091	96.98496	12.20886	35.61501	17.50833	36.23259	28.18292	8.066301	282.6177	4.758681	33.65899	6.100779	5.447996	18.99561	112.3282	19.64506	53.798	10.12554	53.93954	2.246352	0.01343293	44.91208	20.7178	78.13908	69.67502	236.5264	0.111125	1333.91
TCGA-AP-A1DO	2.60821917808219	0	65.43326	89.95066	2.318186	292.4118	151.2877	117.7322	0	108.5575	431.6528	4.069051	1.789635	210.3445	0.9443776	255.3617	31.36644	0	39.53625	39.17701	26.37735	15.10588	119.5926	51.42566	61.94396	40.13562	17.8645	143.9254	0.3696499	750.2028	3.930101	105.0234	11.71949	24.07858	66.63279	183.2382	90.53171	71.39556	27.10034	124.8333	2.537639	2.835562	158.4742	50.93551	159.113	289.0987	148.9099	1.188937	3258.883
TCGA-AX-A1CN	3.13150684931507	0	97.35976	33.00912	3.100702	121.1461	28.80663	55.4417	0.01466476	75.96929	192.4875	26.10931	2.743564	82.25032	0.05650864	46.16147	26.65008	0.07033703	24.9781	32.10681	34.92152	14.80742	74.618	30.80634	48.10355	23.28083	19.14365	61.02722	0.7675425	354.2368	1.750578	58.59366	0.9796235	13.363	33.77468	108.1004	30.63853	42.52932	13.08817	53.12821	5.759807	10.28724	54.25452	30.16548	14.52979	119.2719	118.622	0	1366.973
TCGA-AX-A064	4.15616438356164	0	30.91502	16.92321	0.9837014	218.9733	31.41696	124.5639	0	41.01354	332.4779	18.37439	2.649783	106.471	0.6972733	154.7481	23.15631	0.1597113	18.30613	24.63855	15.79369	10.30659	72.65548	58.68347	47.63851	25.35771	31.46938	106.018	0.4891423	502.5602	3.418808	10.72796	5.785331	24.21557	36.05697	69.84696	28.5423	57.51512	13.86128	34.01323	1.449427	2.358342	71.50456	27.01375	62.48463	99.18696	88.38726	0	845.5016
TCGA-AX-A1CJ	6.11780821917808	0	15.2572	11.76917	1.779541	265.7491	74.09728	152.4969	0	67.28134	396.371	2.054242	4.439189	173.1565	0.2975238	268.1558	30.64255	0.4580594	17.5261	28.34217	19.37231	6.977465	83.5227	93.90588	54.86897	52.39363	40.56877	105.7343	1.87051	805.985	3.942271	10.38417	2.121662	36.0656	46.14698	97.9432	52.99232	77.53849	10.53699	58.77846	1.117133	0.7997123	118.8094	53.38591	49.45214	188.956	144.0388	0.159414	1094.359
TCGA-KP-A3W0	1.10684931506849	0	72.4648	20.31042	15.70433	49.5629	30.18442	26.42139	0.1206277	36.58508	130.4572	71.38977	2.05695	64.03436	1.019857	42.27655	22.97248	0.185969	13.04572	13.58406	59.46319	42.05695	57.85589	21.34785	12.7869	18.83614	15.33206	27.93216	1.079559	146.0444	7.803246	38.8031	2.101351	23.91395	16.45938	55.96607	43.13284	61.76474	9.948031	29.63602	1.600502	0.0938827	25.86615	17.60789	149.5055	45.41303	137.6449	0.1618025	720.7632
TCGA-D1-A16N	2.58904109589041	0	99.55287	69.81831	2.172296	83.03004	13.96867	26.98726	0.02850021	31.92008	135.8264	14.3488	4.147093	104.796	0.4248365	145.6619	225.5743	0.01952806	55.56567	78.80691	29.20956	20.73705	144.0263	35.80494	16.95807	18.46673	18.51222	48.75582	2.547114	1101.451	1.92338	82.69496	2.271488	12.62751	10.98263	28.16833	30.8695	48.31828	8.908152	126.5106	0.5193043	0.5027759	24.48272	20.06917	23.94262	48.61197	74.10272	0	2721.908
TCGA-AX-A2HF	2.32328767123288	0	54.88743	47.27577	2.794851	78.0796	13.74043	59.03002	0.09513623	37.76317	175.887	8.890526	0.9888116	45.65622	0.1157667	132.0531	30.3185	0.02793703	23.36267	16.07604	45.82432	26.13145	112.8705	24.86143	13.06328	27.82829	16.29108	18.3633	0.590544	321.0359	2.442799	89.1085	1.396269	13.70948	26.64154	36.10569	39.83053	42.89738	14.11652	42.40665	1.525151	0.04231035	20.84322	22.13524	29.63652	36.41958	129.3642	0.6708633	2007.83
TCGA-EC-A24G	1.4	0	116.0733	25.00836	2.913963	93.76199	35.29593	65.52209	0.01448234	69.135	244.128	4.730527	4.026522	98.38893	0.2731543	292.68	32.36377	0.05953892	42.67726	33.34528	21.08232	20.52783	104.4572	38.97341	18.85476	21.93812	61.26256	40.80125	3.174997	316.1183	7.602799	66.86221	6.585247	14.16136	27.25981	89.98711	39.43727	57.70878	7.344801	50.4062	4.976091	2.990675	50.57754	29.89234	69.23884	89.54992	68.37352	0.4662171	1494.83
TCGA-D1-A16B	3.03013698630137	0	73.80934	21.63177	4.277745	70.77919	16.93337	52.65297	0.01475715	61.29481	193.0408	24.23	4.332999	105.4784	0.0778148	123.2571	28.08747	0.5055726	21.63955	21.52928	37.44322	20.07184	80.15438	25.28039	16.92355	21.65407	36.42824	42.20983	1.063842	377.0232	3.613296	61.62479	7.879564	15.48421	20.97664	73.76036	43.9107	46.12067	8.610111	44.21126	2.876707	8.575668	44.90069	25.59541	36.04253	101.2337	62.16414	0.5067349	1157.735
TCGA-BG-A186	1.14794520547945	0	38.74175	15.48196	6.581789	106.4084	46.60424	44.17739	0.1013108	41.22123	189.0471	14.03112	2.895715	103.3502	0.671192	111.2783	16.3742	0.0578476	24.34806	20.31116	19.74469	19.01932	54.89936	28.56914	22.32647	17.65509	25.2597	63.22483	1.650787	359.4647	4.099975	13.6525	3.741671	14.24534	25.99315	69.53802	36.60348	37.77413	14.58266	35.07291	1.728784	2.234045	53.06612	25.11951	75.41767	90.43435	80.34444	0.07247573	874.8034
TCGA-EY-A54A	1.22465753424658	0	138.0708	23.27901	1.023359	100.3866	29.90705	58.98361	0.06092963	77.8016	221.57	16.03448	3.265353	104.0973	0.6348436	151.4898	44.12835	0.2400532	47.90571	13.49176	58.441	27.69392	39.31303	23.5768	35.78928	29.76112	68.5726	18.84696	1.451602	340.2654	3.765824	126.1804	6.326311	9.483862	35.78247	90.13263	59.97873	49.01492	23.29769	32.69646	5.405631	0.6283232	43.12226	30.54108	217.6673	80.73055	117.4871	0.2942181	980.1841
TCGA-A5-A1OK	2.51232876712329	0	73.76484	19.72455	6.568136	62.49362	31.36532	48.65865	0.04283098	42.11613	164.591	22.81983	3.07909	85.12801	0.6370093	103.221	20.55813	0.08804208	22.39049	23.5076	35.8477	17.43895	59.91277	25.6943	13.65014	23.92199	33.91091	36.20875	0.8741382	272.5454	5.761659	25.01891	8.017827	10.32228	24.10462	70.46112	35.5072	39.05893	21.4199	33.97643	6.251667	0.02222314	40.1291	25.9202	156.3942	68.17503	78.61598	0.09192133	990.678
TCGA-AX-A1CR	1.92054794520548	0	54.55348	19.6167	0.6455772	282.8813	83.95992	27.19127	0.4821838	57.7581	733.0555	21.84015	2.505822	197.5988	0.7533531	84.06318	17.33574	0.03670973	30.63118	14.35821	17.71714	9.690927	36.19484	54.41581	54.49324	47.13364	24.88041	68.69595	0.5467165	586.4281	1.344515	32.65977	1.439803	29.92647	42.34454	35.00363	61.13536	55.56761	8.267057	53.47097	10.15467	0.09266085	102.5886	26.37894	57.08791	95.55332	6.99575	0.03832721	1067.372
TCGA-EO-A22S	5.12876712328767	0	159.5346	55.3301	4.547208	81.34349	31.30029	55.15474	0	62.16115	210.5103	33.0716	1.402691	87.46452	0.1569235	97.88094	40.98579	0.04931786	20.94323	66.23092	48.01844	27.1792	104.6411	23.90805	26.72135	25.23327	21.12819	67.1478	0.4797871	433.8039	9.910215	47.57152	1.774039	12.8014	34.80551	94.37383	34.41971	51.33742	8.802835	51.41319	1.821522	0.2894292	46.91046	32.73236	21.13741	109.1243	138.9727	0.0772363	2943.68
TCGA-EY-A4KR	0.947945205479452	1	113.2769	34.88436	1.946717	76.25885	21.52767	30.14916	0.08321187	50.6443	167.0875	72.95225	3.481118	89.52729	0.3729614	75.88527	31.27705	0.1653462	24.80998	15.3523	71.39654	11.10036	38.86516	16.17087	53.25753	29.54139	27.5678	13.78567	1.470923	486.2749	6.767034	73.71346	13.23343	9.606682	25.38655	68.18374	74.17434	36.24627	17.61147	62.03174	1.68949	0.1986052	37.02739	27.07581	71.96924	70.89952	51.56732	1.875137	704.3471
TCGA-D1-A16Q	0.887671232876712	0	14.71266	15.99004	3.23566	182.2399	42.7211	84.91808	0.03533663	56.68593	336.2227	5.617299	14.32377	149.9709	0.1361649	156.3754	19.01633	0.1936984	13.35169	23.76006	24.53059	8.861412	114.1351	70.05187	67.07604	26.22333	30.56646	152.6773	1.884389	739.4652	3.139715	10.91116	3.044269	37.50397	43.69469	91.38798	64.06971	84.93975	8.224256	73.20843	0.7460728	1.145915	88.14874	31.36094	49.06437	141.8494	65.14443	0.5687805	1254.896
TCGA-BS-A0U9	7.73972602739726	0	60.43306	47.78045	0.9911381	128.0842	32.74155	70.22248	0.2183926	51.36214	303.6896	4.448441	1.396858	127.9578	0.4224766	128.6616	36.29369	0.7021591	30.61757	30.80437	46.61985	20.27592	145.9493	35.1842	19.09478	25.06232	22.71399	29.91988	1.27743	488.2597	3.976619	88.25526	5.286054	10.55681	23.89645	83.59479	70.53095	100.1812	12.35444	66.94497	0.3498327	0.3312269	59.11235	18.80324	41.61203	99.93951	57.94864	0.03605396	1544.007
TCGA-A5-A0R6	3.15890410958904	0	57.67252	33.99868	0.5718552	141.3978	25.65103	69.33619	0.1728705	47.89213	300.5315	26.39626	9.792307	150.118	0.3400784	229.2084	43.97161	0.4501068	21.22597	73.23445	52.61415	9.710902	209.6036	33.01032	96.4868	21.01291	50.98383	53.46284	1.99737	335.9441	2.32156	34.93453	2.341448	23.64546	44.72178	70.32857	32.52927	46.0226	15.14037	58.39294	2.999891	0.05381701	49.50068	28.36841	72.05205	82.94764	8.793756	0.07420091	1407.797
TCGA-AP-A05J	3.07397260273973	0	21.82239	27.93502	1.387061	233.7418	111.1553	30.379	0	18.55406	593.8119	3.665772	3.045757	216.9528	0.3723397	56.32634	67.71623	0.05805931	41.01187	61.18553	42.69358	7.604846	242.0419	94.86305	125.3637	18.98231	29.78073	91.92916	1.087817	1451.38	1.580474	45.56251	0.3057903	60.94965	48.32261	121.6843	54.71151	164.8484	8.257894	139.879	0.2614104	0.930595	74.84927	32.11173	21.9765	135.9273	115.3889	0.06061748	2170.022
TCGA-BG-A0YV	1.04657534246575	0	82.52758	26.37803	0.8856587	134.9534	39.47624	47.10515	0.06334161	93.40513	257.7822	13.72435	2.139637	106.6897	0.3018863	123.0815	27.95703	0.1410534	26.03634	16.47609	60.34282	24.9375	63.8047	31.87736	23.71684	25.33321	53.73925	23.29088	1.032107	461.9028	3.555093	69.25282	2.786819	21.15544	25.96013	54.41913	61.75953	54.76711	15.33102	47.04224	2.464022	0.2793544	53.80074	35.30889	56.07853	78.23193	49.68425	0.06797002	981.0081
TCGA-BG-A0M0	1.61095890410959	0	21.1204	30.47879	0.987683	223.371	71.08374	115.3413	0.04881186	77.80459	336.9796	1.473931	3.678163	194.2049	0.3728799	94.60183	30.26824	0.07803927	27.75743	28.09498	26.34811	10.40993	114.6087	60.0595	44.51731	35.76872	36.38198	150.8447	0.4498977	710.4607	4.325976	24.2309	4.849809	32.05561	59.23494	117.2553	61.30795	84.55804	18.74637	78.11592	1.769397	0.55718	93.1232	36.8529	98.27394	156.8923	3.68525	0	1445.483
TCGA-AP-A0LG	5.52054794520548	0	153.4907	27.58771	5.634053	94.42381	19.0835	56.54424	0	59.79134	182.8695	13.46867	1.776308	111.5381	0.1485458	41.86333	32.77728	0.1338301	42.40564	41.13277	33.54359	23.44265	114.4662	27.43625	24.0464	20.76883	20.55271	60.41648	0.7233119	423.2942	3.256697	101.7255	4.949048	17.45551	30.05123	73.24324	30.22932	49.20469	11.79247	49.70148	2.645642	0.3715879	55.09927	30.21025	105.2461	112.9861	71.31426	0.1047951	2115.223
TCGA-5B-A90C	3.29315068493151	0	88.27433	33.68813	14.00398	66.32151	14.16425	66.23034	0.01825594	37.98811	189.4735	25.2201	1.312407	74.21638	0.169079	78.5522	129.9568	0.1876318	35.2712	14.81213	51.30489	21.00806	78.85175	17.5909	30.54516	19.82437	78.54385	14.48598	0.6129636	293.1475	9.088538	39.06854	6.938639	9.85083	10.1525	73.26692	55.76451	53.10493	13.00028	64.59275	1.756494	0.1041944	28.09382	16.52913	8.837713	45.74345	4.744987	0.05223976	1374.417
TCGA-D1-A3JQ	1.44109589041096	0	47.00947	33.04012	1.772571	121.3729	30.64332	64.4125	0.1717718	52.78009	168.1839	33.92509	3.686384	66.3326	0.8257611	122.4829	23.11665	0.2615474	33.67741	14.03335	44.20222	31.10475	120.2493	19.28414	29.55556	22.18639	55.70515	20.27389	0.9109777	954.3163	5.851156	51.39555	1.459599	28.64202	33.51449	63.64444	51.94054	71.06699	18.94692	55.4488	8.471429	0.260773	47.53201	29.54835	122.4935	81.79457	47.50432	0.06826788	925.3976
TCGA-D1-A1NY	1.40547945205479	0	141.944	34.88114	8.070269	70.26577	28.45779	37.65247	0	50.33209	191.5743	25.31997	2.714377	107.3221	0.3389759	57.54328	27.08197	0.334026	23.65593	16.86907	48.30374	16.54474	89.05314	26.97932	23.69408	21.74935	20.13169	43.72297	2.393327	311.269	2.050005	74.46557	10.75453	12.44999	19.99353	67.81178	38.34079	49.8681	10.06445	45.14094	1.474401	0.03613422	36.65352	24.77176	99.22287	91.26944	74.00717	0.1195693	1321.185
TCGA-BK-A0C9	2.99178082191781	0	40.50543	21.13989	1.342052	156.6733	55.52879	68.9493	0.01891962	45.6219	312.5866	18.53978	4.817771	255.0402	0.2609202	195.0888	71.65001	0.1037083	32.74838	68.07115	28.52542	5.561431	151.302	66.74048	34.68648	32.72923	30.65188	112.4737	5.829331	1025.668	1.642541	28.5473	1.769395	26.31682	32.96429	61.68843	34.42424	105.9117	14.41099	75.12115	0.6128635	1.74735	74.1506	37.71721	75.1866	127.3019	73.27059	0.2436251	2705.491
TCGA-D1-A175	0.553424657534247	0	112.3972	30.24499	0.7926667	108.7337	30.47059	73.18605	0	73.4772	192.5315	18.37703	2.245475	122.7142	0.7373077	124.2658	31.66477	0.02041802	24.27951	54.18166	33.1567	28.85793	87.39088	40.06465	15.57137	25.58095	28.863	43.63837	0.9269681	257.9908	6.295852	35.28741	0.7344676	24.65133	23.62162	82.47679	40.92286	50.21215	12.15135	50.46248	11.81608	0.06957649	47.92516	31.48881	55.21395	115.4927	90.17645	0.255812	1261.472
TCGA-D1-A1NU	1.1013698630137	0	102.3876	34.48446	1.876283	172.7456	50.31036	61.62765	0	74.31147	373.3333	23.24863	2.087286	214.6743	0.796131	209.1841	50.92395	0.1557761	39.37255	21.3639	76.16364	19.77806	125.7133	31.72725	64.05336	38.44729	36.23956	48.0535	1.39198	407.8303	8.974423	95.95576	3.644896	15.71302	54.51217	70.05635	44.33376	47.0204	12.80792	123.6354	1.437823	0	39.19303	31.57769	24.48184	72.34782	4.333333	0.09758385	1398.11
TCGA-EY-A214	1.2	0	73.69356	22.86074	0.7376923	131.5831	27.16335	31.29198	0.04326252	58.50541	147.4416	3.96933	3.035171	62.59482	0.1550075	87.8527	28.20862	0.04940508	21.13857	19.08897	20.82072	21.18907	57.18481	23.37918	25.7052	46.21771	22.26873	34.94845	2.064953	245.2309	5.829492	44.99505	1.102846	10.09219	16.92359	52.87068	74.42879	58.14309	13.19409	36.05937	2.552556	1.294446	47.47476	17.66606	77.58632	69.16922	96.14105	0.09284747	749.6473
TCGA-D1-A2G5	3.98630136986301	0	67.6288	41.74207	1.455775	67.93908	22.60188	44.09472	0.096651	53.87234	122.0041	23.6145	0.9208426	91.12521	0.3789653	99.48689	32.40743	0.08829907	27.3848	24.96646	39.54025	16.2652	79.64794	19.88841	21.46342	31.75025	40.12069	34.00424	0.8271992	232.1298	4.752676	20.9128	3.562153	6.795063	21.27119	58.96857	31.87233	35.7961	18.48728	36.07152	4.193058	0.03343201	41.54166	43.44212	209.1326	66.59412	58.34657	0	970.3398
TCGA-B5-A5OE	2.91232876712329	0	143.3883	20.44112	2.498994	104.021	15.79223	76.93295	3.131297	71.22574	128.2284	31.20999	2.54523	129.0691	0.07381823	109.0211	46.05681	0.5941477	53.02206	33.98758	56.19991	15.93857	113.1019	16.37749	93.73697	43.67166	24.82213	31.55309	0.4810181	276.6447	13.76309	123.4755	0.2983802	69.72655	32.95433	95.36445	64.13141	69.31943	12.93136	76.01478	4.938468	0.5082377	48.04983	38.68269	31.10621	56.0623	3.806011	0.06892518	681.1632
TCGA-AP-A1E1	3.82191780821918	0	65.2368	30.22193	13.52724	99.44035	27.5504	56.91519	0.07867068	54.50346	149.5322	12.43053	2.207721	94.11166	0.3031467	95.84068	19.71856	0.01078087	28.84662	23.28623	33.40477	24.43833	68.20099	34.54839	27.7661	21.42564	29.87018	49.3914	1.911172	367.4594	5.954852	28.54073	5.980164	12.31745	25.7312	89.66188	33.55474	41.03864	18.30983	38.88975	3.167272	0.9061776	45.44095	31.89372	338.3132	97.06675	90.6124	0.4727475	934.1713
TCGA-AP-A0L9	10.4520547945205	0	77.74628	28.8939	4.450392	220.034	24.5271	63.77341	0.3954494	41.68164	217.309	10.21437	1.027539	146.0235	0.2313477	156.4276	27.14954	0.250115	34.39031	33.39348	45.73387	25.70116	83.98789	25.41291	39.48715	23.26097	62.65532	31.41755	0.9312384	700.4785	18.8267	106.758	2.249256	23.0208	27.94454	50.52152	34.04937	149.1925	17.78719	140.6733	5.885819	0.007891598	37.62035	24.12817	75.92931	66.7943	80.81465	0.09792579	785.3013
TCGA-A5-A0R8	1.63287671232877	0	30.19096	21.18676	0.907728	251.1403	50.75856	154.6981	0.03479372	72.9925	418.121	2.985222	8.724405	188.0116	0.1834681	269.4105	26.19002	4.529659	20.77609	28.88604	23.11579	8.537471	110.653	60.3215	54.80935	36.50016	41.70641	114.982	1.563378	848.1825	3.78765	37.34391	4.047422	31.90666	46.171	102.6178	62.76598	95.16851	6.770558	75.28042	2.64661	0.812383	115.0637	43.39021	102.0154	163.6743	87.7533	0.1866806	1216.898
TCGA-EY-A1GR	1.46849315068493	0	82.94378	25.15114	4.295619	160.4108	40.55798	80.35102	0.04050158	130.5303	1003.513	13.73514	2.104794	118.1051	0.5831988	15.53561	23.67649	0.02775128	40.10602	23.69348	21.40205	7.510975	111.1603	120.4435	21.42139	50.18157	32.42957	49.46926	1.373218	505.8501	5.182758	48.91373	1.729067	34.24782	33.03665	120.4525	121.6368	76.38233	20.82625	126.3011	1.218256	0.007004838	85.49852	29.93614	26.69412	171.5851	201.7667	0.1158961	1554.173
TCGA-D1-A0ZZ	1.87945205479452	0	93.85547	26.61831	0.06952807	165.3956	7.977195	72.59175	0	57.47623	251.2966	63.75302	1.475744	131.6129	1.60666	154.6184	57.44158	0.1596503	9.054834	27.88557	58.32247	30.66612	54.78252	26.73122	42.88049	29.34975	64.64186	29.11673	1.366199	432.2089	3.328607	54.45373	2.690291	32.58435	42.65208	49.82923	32.77175	52.50683	14.21079	56.66705	1.659465	0.5440247	45.76692	31.11041	42.23557	70.54737	3.00099	0	645.7789
TCGA-EO-A22X	4.8	0	240.6294	121.0162	2.727139	60.18784	12.14559	61.45165	2.852942	65.55666	190.5306	36.7266	2.212869	69.86676	0.08290406	46.51732	16.99997	0.04668197	15.23031	45.36348	72.96854	21.05929	81.39607	19.743	52.12388	22.08546	15.19113	32.75898	1.15218	441.4514	8.057796	170.8535	2.554144	12.37205	23.16384	67.27349	49.74739	51.98909	12.8589	58.99058	5.246396	0.01767484	44.64262	39.67435	43.59563	95.12542	117.3312	0.2924331	2713.218
TCGA-AJ-A3OL	1.23013698630137	1	106.2745	40.40019	5.513254	97.2396	22.83466	82.63245	0.007952016	63.35469	200.2928	21.1329	2.479511	80.73716	0.2612634	77.15497	26.73336	0.1198701	14.45835	31.77463	52.07147	20.16918	75.21321	23.28096	24.76999	22.41176	22.30815	35.0323	0.903081	300.2294	4.843368	75.64927	1.908672	18.01554	28.22681	85.54756	42.87889	56.5486	13.61298	48.04835	3.73965	0.2516833	46.40657	25.49614	119.5299	101.1792	138.7297	0	1214.839
TCGA-AJ-A3NG	1.3013698630137	0	111.5156	42.47257	9.240051	66.802	15.71986	54.30665	0.02454211	49.53338	139.0497	39.07223	2.295736	68.42994	0.5997707	10.79127	24.66918	0.1513441	16.16798	30.38282	75.55295	32.38986	69.44133	16.40763	18.72171	18.94535	20.83131	26.47383	1.011859	347.4275	5.722008	36.83235	1.59139	12.06424	28.1145	79.16834	36.22846	69.91274	16.38838	36.06676	3.563271	0.1273384	33.34839	22.2243	50.35352	60.76455	107.1192	0.02633541	982.4125
TCGA-D1-A15W	2.50684931506849	0	175.8713	19.28152	1.104498	84.72182	13.06083	55.2071	0.03026828	53.68062	174.6416	10.94146	2.51678	88.57526	0.5432721	151.9485	26.83732	0.1451767	15.4485	28.73106	26.01689	20.64744	62.76401	23.6245	14.3542	22.38101	34.70232	38.34745	0.7024368	302.0469	3.705602	94.35297	5.863676	13.22097	12.72294	75.2241	34.62135	38.56945	6.588588	36.99779	5.786586	19.39555	39.58723	20.06042	120.2643	76.99812	60.74581	0.25984	1345.898
TCGA-B5-A0K8	2.32054794520548	0	37.56326	26.28922	1.860253	122.2947	39.56283	57.41065	0.0150685	42.75003	257.5438	29.86008	4.032875	100.9168	0.730389	8.615214	33.87989	0.06194871	31.57986	13.64867	35.71599	19.65699	73.76318	26.89596	26.51481	21.02672	39.44862	38.77633	1.979125	277.8078	8.084261	33.75291	2.235332	14.42908	33.13802	68.89595	37.7139	63.74967	9.651622	43.43383	5.090331	1.039846	42.06264	24.91364	52.55858	69.35898	71.78431	0.09701737	1028.806
TCGA-BG-A0RY	1.28493150684932	0	69.78914	12.89235	1.920315	159.629	39.22923	49.99362	0.03302589	50.71083	161.1303	4.358197	1.373037	126.2184	1.085066	115.0796	30.84817	0.1244596	21.04532	27.84281	30.83605	13.65698	73.29753	36.60728	20.19678	17.78417	31.37481	40.34474	0.4402912	359.1819	2.676803	26.48413	7.067349	11.69978	19.82447	56.59459	37.75871	97.04975	13.88009	37.03669	5.024277	0.3427141	44.55726	44.41642	163.0024	96.73969	94.88295	0.03543912	941.0979
TCGA-DI-A2QY	9.17534246575342	1	41.17402	17.13607	1.740874	139.3431	36.48851	48.39658	0.06087427	49.67492	412.8224	3.552615	5.807329	78.05885	0.07407495	80.29653	15.56569	0.1966349	25.39104	17.45707	24.14045	11.65494	56.05775	70.96118	70.34154	35.54609	36.02358	54.92098	0.8587908	521.3471	4.978197	30.98167	0.2764401	41.87156	27.32209	42.79001	80.52943	59.78317	12.2387	93.20042	1.232438	0.3835324	72.39775	32.64974	20.14856	97.52296	8.605297	0	596.9316
TCGA-A5-A0GD	9.37808219178082	1	60.98108	24.68187	0.6893668	115.3523	58.77187	94.82595	0	61.99292	358.8738	1.537552	2.182369	183.003	0.7708435	169.3071	49.23462	0.1853247	11.76067	38.96752	34.31151	15.05353	89.58986	50.51708	26.67771	36.63373	77.70914	77.92861	0.9278209	725.2118	5.532445	20.59571	4.846512	22.50813	55.99474	123.3957	55.54101	86.46093	9.720376	75.14055	1.482192	1.573242	77.74849	40.24736	101.7176	163.6587	134.0715	0	1568.589
TCGA-D1-A163	2.71506849315068	0	84.44579	23.6909	4.154792	103.1079	21.0975	70.89096	0	51.22921	197.9392	21.87755	4.167347	109.2713	0.05669771	200.8528	14.8008	0.03024529	33.58041	41.35131	34.83771	26.67166	94.47896	27.14869	25.14243	18.29054	16.03162	76.06916	2.542818	433.8197	4.351168	121.3421	4.060398	14.48714	25.54814	73.29847	29.55551	48.82552	8.943319	48.79974	11.54964	0.6336523	57.66705	30.24047	133.9324	99.3687	64.00306	0.6315588	1452.586
TCGA-BG-A0M7	5.30684931506849	0	91.98453	28.12828	1.101932	167.0341	58.77442	78.10621	0.05415387	53.56921	315.9854	3.632117	4.64356	176.2581	0.6113798	121.3106	32.89261	0.2350027	23.5539	55.33344	36.57036	10.8447	133.9904	54.37361	43.74351	41.43808	43.7035	105.4871	1.515231	605.8416	4.015836	47.47339	2.237056	34.18725	37.51428	89.45624	62.25506	66.62052	10.79828	84.29104	1.127704	12.68161	68.14709	33.15434	29.15774	160.6635	95.07592	0.07748124	1738.271
TCGA-A5-A1OH	3.02739726027397	0	78.94327	33.80838	3.612264	98.19021	33.56354	41.93234	0.01935237	51.57848	284.8947	18.79527	3.519977	74.97266	0.3610841	41.66884	37.89933	0.3845415	19.3557	21.14345	43.39021	33.13283	63.17133	21.91767	45.64977	45.94068	31.16936	27.00976	0.6561479	275.8597	4.30966	38.77967	0.3863425	19.76409	43.61645	62.97991	92.44036	57.45804	12.11427	83.68427	2.291102	0.04351146	33.56608	25.5039	74.12463	46.13094	28.94626	0	1018.072
TCGA-BK-A13B	2.64657534246575	0	174.4173	21.99028	3.364892	89.50746	13.93694	78.19136	0.02385213	68.78337	232.7669	10.17343	2.396467	109.2874	0.07901114	98.63812	24.2496	0.04358197	32.45913	21.9439	31.76089	17.68681	61.17415	33.58054	28.91042	25.29276	36.97717	47.01611	1.13848	512.4109	12.04711	39.73138	3.710493	25.00425	36.09831	94.47424	79.57685	54.37421	14.43147	54.02761	21.64318	0.5486621	67.23797	35.06369	242.1051	111.8083	159.062	0	1998.989
TCGA-AJ-A2QM	2.44931506849315	0	122.3154	31.92334	2.876327	79.24731	24.52094	54.85221	0.08859474	33.21979	128.5603	13.25778	1.519356	75.74665	0.5587978	33.57541	180.6878	0.09105635	34.89649	21.35516	47.26119	11.0754	69.89108	21.45568	39.69413	15.01414	15.9785	17.24034	1.067381	352.7048	5.444149	96.51246	9.403871	6.952731	19.4214	36.3875	27.85274	48.34308	26.34532	42.6943	7.292494	0.06435516	35.48505	13.50792	258.5593	54.18372	101.2205	0	746.8184
TCGA-A5-A3LP	1.24657534246575	0	163.9321	28.73347	0.2144832	68.47895	39.54808	14.6601	0.04288134	39.5218	172.6286	28.7482	1.188515	61.39183	0.8551759	80.26841	26.05974	0.02448489	37.60027	22.99517	45.07551	20.05285	41.60145	29.90625	23.02535	23.00371	25.28225	12.88641	0.4940453	349.9119	4.45963	94.9948	1.438848	14.61167	23.66859	40.8064	47.3901	46.70903	16.2167	51.5782	6.1598	0.02224927	29.26591	14.32326	22.54721	57.59428	94.45806	0.2914265	1996.903
TCGA-D1-A17H	2.33424657534247	0	46.22448	32.49524	0.9587071	228.7675	107.5901	74.8325	0.04369749	63.29338	346.5808	6.229544	9.007821	223.6862	0.8803144	188.6934	48.61193	0.4590966	52.39863	45.5628	25.92134	13.47988	147.9939	50.24372	54.48292	27.92916	83.47494	135.2596	2.042562	491.502	5.818947	41.38259	5.515987	30.6091	46.28706	134.7604	46.11199	76.78613	6.014312	87.22368	2.443411	1.231885	68.5249	34.84011	140.4629	150.8777	38.53479	0.3126033	1105.85
TCGA-A5-A2K2	9.84931506849315	0	125.8463	21.45827	10.00904	95.73581	43.5415	75.84433	0.01839511	47.55942	185.892	74.05797	0.8842633	87.26776	0.2294372	52.34069	45.36947	0.1260414	53.09572	56.48192	58.27559	13.35392	93.77726	17.78652	78.25475	26.47128	67.66925	30.0156	0.3360668	429.736	8.197124	113.7659	1.716104	13.30855	44.48074	68.99198	63.66124	26.83238	17.26666	36.91694	3.160254	0.7015151	35.40115	36.72019	325.3053	63.51964	15.43632	0.03947849	820.6839
TCGA-AP-A0LD	9.83287671232877	0	17.01347	48.48266	1.348097	338.5788	61.25646	169.5529	0	94.33067	572.2855	2.484683	10.45966	194.5706	0.04111304	88.89062	17.66542	0.208351	11.92343	57.41951	42.66349	9.306299	119.6335	85.25904	99.30214	32.77415	17.74596	175.2559	1.644427	2094.69	3.83022	18.29911	1.814472	55.92303	44.74022	86.24317	58.56257	145.0295	14.55714	93.93479	1.021853	0	143.6179	55.8951	34.96857	230.5996	113.7395	0.09322765	1445.808
TCGA-EO-A3AS	2.86575342465753	0	56.16739	24.05781	9.988901	65.46701	12.39108	27.0078	0.5596878	44.47374	160.9083	28.32987	2.854734	82.72407	0.380467	38.81912	11.79368	0.09232228	29.62704	30.41773	30.24668	21.13309	41.7782	17.56942	37.47694	7.751068	16.01325	31.2473	0.3787089	121.4243	2.643223	80.92718	13.92851	12.28591	21.75731	65.43804	21.12052	34.73863	11.87522	34.31909	2.314209	1.064792	33.55677	20.2056	157.9468	73.3463	94.78715	0.06673162	604.7355
TCGA-A5-A0VP	3.52876712328767	0	116.7384	22.90392	1.194015	179.0217	50.69142	78.326	0.03272147	46.10465	339.2571	6.541164	1.955547	157.5578	1.403555	45.23758	32.29113	0.1905736	18.25267	32.73333	13.48407	16.39083	108.7148	33.17679	24.33723	30.58182	30.03777	68.31308	1.389482	711.1177	4.57187	33.88719	1.665756	23.45234	24.89151	130.6044	55.54031	80.58986	8.475766	89.95503	2.58362	0.7045767	77.54385	30.30888	84.03559	127.6326	158.9485	0.1404498	1704.122
TCGA-AP-A056	7.17260273972603	0	99.88161	47.69982	1.109145	133.8536	21.31904	66.67877	0	64.45757	204.7591	21.14048	4.445268	91.73209	0.3469578	69.66744	23.81761	0.3606766	32.11262	42.70587	31.46895	14.5725	161.4737	25.57379	59.37218	23.03855	43.06259	93.78514	2.376351	511.5092	5.3299	113.6644	6.98072	17.58448	44.38771	138.3365	33.3143	47.84613	9.847723	59.47187	0.8917149	8.593543	51.48701	30.18782	56.35423	115.4775	109.5578	0.4841595	1810.546
TCGA-AX-A1CE	2.84109589041096	0	129.911	22.6074	0.6260027	180.123	89.42427	120.2022	0.03431066	138.0552	284.6829	4.931199	1.248144	244.1815	1.238612	559.0195	31.17616	0.0587733	27.98334	43.76812	30.77818	22.17985	90.69968	57.52719	66.87344	51.44917	62.04373	79.30417	0.5251851	401.1413	18.43097	99.64531	4.109781	22.86913	51.49775	128.4936	72.41007	81.46829	12.50617	73.3699	1.915224	0.1335174	91.49628	42.96923	114.009	190.6481	134.341	0.07363552	1065.019
TCGA-AP-A054	1.94246575342466	1	119.2504	78.72394	2.526884	97.15603	28.02638	64.17044	0.1817437	61.88982	185.2601	11.26412	2.833467	102.9992	0.3544152	71.8132	45.14075	0.1053707	14.22521	45.995	43.03834	11.95125	110.198	33.31083	32.24302	25.11562	13.26478	77.16567	1.325375	312.7619	6.182405	37.16751	2.885428	16.53138	30.67499	101.7599	41.56345	54.59984	10.83695	65.15543	0.6954689	0.1740903	54.76758	34.67165	52.49297	107.399	119.7558	0.540066	2141.425
TCGA-SJ-A6ZI	1.72876712328767	0	233.3411	29.98441	1.73133	106.0468	25.73656	81.6099	0.09467148	73.68128	221.2964	12.3849	1.983337	101.7012	0.7392073	122.694	31.75526	0.02837973	20.5638	41.60109	32.41656	19.911	68.20563	21.04755	24.14831	19.72433	52.83373	36.3439	2.220416	589.4095	3.961049	104.5393	11.10001	19.36225	26.5866	47.08048	46.59699	57.10195	10.52754	45.32425	6.218954	6.155467	55.93258	29.98482	96.46259	100.945	109.7517	1.714317	1674.862
TCGA-B5-A0KB	2.25753424657534	0	76.42546	27.41971	1.12276	112.6056	43.80355	43.78881	0.1023499	85.95608	282.0726	25.21492	3.634608	91.74197	0.5535317	70.0333	27.36459	0.04675275	41.18744	35.47943	18.58056	21.54449	76.31083	74.04715	28.15097	46.20954	39.41115	55.66869	2.779532	456.8079	3.424694	89.21708	3.732897	33.98621	17.17116	69.87205	51.68002	104.0966	11.37455	71.20334	2.861524	0.2301214	56.36735	16.68759	42.03187	83.15269	90.22597	0	1833.802
TCGA-AJ-A3NF	1.76712328767123	0	56.39661	17.80331	3.093458	96.43248	26.05442	39.63788	0.08905522	46.10301	176.9377	37.7715	9.884168	67.09137	0.5044225	88.97997	24.12722	0.07409541	13.18644	10.54571	57.50091	42.73439	61.88696	13.4837	27.27102	20.63026	48.08304	16.24359	4.309304	398.8871	5.039275	16.14528	3.030178	20.8831	26.23581	43.86178	49.34517	45.15475	12.81452	39.94817	7.653462	0.3498522	35.50187	24.90258	165.5541	57.42945	20.66676	0.327643	517.1935
TCGA-EO-A2CH	1.61643835616438	1	75.57608	52.75823	4.737256	211.5195	105.5529	101.9188	0.02814792	87.05403	361.3293	107.5116	1.279947	204.8882	0.6593478	59.91762	81.57214	0.04821668	14.69437	36.26118	59.97608	24.08018	70.38403	44.32556	25.8742	17.30122	65.13246	70.43929	1.306459	481.0808	7.063856	64.21518	3.157632	26.0976	145.5113	167.3901	56.22465	83.49155	11.12613	83.13728	0.8303853	0.1460473	73.18307	15.5046	58.6092	130.987	115.7505	0.0604094	2313.482
TCGA-B5-A0JT	4.60821917808219	0	71.35751	25.53679	2.74321	85.43007	25.18664	51.85868	0	36.648	130.9208	28.45497	2.078141	87.6654	0.3743101	189.6557	46.80447	0	17.78415	22.64392	30.47746	38.84389	64.39354	19.07052	14.70498	23.29832	33.85602	36.38018	0.7594263	353.3993	3.046076	41.24034	2.642951	11.55049	20.34032	71.51815	41.87462	66.78287	11.16286	30.97733	6.859329	2.417987	36.85369	32.12527	124.9929	65.49542	88.00342	0.03300823	1250.546
TCGA-D1-A16E	3.06575342465753	0	111.633	20.52724	1.704913	120.7755	42.57663	74.48745	0.04143063	42.67375	236.7705	11.83682	3.373151	117.0747	0.7198131	200.3839	33.49432	0.2460281	23.02846	34.9853	37.97139	17.23001	97.55671	28.60278	40.9811	23.72127	50.19697	72.07142	0.4636933	449.4041	2.482219	47.71311	4.052807	18.90312	22.04647	84.65948	39.49438	50.49224	8.90765	58.59079	7.037841	10.88442	52.23324	28.62675	120.6583	96.30724	58.7136	0.02963866	1223.279
TCGA-A5-A2K5	2.06027397260274	0	92.01079	38.64501	0.8717932	245.0478	42.2009	176.5237	0.01781427	142.51	956.2055	7.137819	10.76214	319.3269	0.1372897	208.7797	32.63487	0.1098555	22.40446	51.33306	54.00622	9.056654	181.5605	100.1039	130.3228	73.68145	76.11076	113.6016	1.37219	1310.193	10.59044	33.37724	4.583609	68.904	85.62718	192.0085	181.5558	165.5414	11.86721	236.2344	0.6697994	0.244941	180.1792	75.53321	54.92279	359.9098	180.3791	0.2485077	3150.379
TCGA-EY-A3QX	2.70958904109589	1	112.4956	86.26889	0.3187112	78.40451	45.30306	33.16543	0.01933558	65.40988	129.418	57.95373	2.026417	157.0036	0.474492	144.4314	54.80239	0.05741036	38.9713	26.41963	66.91302	26.01551	37.67311	11.79682	81.20673	27.19811	28.87964	21.08587	1.031104	227.7518	7.094933	15.59621	11.30704	21.45784	28.58638	89.09836	34.47771	66.10976	8.636684	119.223	5.543833	0.3110042	29.76659	34.24077	53.04828	55.48764	184.2003	0.04149688	1264.501
TCGA-B5-A1MV	4.28767123287671	0	114.8425	28.42648	1.819681	83.52776	27.60558	52.73178	0.01382339	52.69749	197.8124	6.754871	3.915153	101.658	1.037296	186.2755	55.68797	0.0947165	11.49525	36.70283	44.68783	17.06854	90.95001	22.86319	23.7615	23.98728	49.35956	46.13954	0.4641359	479.5713	3.900334	43.01358	8.151562	12.74309	24.73441	84.79151	40.89257	68.59966	7.276502	45.64732	6.660746	0.7889595	41.50107	40.42271	74.44173	94.58263	112.6119	0	1164.517
TCGA-D1-A1O8	0.328767123287671	1	69.90276	28.14274	1.196589	84.09745	50.42504	78.06085	0.4234689	70.7852	283.7765	15.05299	5.868511	122.7779	0.2535598	123.9061	22.6302	0.3730586	15.17295	32.69479	34.30478	3.767521	89.75341	52.94608	22.20254	29.31177	19.3723	53.11007	6.471982	535.8712	2.516599	41.28574	2.564057	26.82307	31.78834	86.89415	40.59816	92.72643	7.460071	69.53162	1.446396	10.55701	46.19367	22.606	53.74422	89.95383	74.94959	3.332355	1269.751
TCGA-A5-A0GI	7.34794520547945	0	29.20957	18.67935	4.298799	203.6298	29.3778	97.33062	0	74.45788	346.7593	11.14847	8.387649	191.0877	0.06219316	159.0625	23.17761	0.07741261	24.67346	32.73138	36.75623	10.86242	137.0128	61.16253	43.09277	35.19735	30.30882	114.4189	3.474648	981.5305	4.893325	10.88357	2.840418	33.55871	37.60788	94.96459	59.40821	112.6794	17.49892	102.4653	1.372408	1.833978	99.804	37.63803	88.34851	209.7742	104.3061	0.3463865	1563.615
TCGA-PG-A917	0.580821917808219	0	66.23898	30.58601	4.877268	124.1901	44.62163	78.50867	0.05877351	72.55381	219.3716	13.37023	3.105259	130.103	0.5165235	44.4401	37.86267	0.02013551	45.37013	25.5553	34.59728	21.74203	70.99319	25.62635	33.85028	30.98172	38.4627	74.05156	1.808938	577.2955	5.162324	12.43644	1.940506	17.31313	34.29102	102.0234	60.34264	57.68308	13.12	44.34667	2.351482	0.3049503	62.431	39.60848	132.5702	109.3285	124.1002	2.880111	1496.93
TCGA-DF-A2KV	7.44383561643836	0	77.52267	26.44369	0.3677848	130.1137	47.63777	134.6013	0.009804099	66.84326	459.9609	9.667045	2.955108	151.7435	0.3936944	174.9301	43.20518	0.02687069	28.48196	36.31251	41.65476	10.57925	114.7554	55.55304	93.03831	44.98206	66.94576	76.20034	0.7842317	479.9622	7.048674	22.47579	3.992788	43.95926	48.28633	135.8588	83.82318	93.77001	7.587171	99.87999	1.224968	3.001284	102.615	55.6798	55.17955	169.4716	122.7337	0.2314508	1240.147
TCGA-AJ-A5DW	1.06849315068493	0	147.6007	46.95628	1.095596	61.94649	11.77026	55.32795	0.0158647	49.83129	139.9402	13.74974	1.7932	75.4122	1.386742	44.78206	30.211	0.1195737	16.07814	26.86804	36.9136	34.67607	70.91991	13.42131	20.9167	20.15835	65.41048	19.93341	0.7990128	346.2167	5.326366	133.152	1.808937	10.19913	23.46285	80.70697	44.40707	51.90627	11.72806	38.68373	2.867776	0.1893247	28.70594	29.48784	38.30143	81.46159	104.3238	0.4255986	1308.061
TCGA-D1-A2G6	0.706849315068493	1	92.80294	27.17903	13.80413	100.4636	37.61023	36.62913	0.02767705	38.20657	160.8502	60.43851	3.775607	80.28753	0.6202525	43.73947	29.04465	0.02844606	18.22199	36.57228	60.94248	19.6325	98.82989	28.58835	21.00761	16.35506	13.48042	56.38307	1.147944	215.7892	4.796281	124.1968	11.17604	10.09877	29.16046	63.27229	30.95177	57.57614	17.77197	42.60593	2.489508	0.2441272	35.63908	18.73335	163.6957	64.5085	114.1482	0	1436.824
TCGA-AP-A1DH	5.97260273972603	0	47.80947	34.65084	1.673961	179.5218	143.4769	215.4307	0.07551592	77.95294	428.7515	11.24797	4.071592	186.8201	0.4211702	250.8646	17.58797	0.1293569	25.48334	43.12878	34.9969	15.47272	113.2785	81.15277	73.01637	40.36123	27.74985	166.1877	3.840585	872.2642	5.928617	38.62234	2.591857	37.9052	46.53776	96.49589	54.85648	121.5412	7.904176	77.06845	0.7971951	1.283209	129.8413	43.82569	64.25665	183.7202	125.372	3.930145	1456.585
TCGA-A5-A0G1	8.90684931506849	1	47.07723	18.4876	1.481603	120.0515	77.19371	57.73703	0.08166326	55.31058	269.0697	23.92887	3.310236	124.0959	0.8678494	103.9048	26.63158	0.6155034	18.63748	35.15396	24.2074	11.31081	110.362	38.79507	29.19608	26.71629	21.3726	83.94501	6.83871	348.9497	2.016146	59.68605	9.292657	20.24318	42.36702	92.46739	59.8426	61.53501	7.832911	65.55564	2.295759	3.076173	71.04115	30.63111	198.1687	99.83098	149.6397	8.307366	1064.761
TCGA-B5-A0JV	7.16712328767123	0	76.59353	26.43951	8.268005	121.6147	21.12201	59.43874	0	74.38959	252.1969	3.247684	1.761485	96.61402	0.1411038	74.00487	24.34543	0.01222359	27.28157	49.82441	30.37912	22.44991	77.3422	30.07122	35.56447	22.53132	34.4599	57.65912	0.634223	615.5897	6.255647	50.74072	1.865649	23.2304	25.09088	73.40319	42.01155	52.12648	16.56232	47.85427	2.910048	2.499188	65.37396	38.1114	118.5315	140.1525	213.9554	0.03828654	1270.307
TCGA-D1-A176	2.51232876712329	0	51.74279	23.39439	4.99759	131.8229	47.7762	73.36954	0.0154582	51.84467	216.2418	2.989176	1.365669	142.1109	0.4922037	180.8798	35.93477	0.105918	56.46356	34.86905	26.06015	13.78586	103.1671	43.75463	28.22252	26.70578	28.18519	69.84251	1.526548	442.5679	2.516309	41.58051	3.931101	22.7107	26.91788	89.46403	40.41561	56.10902	22.63705	58.11918	3.201143	1.171006	68.10657	26.86583	144.4423	128.6898	93.32808	0.06635095	1052.282
TCGA-B5-A11F	15.4821917808219	0	53.59335	22.5155	3.764223	77.45902	16.23798	52.36641	0.0183657	49.05702	191.9804	19.30876	3.57912	91.04274	0.2048597	81.54082	35.11725	0	17.10444	24.09366	42.10673	17.54547	92.29214	26.14735	18.82023	23.75795	32.38285	48.71205	1.450939	383.4502	2.75292	58.96002	2.969825	15.24624	25.68379	76.28192	55.32245	47.05833	7.748153	44.86476	1.784761	1.200675	46.81419	38.74949	93.77771	89.65612	114.8031	0	1611.914
TCGA-FI-A2F9	4.93972602739726	0	106.5868	82.22415	4.870455	55.77799	10.72501	40.41038	0.0390207	53.89236	166.404	50.35427	2.179923	37.19081	0.652883	7.75163	20.94168	0.1737879	24.51641	38.31273	30.49694	24.34167	152.417	23.88245	22.02726	24.10369	25.79313	33.86404	1.156027	197.2995	1.66736	121.4188	0.6201981	18.24928	26.11437	26.63858	38.73258	33.44707	11.12069	36.41355	2.606996	0.0404923	39.38109	19.46462	67.53111	66.27928	90.5903	0	1357.515
TCGA-BG-A0VW	4.33424657534247	0	25.01076	14.41848	1.09415	160.4047	50.79163	137.095	0	59.02528	392.0653	2.964565	6.139823	158.3178	0.3693069	242.0192	16.52953	0.2228046	16.27608	18.01965	14.07889	8.082375	67.36604	62.45922	42.61022	27.8604	30.3559	97.41623	2.376273	757.8644	3.028886	23.81908	2.936198	26.1989	34.47671	81.60637	48.18764	83.21899	4.419914	48.89498	1.329202	2.024612	83.05774	33.20519	41.37836	149.0964	52.27979	0.2326216	1073.092
TCGA-D1-A174	1.62739726027397	0	35.74371	21.76547	2.3062	127.2682	44.75196	49.11653	0.03424021	35.46162	389.715	9.737763	10.09811	228.3497	0.6735883	253.2488	52.21619	0.05865263	27.94445	84.47867	31.16732	4.968491	265.7459	47.04832	42.7059	22.51358	28.87354	169.6199	7.066988	626.4457	2.392035	20.33684	1.63265	43.95872	39.46387	50.84152	41.71378	51.28279	7.343404	71.89305	0.3862196	0.3197837	61.17304	19.22252	88.12123	100.5399	67.35042	1.139007	1742.399
TCGA-A5-A2K3	5.51232876712329	0	147.5008	44.34228	1.288921	266.57	109.283	83.09629	0.5399266	131.6273	580.8239	12.22778	12.00302	178.6527	0.4136733	149.2369	39.74715	0.05138227	28.63518	35.30348	29.65596	4.240531	89.08281	98.25721	57.58663	44.38222	24.07305	132.1633	6.650132	417.3724	3.245016	23.76788	3.876246	55.41931	68.51448	142.565	143.0366	125.7134	9.798764	106.212	7.478298	1.455195	105.7578	58.45012	74.862	197.4083	65.21118	21.7911	1958.524
TCGA-EY-A1GK	1.8986301369863	0	92.84245	17.96283	1.399179	126.3165	32.48204	117.4611	0.08140466	91.67097	315.7776	14.36575	6.049548	163.5114	0.5084946	83.55217	26.45175	0.1115553	17.58996	33.21812	27.41941	18.87953	65.50778	59.46133	28.93803	73.09071	70.81474	73.80565	1.945433	553.5693	8.039046	21.06755	3.375266	26.71684	34.12806	75.85703	50.90232	85.24767	11.25286	69.33698	3.691719	0.447716	72.24625	39.8034	180.8114	162.9476	194.8979	1.46753	924.9769
TCGA-BG-A0MA	0.893150684931507	1	34.9671	30.25275	2.790801	87.98109	24.45096	59.87159	0.06152955	55.921	241.8588	23.46116	6.954735	126.5261	0.2464548	97.88426	24.7964	0.2951161	27.58466	23.72246	41.82214	14.02481	97.95179	30.65675	32.58226	29.88342	26.56312	78.11378	0.6380059	492.1269	5.195735	16.71386	2.82048	18.26358	40.10193	77.34143	38.22497	56.43478	8.846696	50.51829	1.672803	1.20517	57.93636	32.75331	53.53141	109.5383	86.55908	0.1320511	942.9082
TCGA-D1-A103	1.83287671232877	0	112.2824	24.60931	1.785719	114.7124	51.8661	80.39527	0.1246724	55.31415	183.2185	6.96215	2.483617	142.5762	1.446843	152.8847	43.17084	0.03796636	20.75603	32.97747	27.47364	21.11891	84.7185	35.84466	19.4085	23.98476	65.59716	48.39321	2.270846	433.5339	3.382395	44.64016	5.960615	12.86352	40.7246	88.66548	33.74506	45.66492	12.4254	53.45466	3.22921	1.415929	58.11188	30.57009	255.7504	110.6976	126.5307	0.1783764	923.2381
TCGA-AX-A2HA	6.78082191780822	0	47.32243	23.66007	4.201823	128.0366	36.42146	44.15005	0.1592369	56.49738	192.002	13.90489	1.60333	76.47172	0.4117563	84.11381	18.91316	0.09546909	17.10257	17.03659	19.18705	14.10679	37.91356	27.51843	21.61195	19.51721	16.13171	45.83322	1.965646	291.7704	7.438736	27.27728	2.952744	11.39371	17.80781	67.37066	23.8939	31.0583	6.814905	34.10141	15.31329	1.858975	36.92498	17.15643	47.26536	90.02858	125.9748	0.6407716	1271.025
TCGA-AX-A06J	2.5013698630137	0	68.56593	22.75298	0.8156598	82.19548	68.29046	95.65295	0.01649482	31.16033	258.1059	21.17799	1.242949	165.6153	0.7259283	373.6847	54.79176	0.3729689	15.97009	70.63294	28.42632	7.738681	126.5809	54.87678	34.56108	22.65087	32.74893	108.5027	2.19904	493.5691	4.598152	96.52642	4.468289	16.70245	19.60484	66.40273	36.74153	48.70852	6.948289	68.04893	2.089561	0.171169	52.53492	33.61011	86.11599	112.5096	58.27595	0.03540022	2046.395
TCGA-EY-A1GV	1.31780821917808	0	99.47894	28.98417	0.4681152	103.1747	44.85129	23.46118	0	36.31342	221.3505	9.121545	3.624231	108.0289	0.1167421	166.985	29.21767	2.275464	36.05338	22.23857	28.71932	16.83969	54.20641	39.47031	36.70521	23.82692	12.62135	23.86925	0.3060887	327.6985	2.657877	190.5087	4.661226	7.35162	15.0491	56.39608	28.01054	44.21215	12.09406	32.02738	2.049042	0.1952828	41.18758	23.57051	212.9234	101.3557	28.6075	0.2850869	1443.263
TCGA-AP-A0LF	7.83287671232877	0	17.32453	28.62984	1.559879	137.2891	89.80881	94.8664	0.1055542	32.01345	290.4613	7.661852	6.582552	225.0741	0.5922685	79.32909	20.9811	0.3375151	17.14716	30.16927	21.0515	4.616173	58.29307	54.99792	23.97736	34.23061	7.567036	65.44381	3.509354	717.8248	3.388726	41.51566	4.83044	51.8621	38.61806	72.61359	51.85361	96.82419	20.37074	47.0323	0.2849348	0.03651166	86.03914	29.27255	115.315	103.5944	34.29386	5.059263	765.1551
TCGA-AJ-A3NC	3.08219178082192	0	83.11912	17.19102	6.215836	76.53835	19.22523	59.11947	0.03175369	53.32434	177.1819	24.46424	2.392764	84.98348	0.6101826	97.97285	32.32164	0.04895396	20.61333	15.93157	34.79706	29.03695	45.52275	18.6969	22.85036	19.8335	31.20188	30.91444	0.6271564	282.0702	4.980465	37.26511	8.817545	11.05751	21.86993	87.5632	49.12887	44.32969	15.5391	29.8752	4.151126	2.055333	41.32078	40.42465	102.3355	70.40128	91.77323	0.1022219	1220.914
TCGA-AP-A05H	3.79452054794521	0	64.72829	96.88987	0.6024825	121.1974	23.94076	92.30815	0	26.93959	207.1694	12.01531	3.663115	85.63865	0.1628601	73.24851	31.80143	0.03668159	14.82016	32.74905	36.15237	7.40895	111.7014	19.52567	50.77599	25.76157	14.56124	63.5847	0.2643375	552.6959	1.25876	77.10394	2.729419	29.83463	16.80353	38.84474	36.63672	79.55577	13.56955	135.9217	0.1858025	0	37.21081	21.26312	23.8188	71.80811	87.56204	0	1821.993
TCGA-EO-A22U	3.85479452054795	0	126.7601	62.0643	1.914745	73.66256	23.72212	66.49271	0.02510245	103.2064	236.6962	3.250643	0.869686	121.5668	0.09842587	38.29226	37.0869	0.1318663	37.34944	58.99366	30.28789	15.68185	116.3047	14.59057	36.10682	61.96704	29.28256	30.59248	1.586528	560.9844	9.840969	45.53426	2.255106	14.66789	53.49796	100.5117	49.7318	67.48299	7.510828	61.45734	0.8518651	9.013006	73.36436	26.35627	41.36185	149.973	156.8986	0.5387341	2650.914
TCGA-AJ-A23M	1.68767123287671	1	65.67226	26.28175	1.791301	126.3803	30.40985	22.32755	0.015917	43.72852	237.2846	25.87095	1.240766	128.9605	0.9781155	105.2322	42.54062	0.4907776	25.71318	25.05423	56.65177	40.48359	109.7649	21.7029	17.97035	16.82557	33.40141	55.3466	1.163174	356.9246	8.064467	230.743	1.57658	14.85746	20.23868	79.94094	46.46092	82.5008	10.16448	41.86511	2.126848	0.04955185	38.83882	23.37064	19.91399	48.47559	3.900659	0.03416013	1057.79
TCGA-BG-A2L7	1.67671232876712	0	74.71495	29.15152	3.017203	107.8027	22.63262	52.99244	0.08486626	38.00258	182.7339	17.29779	1.874397	93.91244	0.7271904	112.5479	30.15669	0.02907476	26.21186	23.84185	37.64849	31.63234	77.3288	28.23423	17.26385	20.49507	15.14836	45.69912	3.582802	355.3292	2.547078	39.14963	1.593232	15.60583	22.71425	45.35858	34.49216	39.44371	9.916707	36.846	2.27044	0.6605014	47.18581	21.98958	149.857	73.65795	69.12818	1.001742	937.1102
TCGA-A5-A0R9	2.05205479452055	0	34.0986	19.43049	2.796876	186.653	36.95048	81.4527	0	75.91941	314.5963	10.23153	8.569907	150.9826	0.1073086	100.3107	27.84477	0.06042379	23.06124	28.94946	29.10208	9.468175	93.80237	50.46221	46.01365	37.01768	37.73614	112.6766	1.306291	789.8143	4.868724	22.31713	2.429486	24.90739	33.05689	94.55924	84.64273	73.72483	8.809053	77.78153	1.367083	0.8144498	87.03247	57.23282	54.26841	159.2946	135.0029	0.1892584	1200.28
TCGA-EY-A1GP	1.56986301369863	0	64.60614	26.33471	0.9431605	81.69594	12.24005	35.87729	0.07277942	79.30521	200.1845	4.190344	8.509983	65.60052	0.08413366	31.06695	26.09649	0.2742725	18.53926	15.9866	29.45795	18.0153	38.4077	29.84739	29.59167	25.2305	20.59553	20.82553	1.322446	161.8822	2.16704	22.86266	5.891103	10.72765	25.98687	35.90528	56.773	58.83809	19.1132	28.93671	13.29487	12.92219	34.58426	32.78943	85.60781	69.20952	53.50652	0.7809746	751.3066
TCGA-AP-A0L8	4.06575342465753	1	35.69638	41.59695	5.985853	140.563	11.48784	29.91812	0.03026249	74.06426	157.5784	37.5629	1.297467	48.64014	0.05830618	70.02739	34.22805	0.06220667	46.55812	22.61954	41.5778	39.27665	98.88268	19.84845	45.59377	31.59613	8.757668	31.15024	0.2839095	612.7118	2.380984	65.79602	3.652769	17.35194	17.69679	37.14233	26.57448	42.4913	13.20376	64.90411	8.79638	0.02355284	23.33844	24.4573	54.4905	49.79066	152.7906	0.09742136	1032.241
TCGA-AX-A2IN	2.59452054794521	1	80.24081	43.67381	4.704486	113.8983	29.85757	84.97083	0.0079418	97.05939	283.6073	7.332708	8.543324	145.9365	0.1771732	84.55941	33.79495	0.08162463	17.14777	30.73767	46.2105	5.875807	95.05529	45.1936	47.92136	27.44071	15.02045	67.0313	2.109711	593.2851	3.80831	16.74862	2.550163	31.40811	45.75109	99.56202	63.81856	78.00234	9.246975	85.77215	5.485125	0.2019121	68.12528	33.69454	55.28137	144.5716	130.0146	0.8010786	1327.97
TCGA-A5-A0GQ	6.15616438356164	0	45.42894	17.68946	1.264746	125.9345	27.31918	108.6879	0.01678099	67.69255	342.0197	3.186498	3.880745	151.4822	0.6670524	229.1386	34.20328	0.482923	15.36475	21.12618	19.89466	10.33933	76.47996	42.09316	25.34641	32.78031	46.45285	68.52766	1.67375	573.0532	3.334871	24.12736	3.030539	24.03855	37.05503	99.14039	61.68212	77.93598	6.853648	60.43221	5.872677	1.532419	92.53616	40.87803	53.44936	129.5403	117.4524	0.2160862	845.8787
TCGA-B5-A3FD	3.27945205479452	1	65.55458	28.99126	2.761909	176.0958	22.41792	116.9576	0.008427379	109.8135	339.0044	15.09963	5.781015	116.8563	0.2546626	131.0657	30.0615	0.06351792	30.26612	29.91808	23.40105	10.77666	121.2217	65.09063	73.1377	58.59824	44.85795	49.40408	0.6907522	799.08	10.16863	39.40838	1.26957	43.56211	51.05039	122.6046	84.90642	99.08769	15.9829	101.3554	1.988914	0.6340273	96.6589	27.83726	57.75592	131.2621	8.198356	0.1085181	1283.995
TCGA-BG-A0M2	1.74520547945205	0	62.52433	53.22358	1.914263	190.0138	25.05206	85.77358	0.03805539	89.1254	240.0303	7.889195	3.213713	119.8823	0.5634111	94.23712	30.87724	0.2086014	7.663962	22.19399	10.33041	20.2951	75.80648	29.22005	53.31878	39.29552	23.72579	65.87574	2.104533	570.9024	4.116904	29.43721	6.066085	20.66311	30.9272	93.30796	43.10143	80.10614	12.17535	66.60351	4.28153	2.803832	71.46551	42.19211	71.70561	89.81294	135.6855	0.1633445	1451.59
TCGA-EY-A548	1.17808219178082	0	59.85865	23.03022	8.062768	101.7794	66.88427	60.75712	0.0262183	79.6956	277.0674	7.182321	2.214091	113.9608	0.6526983	17.1019	35.9525	0.04940243	47.79091	21.48025	31.60258	12.75772	73.41107	33.0697	34.734	39.77117	76.94082	55.34553	2.323757	419.3995	10.92749	11.73658	1.358856	21.0944	35.81361	109.0191	76.18229	52.20683	10.41384	38.78985	2.100475	0.1292337	71.12542	48.06206	59.36518	106.8526	184.8805	0.2672739	1008.719
TCGA-K6-A3WQ	1.16986301369863	1	77.90124	36.73157	2.35913	124.5573	104.7858	59.19036	0.1260811	73.51727	159.1307	12.92239	3.297943	96.608	0.2693408	82.8844	39.50639	0.0345558	17.64755	22.41246	30.20307	27.92531	47.40625	33.1307	46.76473	36.77611	22.35055	31.60023	0.9794726	684.3713	6.014576	141.5743	1.490856	14.74248	25.39142	41.26512	58.78702	70.0874	12.49214	50.84843	0.8800361	0.07850161	54.634	15.0676	50.33193	88.27501	202.2242	0.1984311	1427.447
TCGA-D1-A1O0	0.172602739726027	0	27.53505	34.89329	0.5215524	134.1805	41.06547	80.62108	0.2271299	70.26586	391.3716	13.7169	2.557432	103.3982	0.4391426	212.1268	35.91022	0.2490035	27.16999	20.316	19.6938	14.11997	183.595	72.89334	41.1213	30.85362	33.2956	53.33784	1.016819	482.9915	3.358341	24.93606	2.9508	27.18648	23.94548	85.0813	51.97443	83.73812	20.36824	70.8424	1.261272	0.2356958	111.5615	38.05985	28.22548	131.0858	92.17804	0.09749059	1191.698
TCGA-SJ-A6ZJ	1.52328767123288	0	44.83287	21.72297	2.916546	134.7455	38.31423	133.6263	0.02808588	90.46234	345.4928	9.039452	7.553287	157.3748	0.1295853	160.9232	36.57783	0.07216562	17.52434	30.40612	38.04875	10.57344	87.24448	44.64316	66.16769	39.01393	48.81109	98.17417	0.6517898	755.299	4.605199	16.96462	1.730606	32.23494	41.86705	109.9947	89.68313	75.92556	9.098279	78.08408	3.846283	0.7104117	89.80939	76.32494	102.535	174.4889	144.5648	0.01506907	1202.044
TCGA-B5-A3FC	5.98630136986301	0	83.43068	21.99351	2.627933	125.9393	23.0773	119.5374	0.1145465	86.44817	549.9628	4.06356	7.900954	224.2403	0.352689	76.14483	32.16772	0.1712424	14.17471	37.81951	15.90446	27.30256	110.0256	48.32585	57.88309	46.87649	51.2791	63.23604	6.087829	801.3132	9.647919	20.60177	1.899768	28.91917	26.8769	104.9654	128.3278	81.50568	9.213678	66.93482	3.553893	1.026574	110.8207	52.64203	61.50686	207.1303	191.8768	1.229165	819.1782
TCGA-A5-A0GB	2.73150684931507	0	216.9383	49.2414	1.376229	196.9806	42.90217	91.40088	0	88.67892	290.3986	11.53642	1.272058	160.9412	0.4481262	93.38386	60.8169	0.0181317	25.95042	106.3501	51.1858	13.25549	183.7794	38.52695	37.07589	37.40173	42.84046	84.65169	1.659407	712.615	9.988184	100.8244	3.291604	21.64832	63.24715	132.1679	39.01239	85.72822	16.90712	154.9825	2.648115	11.50586	70.79948	42.23577	67.73174	190.5297	212.8477	0.62471	2762.465
TCGA-D1-A177	1.5013698630137	0	109.8266	48.39435	0.1682153	134.0928	42.27068	127.2685	0.01700882	77.19381	248.5258	5.496517	2.828536	184.7755	0.1828253	209.5452	42.81496	0.02330854	58.16264	78.11504	28.76124	24.87869	119.6436	50.89218	46.4073	23.87747	35.7867	98.90113	0.5374966	631.3793	5.064452	70.93734	0.6817256	22.26336	52.58815	98.87935	38.94461	80.81161	16.7615	99.30961	0.2656447	0.6089345	81.57168	49.40782	96.80856	167.0914	87.62742	0	2634.537
TCGA-D1-A2G7	4.91232876712329	1	43.07789	34.07244	5.66385	91.91049	34.41866	27.49368	0.08778032	36.74667	234.2136	13.36528	3.330103	89.61796	0.3987783	194.6102	17.95159	0.1082632	20.14774	20.87456	46.25066	29.10498	98.70371	29.92685	13.61568	23.26157	45.76662	23.3333	0.5547902	503.5509	2.86971	89.15647	0.954389	15.92986	28.18426	89.83166	33.74273	25.80013	25.76546	41.27393	4.234737	0.2368361	46.19996	26.86033	116.381	73.07731	9.093567	0.2260668	568.1254
TCGA-D1-A0ZU	2.38904109589041	0	62.78649	25.98029	7.443847	83.95927	20.40465	62.90624	0.02904524	52.85466	184.3759	25.19846	3.811307	104.6587	0.4388516	173.6853	30.45205	0.3184242	14.97386	30.01136	38.63052	19.95183	82.44681	25.15471	19.12878	20.03156	27.68503	46.68499	0.8604941	422.2941	3.683923	19.87098	5.118264	13.44375	25.86941	60.99231	34.48141	50.64399	8.333605	51.93303	2.940196	2.471532	50.18247	42.49301	72.04951	101.688	83.98582	0.0311676	895.3383
TCGA-FI-A2D5	1.15342465753425	1	115.2534	84.62253	0.8280533	111.0243	87.55768	80.86653	0.0313302	76.20866	252.035	8.801009	2.035217	119.8638	0.8482635	168.867	57.36475	0.06440142	26.01958	53.87334	45.58149	16.11667	100.119	32.37833	23.42195	37.03957	29.09504	60.78588	1.036477	440.9444	6.693721	29.48763	2.439305	15.25743	35.35827	102.1538	43.24923	54.66409	7.643332	58.61488	4.920353	0.01625588	61.78061	24.79556	30.71425	137.8398	143.6399	0.3361952	1693.96
TCGA-B5-A1MS	8.52602739726027	1	81.95046	31.31704	2.054642	93.04868	7.731893	53.35093	0.02471714	38.04529	136.7625	34.75968	1.701969	34.29332	0.4699545	65.59862	15.14386	0.4657382	19.34499	18.97341	22.98342	17.88182	67.80519	20.28381	27.81147	27.71255	55.72811	23.1952	0.3478281	272.7675	4.853339	49.55293	1.218423	21.13921	33.63951	50.30102	54.44508	58.27734	27.68177	42.63587	5.415194	5.559487	39.96912	15.52092	361.0306	68.7146	65.36775	0.02652323	344.5266
TCGA-B5-A0K1	3.04109589041096	0	153.0461	26.57976	0.8661106	93.01132	23.71527	93.10561	0.01999752	48.71066	227.6356	12.73307	1.454929	97.20195	0.417734	198.6459	21.32775	0.26034	17.72443	35.64057	42.55852	22.14318	85.22717	36.89772	25.57742	22.45542	56.74824	58.98777	0.7899286	489.9212	6.171368	87.4868	1.833351	18.55054	23.34817	86.46804	38.29245	59.35056	9.346922	51.80519	6.674446	4.731387	49.53338	32.60486	58.24352	97.8353	57.58255	0	1619.795
TCGA-A5-A0GN	5.04383561643836	0	26.74166	9.80355	3.806736	283.2857	25.66171	55.72161	0	47.95533	229.4021	3.507895	12.6824	95.53104	0.4216956	96.45083	19.449	0.02999371	9.420805	18.22715	10.91282	7.942211	58.41525	41.63257	27.88299	15.68122	11.3353	60.59492	3.955413	378.7751	1.959553	32.51398	3.892178	16.9653	18.90326	64.34942	23.87409	75.24453	15.02946	50.74647	1.126788	2.100914	72.93889	25.92524	182.0873	105.0201	100.7323	0.2818374	1618.949
TCGA-AP-A0LT	4.1013698630137	0	99.48087	45.46174	2.781535	173.494	38.35113	125.1014	0.03125004	100.707	338.2268	21.01394	2.03001	192.322	0.2661866	82.99986	46.73973	0.02141222	23.64062	64.98864	33.23969	12.3258	165.0665	40.90981	50.02174	35.86839	29.74951	121.17	1.157267	495.0448	7.058114	36.09375	3.160104	24.66013	72.05066	104.4397	50.07868	94.86534	13.7248	108.26	0.8947857	0.1053929	90.88295	42.22087	67.89649	197.9482	118.4122	0.5030025	2477.291
TCGA-PG-A914	1.88219178082192	0	123.3352	32.63937	0.7534546	217.7322	25.23221	44.11741	0.03378204	63.84515	245.6537	46.41596	1.615144	58.23684	1.308596	102.9394	38.05689	0.152771	26.29776	12.72235	33.57193	29.51583	107.6976	16.12704	25.87339	37.63941	83.2579	27.07274	1.100909	228.146	7.437522	123.4244	1.674613	8.837148	32.05365	70.88283	67.12723	108.8244	20.06114	60.01904	1.711801	0	41.44697	23.35382	222.7656	72.48072	11.62783	0.2320033	1483.758
TCGA-B5-A0JS	7.1972602739726	0	101.6017	16.60339	2.723548	129.3451	32.0014	88.88869	0.01736136	65.40571	250.9619	3.236213	4.781864	124.4181	0.2535144	207.0187	21.41841	0.5234165	29.96644	27.02429	26.13161	15.03623	86.13717	39.29491	24.36886	29.23622	56.73511	62.46662	5.366359	447.8633	5.051669	70.13255	3.071363	21.01543	28.99974	79.21852	51.06648	53.40185	6.612033	49.66751	4.961054	1.765579	72.09977	29.83684	71.57304	135.5312	106.301	0.1117798	1224.447
TCGA-D1-A1NZ	1.5013698630137	0	30.4577	15.96372	2.869288	123.1677	35.56545	75.33188	0.1057362	53.37242	245.6417	6.302323	2.747459	143.6441	0.7934356	232.8719	23.90653	0.07244937	23.78757	25.24394	22.41383	15.96078	86.68133	41.63863	17.28425	27.76084	48.57384	55.66494	2.774534	486.7163	4.128806	17.23808	5.79678	18.89676	35.49867	76.78709	38.81476	64.68582	21.45182	55.92108	6.037635	1.348036	66.07353	36.55615	154.8026	120.8421	112.4254	0.6483564	897.1326
TCGA-D1-A16X	0.304109589041096	0	130.5242	38.96644	1.131375	67.35455	21.07688	42.41196	0.04902733	21.47071	218.0685	14.09262	2.675255	128.727	0.5104158	240.2012	57.67245	0.5374887	35.8444	79.95244	35.39268	12.69497	151.55	33.10518	21.27646	13.47248	47.44849	62.84462	5.164385	458.6852	1.884342	144.7266	4.705581	22.40074	18.999	38.38971	27.41826	36.78541	7.334659	43.21965	1.143841	0.6953097	40.91048	12.58818	48.56431	73.80082	24.30259	0.5962443	2628.783
TCGA-FI-A2D2	6.44383561643836	1	88.29337	49.24551	1.412205	78.03676	16.94025	63.40891	0.05595933	31.45122	114.7092	16.43857	1.272296	42.30801	0.8228049	59.03979	13.6896	0.2300566	26.30844	31.89486	23.09585	28.68748	35.33763	23.25667	18.46258	13.35346	53.84753	18.69104	1.119049	229.5599	7.04061	106.7394	3.048526	8.480648	9.803122	37.47653	25.76839	44.7674	9.911506	43.17258	2.039277	2.460705	19.41522	12.45284	16.87742	53.76102	62.12646	0.06004831	931.2383
TCGA-EY-A1GC	4.51232876712329	0	69.74238	65.65768	0.6101235	180.5863	78.06955	108.9217	0.0151615	124.0516	334.2483	27.87855	2.009186	114.1813	0.974738	135.8905	92.84066	0.08310809	35.10349	20.62276	30.35408	15.01944	259.7401	79.04016	43.56455	96.3938	67.12055	30.78979	3.353837	539.8075	6.601934	19.19269	5.182776	28.56795	43.70906	97.32493	76.58148	73.62003	61.96111	155.1964	1.034874	1.046264	100.4388	58.31247	91.30159	193.4222	145.1022	1.106317	1417.04
TCGA-EY-A1GS	1.83561643835616	1	128.2043	14.04406	0.9060555	241.2211	236.5929	49.82168	0	128.9539	399.8648	19.84021	2.154594	201.3946	1.383099	39.68453	89.56208	0.08116538	46.51018	66.27875	36.05733	4.496582	139.841	69.38213	44.45028	23.71728	21.67602	24.39813	0.6016111	267.3481	1.882346	41.75717	0.2026989	14.39112	101.0726	112.2964	53.29617	448.8456	20.2134	381.4403	88.31364	0.4653557	112.1931	37.46414	267.3266	152.1184	4.084209	0.03631784	1255.604
TCGA-BS-A0UL	6.7972602739726	0	25.33377	17.65943	7.586117	171.4045	28.24222	64.42144	0.1883812	54.89219	258.3145	21.08532	12.97152	122.0128	0.6876958	91.49046	17.61742	0	27.12169	28.42237	13.95508	23.58119	90.60571	31.25345	40.03775	24.90981	43.15823	82.01668	2.821495	434.0199	2.587357	11.66856	2.191367	18.32059	35.87289	57.1766	36.2965	51.55166	6.773859	49.01093	5.784408	0.5050046	62.18784	28.58387	305.9508	106.2691	58.93053	0.8422762	685.2865
TCGA-FI-A2D6	2.1013698630137	1	125.2207	62.9137	2.998925	101.955	7.489349	49.87442	0.01516157	54.8708	227.8437	2.694102	1.181879	117.1898	0.3966618	70.47384	43.87126	0.06233135	20.07919	53.59136	69.57306	19.01673	102.7428	44.16405	37.39628	25.57824	17.56243	83.7916	1.961405	512.5447	8.5661	18.92732	1.159494	19.65519	37.57117	72.6359	66.47658	61.33869	11.42213	67.62902	0.8594756	0.01573337	46.69053	25.17443	15.45935	97.57313	119.0941	1.529327	2653.24
TCGA-EO-A3B1	2.24657534246575	0	63.492	19.77092	1.237297	70.96009	21.68107	43.77559	0.01884733	27.74789	174.1186	44.41574	7.541854	52.87983	0.219788	83.79333	36.89492	0.019371	46.51341	27.4674	42.27124	22.89237	106.0548	18.04463	38.86719	15.3355	58.86398	44.13221	2.233483	189.4259	3.84778	36.02775	3.607755	32.24727	29.88043	35.91143	46.77762	44.74086	17.12318	101.1483	3.783054	0.1222383	43.93629	47.87163	160.3112	56.22855	11.49445	0.06067354	1128.528
TCGA-FI-A2D4	0.665753424657534	1	67.92851	44.68928	3.173522	184.7937	68.24761	69.13265	0.03649286	78.04602	303.7573	87.87475	5.02564	158.7426	0.229433	128.6485	79.44605	0.02500455	15.70749	49.65654	70.6967	12.47706	119.889	46.32792	52.93904	38.14297	22.14568	108.1961	1.603687	537.2782	4.801794	21.80064	4.38798	20.21979	73.06725	103.5727	48.64525	81.09397	11.80413	64.75634	1.319323	5.01766	64.26802	55.7045	11.68392	146.6204	185.1614	0.03915942	1978.391
TCGA-BS-A0TA	2.02739726027397	1	35.06621	22.71692	1.626732	275.3492	75.34385	120.3659	0.1022153	87.78925	391.9844	31.96317	3.629827	187.5359	0.5562586	211.1167	37.93695	0.1750922	20.82521	41.95709	28.82152	9.605172	135.9623	61.40888	80.44312	33.38254	46.06736	144.6194	3.045052	958.571	3.00422	43.51045	9.543646	23.99257	63.36626	105.6012	54.55708	95.85589	10.9773	68.04064	0.4730086	0.02651754	103.8776	49.63657	68.40082	166.1471	172.023	13.34491	1739.608
TCGA-B5-A11J	4.53698630136986	0	117.2113	35.10382	1.040959	121.5573	53.02118	76.49669	0	69.48708	260.9936	16.3253	1.556622	136.9404	0.9980028	120.8387	26.72961	0.01954642	39.36477	54.13446	50.40196	25.57704	98.21251	39.01723	28.61645	47.54768	103.2268	68.47147	1.380397	434.3544	7.681405	60.58497	1.701932	17.41702	31.90952	111.458	41.69264	53.59178	9.730447	52.67667	2.81348	4.366422	52.92037	28.38472	73.52049	121.8848	111.1924	0.122446	1349.207
TCGA-A5-A0VO	2.3972602739726	1	41.10058	24.6478	2.035524	152.1852	39.84945	97.50387	0.03158064	79.26604	288.4903	20.52104	5.990339	159.5155	0.4291233	178.8877	38.235	0.1622906	16.17823	30.04983	34.2777	14.34429	107.8326	41.7095	32.92435	34.95458	55.59636	80.29538	1.044762	710.0509	5.279973	29.79873	4.001012	20.10447	55.9395	109.9033	50.93861	84.22097	9.314159	61.84273	3.680944	0.6800118	88.01641	41.22023	95.03135	149.2045	131.1565	0.06777651	1416.687
TCGA-B5-A11N	5.13972602739726	0	46.94428	18.86234	1.827474	114.4498	59.80578	47.59845	0	65.25771	251.0748	7.866121	2.967419	122.0468	0.6306923	143.5257	31.27606	0.01203841	14.31513	31.19571	14.39041	12.78006	81.74806	30.17233	8.93512	20.97961	31.42341	48.94746	4.042644	317.4628	2.585899	21.15025	9.122168	14.70395	14.68243	86.44991	21.98667	49.72176	7.186931	49.09168	12.409	1.057458	55.46368	20.81094	266.0317	90.16823	108.8798	0.8672495	758.5039
TCGA-AJ-A3TW	1.40547945205479	0	77.44668	26.10691	1.651364	246.5171	46.90682	47.88411	0.0222804	38.81721	468.5619	10.86802	1.370149	90.67671	0.6988856	173.3435	30.60156	0.6920726	36.39155	39.63669	58.19666	11.62784	64.21025	23.2101	56.06921	49.65121	43.91855	31.67446	1.386166	523.7082	21.74591	47.05851	1.204372	21.57152	37.29798	96.8619	121.163	72.10786	15.90425	67.4193	2.182372	0	42.49347	42.91164	54.94198	111.2197	234.7839	0.7969481	1253.89
TCGA-AP-A05A	5.32602739726027	1	16.4558	46.21671	6.972665	202.9788	45.87165	85.55643	0.2230457	38.17173	597.6799	14.47404	2.608039	103.2532	0.2186387	307.3411	26.85538	0.0509429	15.71866	28.55012	27.69146	8.27272	99.21556	27.09082	116.8352	38.81253	23.0148	85.46957	0.4038192	1150.124	4.387183	28.99232	2.055134	30.14247	20.21508	138.6325	53.6104	81.28411	13.72872	51.90181	0.3655568	0.3471863	65.95788	21.95088	20.39975	94.66503	88.27061	0	1403.329
TCGA-AX-A0J1	6.44931506849315	0	92.49828	31.57665	4.078864	186.0731	29.16641	109.5977	0	88.56285	280.1213	13.80994	3.453114	138.3319	0.3071265	76.23209	33.47486	0.06352828	27.21654	60.09362	29.31715	18.83015	87.60225	36.70495	50.53104	46.92258	45.28068	85.14929	2.365311	859.6866	13.28979	57.98712	4.64161	24.98484	45.75344	81.87465	38.4155	77.20022	29.17797	81.53844	2.985483	1.940294	91.64524	49.79038	80.99852	187.0939	221.9342	0.9285839	2284.754
TCGA-A5-A3LO	2.12602739726027	0	249.0541	34.65752	0.4035323	51.57023	9.747085	78.94044	0.01811132	54.39599	144.0353	11.04827	2.070667	66.81431	0.1983491	197.3478	35.03806	0.3226521	18.93916	30.77682	34.93224	29.24848	88.53158	11.34319	23.1342	20.66548	39.92506	21.18862	1.532193	489.3548	5.040583	70.77906	11.43107	9.219178	21.99684	80.15761	70.00777	76.64361	7.145381	33.45441	0.9917687	0.02505914	30.90445	35.94619	79.53186	60.97982	112.9776	0.07773889	1570.164
TCGA-KP-A3W4	1.51780821917808	1	60.92625	21.85434	1.604255	88.22755	13.70673	47.45354	0.06881053	60.92396	200.1359	14.13422	3.754757	88.36726	0.2486593	205.4417	24.60121	0.1114414	24.77199	16.75385	44.55049	35.75806	37.11514	24.67648	28.53627	23.2326	57.06343	38.61225	1.81619	358.0406	4.544076	33.51356	2.616763	17.5354	15.73283	68.87261	58.28748	59.21898	9.040262	35.36335	3.719791	0.3602738	50.24248	24.12537	83.4104	74.39441	94.0814	0.08055116	555.3058
TCGA-BG-A0LW	1.55068493150685	0	35.22953	15.82745	7.045042	89.05714	23.33185	62.88621	0.07268856	61.11492	233.7341	9.598533	2.115396	126.2432	0.1120382	133.2227	17.75018	0.06972767	30.88515	19.95363	35.70934	19.31465	81.76916	31.79849	16.04347	20.38621	19.16172	40.87281	0.4019812	386.3956	4.042721	26.02341	7.82937	19.35162	20.94083	72.93287	48.73632	49.66096	8.500721	44.39192	1.816407	0.6260681	55.92974	26.77792	62.64757	105.7952	72.03566	0.09359995	1370.555
TCGA-E6-A2P8	0.197260273972603	1	94.13783	27.35104	1.749695	64.82586	30.57554	31.23995	0.009379543	51.90648	188.1295	22.86779	4.24071	91.05655	0.4717585	28.87337	29.3594	0.04498739	25.42828	49.48467	53.05732	23.47836	78.4186	25.02335	52.8523	18.35808	23.46502	59.67167	2.389753	396.1377	7.131505	23.40842	2.994547	16.32429	34.38163	66.20415	33.77341	41.65387	6.585074	47.4479	1.437775	0.5304636	32.04822	30.70139	59.47252	66.75859	112.2122	1.288309	1436.848
TCGA-B5-A11R	6.43561643835616	0	110.6167	40.34274	2.70777	81.7214	21.17512	78.91699	0.01623714	116.9304	201.8125	29.23409	3.375258	105.892	0.1745306	57.2081	37.56299	0.1056925	17.7495	24.96551	46.75469	17.25125	72.23722	25.75786	30.05753	61.33544	34.62527	34.65307	1.36295	466.5728	4.21245	36.89611	3.403589	13.76135	28.93163	81.23294	38.59776	51.2778	16.3602	45.06188	6.391471	0.05476086	53.42566	52.87597	82.55187	116.663	145.5994	0.7840617	1282.236
TCGA-B5-A11O	7.14794520547945	0	52.17515	22.37916	1.579768	140.1436	36.94858	97.4103	0.1810685	57.39926	248.5399	10.01512	11.09572	118.8137	0.229514	228.5779	26.31484	0.08271088	16.22044	28.49031	35.89329	17.83569	90.50137	34.67775	33.1887	43.20801	39.01325	65.65027	2.294743	532.4772	3.633154	28.4593	1.890805	20.97399	28.46213	79.9757	51.53874	60.10902	9.045615	48.90249	8.30925	7.202726	64.17399	36.59692	129.4593	113.2371	92.92018	0.09714964	1079.747
TCGA-AX-A05S	1.13150684931507	1	44.26486	16.86519	3.695812	160.5242	36.15861	71.99781	0	42.60823	217.2927	16.95149	2.875436	121.8459	0.5726856	169.6978	25.40326	0.104585	23.9337	24.85361	24.91258	10.02866	78.75645	38.8513	46.57489	22.98729	34.60703	80.24164	1.545018	401.9039	3.364615	54.74291	4.096098	19.26446	23.07743	67.86533	29.28611	43.18755	11.20543	32.30979	1.876205	0.6335714	53.09162	38.74227	97.65663	102.7295	97.4809	0	1337.746
TCGA-AJ-A2QL	1.64931506849315	0	116.7661	56.44635	3.355295	101.9511	14.13665	53.27002	0.07701518	73.29451	279.0164	9.961905	1.751024	71.64845	0.6521075	121.8044	42.61249	0.1846951	13.19295	17.74644	11.48699	24.04557	91.88697	39.87717	9.889633	42.63631	39.87077	24.44891	3.080229	461.8735	6.346678	63.47616	2.049012	16.52247	28.69643	138.3613	50.23124	64.08982	14.92477	37.28748	6.626689	0.6093876	70.45442	26.57312	58.50708	99.05186	128.8977	0	1352.631
TCGA-AJ-A3I9	1.42191780821918	1	76.44244	46.71896	2.766847	148.3283	59.53829	128.5997	0.007309181	115.8599	349.7496	55.33858	1.728294	97.54939	0.4743567	223.0119	65.53555	0.01001636	31.3497	45.25746	35.66449	24.08607	129.3742	45.60013	97.40816	61.7161	59.41068	62.71928	1.126017	1052.619	14.08425	13.90987	5.845675	30.65599	41.39798	192.3619	91.19986	122.1705	13.67473	102.1016	2.756637	0.1896209	100.4103	64.12107	44.73749	193.8397	316.365	0	1141.693
TCGA-BS-A0U5	8.04109589041096	0	67.06884	17.8963	3.63575	93.59661	15.36057	74.49957	0.1464879	60.03453	190.0506	5.557569	2.326106	97.09351	0.3532071	172.0134	18.26608	0.5241651	21.25565	27.1679	43.68413	17.02269	85.11949	24.70281	27.3573	24.92994	41.05373	40.23962	0.5464995	400.1554	4.139848	50.68114	2.167072	17.31401	26.84584	88.199	51.95067	57.41453	8.682553	65.2127	1.901839	2.76156	60.61746	28.71823	83.84907	111.1934	96.30398	0.1746576	1220.278
TCGA-BS-A0V4	4.95890410958904	0	16.62091	17.50285	0.7651409	171.6582	36.38966	104.279	0.396947	65.7461	650.3437	3.111821	36.27946	203.4058	0.03150167	250.2936	13.80073	0.2365079	34.62598	20.49421	14.19462	3.023834	98.87135	138.7867	127.2668	59.81718	12.33604	264.227	2.539467	1634.967	2.809375	10.86872	3.800571	86.31279	50.60001	60.23711	116.842	68.87056	6.163462	111.7121	0.5590568	1.146204	159.3236	41.06793	27.5537	262.7761	70.42637	0	1147.143
TCGA-AX-A0IS	5.09041095890411	1	67.65639	18.64245	7.73244	126.3621	21.13177	77.26342	0.0668349	78.14976	284.0846	10.52255	7.554403	120.3682	0.5083009	102.0875	20.51526	0.0457946	24.91795	18.23509	26.3028	8.248329	82.61573	34.05893	18.05696	33.317	30.78236	54.58605	1.023026	548.4283	9.734874	46.42468	3.002093	19.11255	33.38797	95.21562	45.35516	59.07381	14.29104	75.22249	6.55294	0.3381079	120.4335	33.51583	71.71397	223.7833	176.3195	0.1075778	2183.64
TCGA-FI-A3PV	3.42191780821918	1	64.12808	14.89439	1.128584	248.4925	64.57599	84.09333	0.05039596	51.62249	493.3496	5.567608	2.99001	206.0921	0.6370924	499.7887	26.66066	0.04028594	33.99467	16.63635	37.51177	25.45357	115.3699	60.7844	62.77063	44.14956	26.96331	46.69275	1.3852	469.0055	6.705247	40.25311	0.2786077	32.80403	73.37364	147.1399	94.03404	46.3051	21.37961	59.05833	2.526452	0.6972874	115.6665	40.95067	77.46625	119.6384	12.53728	0	906.8255
TCGA-A5-A2K7	2.91232876712329	0	100.0776	45.29423	5.284919	115.7819	24.34664	73.29285	0	67.67736	270.8648	43.29252	4.050948	114.1026	0.06701657	94.89411	38.74678	0.09288856	31.27928	34.36551	57.53311	12.9385	109.1664	30.67626	72.28301	23.10798	21.44468	67.95042	0.5522386	479.337	7.390368	33.67395	6.893474	28.92832	45.10932	97.36695	54.16913	71.72096	13.13024	86.44024	1.210574	0.004396212	74.10986	42.60862	93.35813	130.5415	108.8687	0.03636801	1885.941
TCGA-B5-A11Q	2.67397260273973	0	7.765866	9.99468	0.6054317	180.4234	59.35597	97.53765	0.3287593	26.2016	292.2126	0.3436361	3.758705	129.6851	0.653417	19.91142	11.63405	0.06007002	20.91114	10.48941	16.36374	6.861182	37.74601	66.6205	27.4198	18.53804	12.85859	127.697	0.7791855	553.472	2.660931	3.267504	1.585268	21.47384	20.83537	26.06756	20.50925	53.9676	12.36614	28.42873	3.955529	2.342617	82.97297	19.5866	93.59501	73.87215	54.60623	0.04703759	389.6456
TCGA-AX-A1CA	2.66849315068493	0	20.97127	20.73206	2.247886	293.3429	35.52474	61.59366	0.5128792	56.37133	946.5618	3.474643	3.652504	116.7767	0.5855734	193.3404	26.81407	2.225658	35.24818	35.15349	21.22491	14.84266	78.82391	73.72913	114.8618	28.3095	20.36638	114.5801	1.632008	447.8855	1.996995	24.89266	1.338934	29.13615	38.28034	49.33759	59.73822	47.82092	15.65018	52.59729	0.7252012	0.3843823	85.25992	28.96222	66.88607	83.82538	17.42133	0.3261367	911.1841
TCGA-FI-A2F8	2.55616438356164	0	63.08102	20.61413	2.435228	139.0096	46.17793	28.28597	0.1369936	60.36669	340.8848	8.546816	3.604149	125.2895	0.3056182	158.9164	16.47212	0.08213329	16.0596	22.6058	37.18788	23.13495	81.39166	32.01207	30.74166	29.36115	67.04919	40.48533	1.505053	508.8075	5.505318	76.02472	8.441317	14.24867	14.05359	57.70606	29.018	71.69894	11.93451	64.62973	3.060778	0.7641103	60.43559	30.36495	57.03687	80.8282	6.676247	0.1470038	1651.953
TCGA-BK-A6W4	0.821917808219178	0	93.17259	23.27981	9.027963	52.06678	18.21134	52.24094	0.0816803	41.72488	122.8608	79.61355	8.744242	53.49852	1.214249	54.18609	25.93448	0.06715983	13.54931	29.37106	42.79296	32.15571	50.52773	14.66549	24.32129	19.12545	52.67412	36.0219	0.40331	305.4629	3.794913	32.38003	2.14867	9.571785	28.93643	66.611	37.07517	34.75323	9.075713	34.78588	13.89555	1.512979	29.58753	22.37344	358.0999	54.53847	124.1495	0.01752975	800.5673
TCGA-BK-A56F	1.0986301369863	0	62.02932	20.02954	8.358562	55.95816	18.87601	54.50504	0.0382725	46.40973	151.456	18.38202	2.207737	62.59183	0.9283342	46.78625	27.96302	0.06293744	13.1373	18.01388	37.02325	32.04088	52.26666	14.35787	19.42495	22.0244	39.19461	26.21606	0.6122848	320.3609	5.679734	14.23809	3.198456	11.86641	21.53153	61.78498	48.16023	37.5551	9.707513	29.01354	6.194379	5.147179	31.49244	23.0311	111.1886	59.72754	107.3345	0.08213819	749.2483
[truncated: 19 more columns]
