# Supplementary material for: Development of an Oxidative Phosphorylation-Related and Immune Microenvironment Prognostic Signature in Uterine Corpus Endometrial Carcinoma
Source: Front Cell Dev Biol. 2021 Nov 25;9:753004. doi: 10.3389/fcell.2021.753004 (PMC8655987; doi:10.3389/fcell.2021.753004)
Supplement: Supplementary file 4 [file DataSheet1.ZIP › raw data/04.train.txt]

id	futime	fustat	PGK1	SHMT2	BCL2	COX5B	CHCHD10	ATP5IF1	PM20D1	COX7A2	COX6B1	MYC	COX7A1	UQCR10	PPARGC1B	UCP2	PPIF	COX6B2	NEU1	LONP1	NIPSNAP1	YAP1	UQCRC1	NDUFA3	MRPL12	ATP5MPL	AIFM1	ATP5F1D	FOXP3	NDUFS5	SLC25A33	SLC2A1	VDR	NDUFA13	ATP5MC1	COX5A	ATP5F1E	ATP5MF	TARS2	NDUFS6	PDK4	SHH	NDUFA2	CHCHD1	TXNIP	UQCRQ	UQCRH	IFNG	GAPDH
TCGA-BG-A0MK	3.60821917808219	1	52.68196	14.49038	4.551032	101.324	38.63989	154.0126	0.06018978	54.13325	279.0362	5.130443	5.518605	110.677	0.3853926	302.243	40.27965	0.3299315	23.25967	32.42197	16.29131	15.75431	68.77723	42.70097	48.67011	19.60037	35.03383	56.5411	1.231245	386.6136	2.641903	56.91909	3.941523	32.77697	29.45593	83.69381	54.89794	53.26209	9.129562	48.88773	4.168041	4.046499	79.95199	31.72184	175.4104	105.9698	69.8562	0.05536104	1066.473
TCGA-AJ-A2QN	2.92876712328767	0	139.3477	29.90719	4.594723	90.17648	30.40334	43.97689	0.2433556	58.31155	185.6001	13.8168	3.334143	118.0328	0.6864776	99.24201	42.0858	0.2425379	20.68788	31.36588	38.39	17.30495	44.5342	28.90338	24.13339	21.06609	79.55579	42.07463	1.004981	376.1069	9.978473	30.97498	6.716612	14.9487	26.89156	77.17515	44.51769	59.81288	10.18446	40.57276	5.566742	0.2869697	45.70446	26.82881	90.85313	101.7527	61.52666	0	786.6333
TCGA-A5-A1OF	2.66575342465753	0	108.8519	36.78585	0.7023396	122.4423	164.9724	85.94042	0.1413356	67.11305	324.7359	50.59796	1.311599	198.394	1.195701	132.4931	66.75308	0.01383454	35.34272	72.70701	44.6563	11.4259	110.0753	63.12126	26.80011	45.29854	56.70603	66.4074	7.098314	462.4883	2.150043	64.0158	2.530106	34.98444	37.35888	100.8445	33.05107	86.32516	16.27248	65.72792	1.927084	9.397091	62.78118	28.6137	43.99928	117.7841	93.97467	1.386634	1508.665
TCGA-AX-A1C9	2.1972602739726	0	41.24599	22.65802	9.912186	165.5575	40.69873	76.22324	0.04962785	58.249	176.4807	22.92525	1.977287	120.2361	0.2885287	298.6892	28.88217	0.06800902	19.98907	29.89126	45.61108	28.59933	65.65202	41.9495	47.44886	27.7815	50.26635	100.0918	2.287094	422.6393	5.845691	22.09075	2.240618	12.72681	25.35014	45.63284	40.39951	59.93112	11.21099	47.89148	6.05719	0.09441573	64.25333	41.52204	141.8589	121.7074	88.97247	0.177514	1153.46
TCGA-AJ-A23O	0.854794520547945	1	24.85316	21.06549	4.011567	116.9684	39.06991	37.25035	0.4165393	70.15669	241.3116	4.324858	4.459239	93.98589	0.216263	163.6782	34.12276	0.03424903	21.74958	18.86027	26.18597	12.76301	58.35825	48.37501	26.69125	24.30825	13.83273	62.9491	4.557717	504.6784	2.135854	17.59106	5.994918	16.75871	26.84818	67.19747	35.49012	53.89128	13.55634	45.65447	2.139598	0.5186981	72.47183	43.99387	213.7899	110.1261	70.86699	1.215775	1248.524
TCGA-D1-A0ZP	2.4958904109589	0	62.71641	25.36534	2.186255	128.0999	15.89647	30.45716	0.02817903	38.28633	135.4761	45.39625	2.086789	93.98259	0.4029039	94.51552	50.01111	0.2027339	36.02801	14.8841	111.883	21.29892	95.25037	13.91355	34.60873	16.73796	37.37587	17.53108	1.127023	212.8478	2.627983	49.21629	7.166075	8.690681	11.43631	71.18029	21.38956	36.84618	10.01826	38.60677	2.61616	1.220843	31.23619	58.43626	29.30143	65.92869	4.839168	0.03023809	820.2302
TCGA-AX-A2HK	0.246575342465753	1	160.0502	21.53499	1.428766	101.045	11.34571	49.7932	0.1500736	53.2037	486.9775	35.63223	2.63218	74.13318	0.3550891	138.5203	46.64033	0.1456743	13.64047	23.04122	30.12221	37.36933	54.37054	18.14847	28.65235	24.85092	85.49503	18.77191	0.5804602	324.7626	5.35237	195.2106	0.4321161	14.00354	25.27772	51.38816	36.4091	43.92811	12.27617	78.40438	5.114528	0.03244444	54.06761	40.14184	50.61021	85.61406	77.61796	0	860.7905
TCGA-EY-A210	1.04931506849315	0	46.78635	43.67502	7.226579	119.8337	45.44037	34.7405	0.134923	56.97703	258.2365	4.041511	1.908742	118.1859	0.1504995	101.607	58.42241	0.05649594	31.5159	39.19149	27.7265	12.19323	86.76138	21.22466	39.83568	26.63956	14.34865	64.49414	2.827669	1022.919	5.495827	51.14993	2.258434	24.86129	20.32812	123.8396	69.13644	32.93484	17.99825	67.23475	1.699663	0.003889206	72.12053	49.07043	200.0029	95.49324	445.9403	1.319124	1976.517
TCGA-BG-A0M8	5.53424657534247	0	30.86295	20.03345	2.241929	240.4393	37.90673	59.94059	0.07224154	51.31185	431.0925	10.79172	17.9266	107.2027	0.2051169	312.4717	16.26039	0.02474959	27.71694	34.27704	10.0977	6.343636	81.65436	58.76911	61.58405	34.94773	22.80524	103.0434	3.210341	518.2745	1.665942	16.06879	3.286551	29.49744	19.37138	72.83901	55.02904	80.68215	6.044528	62.53434	3.92806	2.3708	79.73007	15.85334	183.9686	74.56719	72.02184	0.1550406	1069.61
TCGA-AJ-A8CT	0.224657534246575	0	29.96853	8.872955	3.634678	84.58038	30.22582	153.5502	0.07737147	47.23441	190.5268	5.467329	6.760063	94.07173	0.3765984	121.4463	21.77354	0.9410014	11.80171	18.0821	11.29284	16.68008	42.57011	37.68165	28.9946	26.24351	34.22817	36.62955	2.779301	354.3971	4.0867	16.57872	10.82713	15.67467	22.78685	75.41338	51.30698	43.19462	7.044239	39.51592	8.559444	2.564243	49.91664	32.18528	240.3416	77.81848	56.68503	0.4358815	370.4987
TCGA-D1-A16I	0.958904109589041	1	54.22918	29.02467	0.7979962	86.85349	31.40583	31.43788	0.7199859	22.41305	321.6051	29.17937	4.884915	100.0003	1.638661	248.1515	80.3931	0.0411106	14.4087	82.67995	26.4037	13.40189	180.0846	25.62198	52.22812	64.26564	39.91293	85.17988	2.13303	531.185	1.044494	144.7832	1.962535	33.43692	15.05395	41.12662	46.39428	51.9113	14.04108	45.10908	0.7172597	0.1349001	30.5312	16.42751	33.04031	48.37226	16.41144	0.04292199	1574.823
TCGA-EO-A2CG	4.28493150684931	0	55.60226	33.71687	1.694045	276.4361	44.47211	43.21245	0.08170108	70.18142	707.2798	29.71857	11.93086	145.0939	0.4241839	47.83312	57.37706	0.2687077	19.85966	21.79766	73.81175	18.95506	105.8198	63.7162	50.85711	31.86927	47.15779	76.25753	0.8229617	490.4238	4.832125	34.7463	0.7377346	15.77302	41.01459	71.10815	69.0946	63.94795	9.690907	358.0442	10.51056	0.4578245	74.00199	20.3918	83.64742	119.1737	99.71499	0.1402737	959.6098
TCGA-EO-A22T	5.57534246575342	0	128.4861	32.47948	2.533069	109.3191	35.77782	102.3306	0.1052506	50.53026	164.1429	27.50334	3.086464	104.6886	1.59788	167.6564	55.9128	0.1854429	21.74657	39.41179	30.28183	21.4247	120.4249	20.77135	21.63991	16.6882	25.22753	49.78454	3.637846	251.6003	4.344402	132.2856	9.822433	10.39194	36.56812	88.41217	22.23574	46.26593	10.19946	40.71212	1.948219	1.396455	38.29986	25.54866	99.47873	69.12838	29.19854	0.677648	2100.889
TCGA-D1-A161	2.44383561643836	0	28.43821	19.53593	2.059707	169.262	35.57064	93.38079	0.0161488	68.01955	299.0086	15.20567	3.147091	142.0088	0.5698702	227.1441	29.91533	0.033195	12.51857	25.71795	30.44509	15.66895	86.77401	46.42574	35.88924	35.01885	45.58388	88.53468	1.881802	614.8612	4.063574	12.49168	1.004362	23.17972	33.57667	89.36226	46.7752	60.82379	8.759425	44.65673	3.232062	0.1340626	73.44717	45.71412	90.98206	109.4039	127.8981	0.03465761	1103.556
TCGA-B5-A5OC	3.42191780821918	0	45.29711	25.5777	5.303724	56.52543	11.43154	73.36739	0.2170053	65.69513	152.4074	20.36525	3.007299	83.86491	0.2803634	173.6304	25.85703	0.03854922	22.18135	18.36508	23.76307	26.12484	36.6105	17.57144	20.4984	16.9305	22.54086	24.66028	3.484357	384.6087	7.56641	8.472809	5.424508	11.87011	22.12607	67.748	41.63338	41.36297	16.0417	33.79446	12.12488	0.3711453	43.74119	32.04524	221.9396	99.95129	84.21635	3.898282	608.1428
TCGA-A5-A0GH	6.17534246575342	0	111.226	73.04388	1.110998	82.57314	33.13797	63.43924	0	67.65412	187.3207	14.1494	3.401465	118.968	0.1086087	20.75785	29.14189	0.08154115	46.90868	40.12375	51.50003	21.47441	107.7627	24.76067	23.11157	24.03692	15.31403	60.12475	1.160525	524.8757	4.187143	62.47476	1.267838	21.84047	27.98526	83.39179	33.22591	51.10591	7.572881	51.42673	5.773797	2.979274	53.62358	35.13541	36.22467	97.89916	94.78203	0.3831028	1833.631
TCGA-AJ-A8CV	2.92602739726027	0	93.06676	24.98816	3.241902	124.9487	28.11747	162.8218	0.01699051	82.02114	304.1782	15.49504	3.664309	133.9456	0.4651859	163.555	36.0089	0.0814921	21.27173	36.09827	40.36576	15.98833	92.34678	40.07057	47.65346	35.49154	76.81629	58.08259	2.827209	419.8992	6.390014	40.28918	4.38731	22.75602	39.48783	114.637	59.21615	85.44903	9.521003	78.03683	4.383334	1.256229	72.94748	39.12733	77.76291	136.6943	126.9309	0.6563526	1608.008
TCGA-BS-A0UJ	6.86575342465753	0	8.994501	9.434013	1.816219	265.2031	80.09377	83.23772	0.01483475	40.7351	415.8282	3.475939	6.321669	164.1803	0.07521538	126.984	10.49937	0.487902	21.56033	27.87291	16.25972	6.12836	89.03611	78.95053	60.31721	32.71436	24.84328	170.6062	3.384106	1225.117	3.843594	7.972835	5.016405	28.05251	38.73356	48.34201	39.72366	65.3687	8.683923	49.28099	0.6521645	1.069898	118.445	27.4558	26.67929	119.4954	59.68183	0.03183747	725.0102
TCGA-AP-A0LL	6.9972602739726	0	7.566999	6.594986	2.48892	151.0411	33.62564	59.47256	0.06346286	28.6844	226.8607	2.819223	11.98291	82.86088	0.2230941	60.72966	5.645536	0.07247353	8.853073	30.92734	8.257634	5.138012	50.01706	79.06956	53.30703	16.11151	12.61167	125.3897	0.9191845	435.5167	2.726125	7.250265	1.890673	21.52266	20.23691	31.35212	20.1189	71.58266	11.16254	45.19821	0.9055101	0.6914907	64.99663	15.95903	31.62243	86.665	40.6875	0.1816003	778.8739
TCGA-FI-A2EX	0.778082191780822	0	46.77274	27.11893	0.5550896	117.5958	110.7774	39.80962	0.08878268	35.25846	418.0378	35.27698	2.537631	135.2399	0.5131679	97.03969	49.74545	2.210266	69.85119	32.43462	39.07061	8.582509	161.4601	25.33322	35.18042	42.63257	29.61228	47.55019	0.6575687	393.149	3.422356	64.48441	1.049818	14.92623	40.73567	99.94757	35.78962	55.88572	19.99919	82.93067	2.370937	0.330136	57.29164	39.72293	320.4169	83.37672	60.98638	0.2222969	954.7815
TCGA-B5-A11L	6.13698630136986	1	96.03438	25.84484	1.31143	89.95926	31.50482	69.99527	0.03480081	59.06853	213.5738	10.50346	5.289966	107.9503	0.3987716	184.6787	39.36107	0.6557422	32.94855	28.63253	24.51456	15.17841	86.58391	30.32311	16.2382	21.93653	22.65978	40.24887	0.7388895	427.0412	3.174721	143.1654	5.338876	15.16715	22.61188	91.4851	53.61263	51.78254	5.845956	37.33441	1.358803	8.035202	57.00867	43.30704	74.16823	91.64912	80.69651	0.1867186	2139.503
TCGA-D1-A0ZS	0.405479452054795	0	93.15342	39.90575	1.647129	74.21905	27.15221	58.26782	0	38.08387	171.9979	18.34792	1.777304	77.69379	0.6398126	12.89576	28.01503	0.2104223	10.47303	26.49319	78.66519	36.54709	107.9226	19.77048	20.30329	18.33539	17.79204	45.44113	0.5514036	617.5187	3.342155	58.5885	5.620639	10.79313	23.97259	69.74571	37.40029	36.56933	6.721447	47.65466	0.9043556	0.03621391	39.21111	22.48892	40.32427	77.3411	101.3558	0	1685.636
TCGA-A5-A0R7	1.46575342465753	0	21.81526	29.7282	1.826704	185.3104	28.48194	81.49644	0.04414634	63.60329	341.4695	4.678493	15.63884	91.64814	0.4387096	92.85596	24.36863	0.1411603	12.18122	31.94546	16.88147	9.787615	71.39304	62.9602	61.29144	17.7181	22.71203	84.57431	3.095314	462.2259	5.180059	12.109	1.898225	30.48317	23.93288	55.77733	57.63924	92.62318	8.359342	35.17893	0.8256737	0.8016969	43.37786	33.43419	42.81684	84.69354	109.8253	0.4105586	741.103
TCGA-AP-A051	10.8164383561644	0	68.45823	36.31962	4.546248	96.44486	19.57968	51.21407	0.1100429	50.77848	156.2506	21.67626	1.429682	81.59625	0.4654822	66.77479	36.31381	0.01077147	32.93759	51.97052	40.08827	22.59601	99.41851	16.68631	22.46532	23.44055	33.44878	59.72205	2.608103	256.4573	9.318997	26.11379	4.555445	11.07755	16.64155	71.52713	23.21611	41.63504	20.7532	36.44858	1.736843	0.4404586	45.20799	23.63618	159.5095	93.40876	134.8369	0.6747644	1311.19
TCGA-BS-A0T9	3.91232876712329	1	23.65927	10.6463	0.5316247	115.5734	57.67786	56.16957	0.03117753	52.28258	292.2089	2.036773	5.26578	136.2898	0.07903839	73.026	22.91943	3.7064	23.71252	20.91543	33.16257	9.611232	98.47263	43.18574	36.34909	21.64531	13.7679	66.88275	1.524048	585.3584	2.252087	40.79039	4.402389	27.23625	16.34636	55.93967	51.06746	58.32038	6.486663	45.60746	0.1893626	0.4205934	70.13325	22.44906	16.16472	114.7451	57.88215	0.2007342	1187.955
TCGA-B5-A1MY	0.989041095890411	1	108.6779	32.57572	1.074428	86.8398	30.02258	29.96142	0.132654	25.70914	493.046	12.75354	1.723447	74.33061	0.4102765	17.55481	21.68856	0.9430171	39.65025	19.99738	30.11658	17.44528	87.46629	29.03657	24.45518	22.42755	27.27071	60.04686	1.031627	154.1584	1.900689	172.3583	4.461281	12.24472	27.44888	46.81597	65.80345	31.76071	12.35382	119.4593	68.8681	2.150888	91.14622	32.64736	130.9907	82.47861	55.65854	0.07117357	1788.009
TCGA-H5-A2HR	0.145205479452055	0	50.96224	63.76671	0.4039193	378.429	164.3128	103.0622	0	165.8811	1063.107	32.60077	8.480432	172.8844	0.5017679	67.63193	57.42845	0.2524805	16.95054	30.05051	34.61357	6.436427	263.2124	86.48068	431.3443	109.7188	29.69719	119.7748	0.2599204	783.9288	6.033916	12.09288	2.315999	113.3386	143.5742	241.9979	182.9009	150.2128	25.14432	349.3627	1.20276	0.1229076	322.5043	62.35229	13.72223	305.7715	602.5945	0.0564868	1433.672
TCGA-AP-A1E3	2.32054794520548	0	49.12304	22.29917	2.581286	170.6332	81.43933	90.30921	0.06373957	70.60776	254.2841	10.6043	9.730264	103.6859	0.1583549	104.7458	16.68333	0.07642901	27.34017	30.66081	29.87883	11.31983	73.51203	43.50509	46.07041	74.8183	14.46418	93.3971	3.918322	626.4794	5.814673	35.42307	2.730916	20.61156	30.72665	105.1825	56.8169	48.90432	4.873404	57.55747	3.106292	13.60074	69.28305	49.65876	72.41443	132.6583	134.014	0.03419853	1127.839
TCGA-B5-A0JU	4.93698630136986	0	119.3702	24.20788	7.157106	85.78771	9.892069	48.28713	0.04288834	45.88621	148.3223	17.35883	1.374445	91.10624	0.2638431	68.57524	20.32013	0.03918222	46.68543	35.84143	30.87567	25.38622	84.27891	18.34529	15.95861	15.13405	20.60665	43.18316	0.607069	398.8638	5.691804	100.0731	2.127339	10.92949	23.75105	64.75531	32.85735	48.85209	10.40348	43.21635	2.422974	0.8085221	56.60757	25.24935	266.2087	95.55763	69.51146	0.06136296	3013.785
TCGA-DF-A2KY	0.90958904109589	0	88.79446	33.14889	0.1991859	214.4994	191.857	77.70314	0.03290538	142.3471	517.7881	26.77031	7.160764	188.9014	0.580594	39.5795	31.00903	0.1127322	52.27416	43.51056	79.6484	14.28682	159.6827	62.39104	127.1603	55.10354	29.93992	156.7474	0.9423594	568.9054	10.55655	17.36616	0.595008	64.07426	90.60321	162.0776	118.8071	136.1962	7.58984	176.4605	0.3378536	0.1323171	88.05231	46.82086	10.15566	210.0406	227.7434	0.9003998	1554.735
TCGA-BS-A0WQ	5.53972602739726	0	36.12055	36.83814	4.526985	118.5781	37.09809	68.42648	0.06181338	54.87589	268.0919	8.439751	5.340498	127.524	0.1284969	144.1967	18.88325	0.2117696	21.79757	15.95147	31.12275	17.77869	69.03108	34.99272	20.90483	25.15966	28.38405	71.41844	0.930902	595.6057	3.846648	33.89347	3.346082	16.14012	23.83539	70.42651	38.41706	53.17941	7.401299	41.39726	4.424772	0.785771	75.90359	50.14651	43.39263	100.1918	78.83919	0.03316506	1253.791
TCGA-EY-A1G7	0.517808219178082	1	73.28734	32.54927	0.1771075	97.0051	8.076208	35.05448	0.06294911	46.55229	148.683	4.633251	1.390324	79.74296	0.1595827	316.3259	37.27582	0.07548118	11.56825	27.64325	60.94803	27.37691	70.38841	24.99815	11.56485	18.59909	17.73157	26.16329	0.7304308	261.1614	3.319585	37.50527	3.081305	11.42364	15.18066	72.12866	28.3611	52.33019	14.71133	37.93358	5.216118	0.2531271	39.50613	33.37026	45.18855	63.24292	102.2588	0	727.9125
TCGA-EO-A22R	5.14520547945205	0	59.67943	59.3528	1.416952	70.1091	26.36881	70.96334	0	66.02434	142.691	23.74612	1.069431	83.33549	0.06359635	166.8444	25.9028	0.04028637	41.13766	78.93679	55.07273	47.17859	72.3026	26.32954	17.94076	17.91204	38.29141	19.49049	1.025778	370.9561	11.11286	46.69732	2.817064	8.551085	25.15503	41.06455	28.06402	35.5801	13.08102	34.35397	25.19029	0.264391	38.18212	32.7145	125.088	75.45411	67.09493	0.757106	635.4445
TCGA-AX-A1CC	2.15890410958904	0	33.6799	33.39817	15.46344	157.5343	15.16255	20.8462	0.02234759	26.59445	100.544	42.96083	7.200456	47.2126	0.6163906	53.81474	23.79046	0.06124939	19.54085	19.34583	39.2936	35.57326	54.57151	12.3914	25.401	13.70182	11.22037	39.4377	6.201385	125.7876	2.682859	13.37405	6.187589	6.838281	16.32984	37.55058	27.02024	23.46935	11.23341	37.88424	13.46982	0.0231904	26.38169	21.03471	235.3424	37.74062	30.16255	0.6714552	677.1898
TCGA-EO-A1Y8	3.14246575342466	0	40.60994	32.24438	6.350787	102.0381	39.08786	30.383	0.1331355	42.39298	180.6543	27.28118	3.762105	89.81498	0.1856321	119.1502	20.1567	0.09122315	12.01674	16.6052	40.33903	16.56201	75.02623	26.15395	16.41906	22.43253	22.27736	35.92302	0.8052889	307.769	4.119939	41.48012	4.002126	26.32934	15.43782	55.98845	43.35777	90.02532	10.11526	89.10273	2.435498	0.2763131	46.4548	24.40573	69.43525	98.32288	83.4201	0	1110.214
TCGA-EY-A1GX	3.08767123287671	1	82.2582	26.41943	0.815485	129.4489	73.66291	98.81074	0.007246171	49.19663	321.4387	15.97498	1.65691	168.7638	0.5246422	28.41516	47.37498	0.09433509	17.51951	39.26122	24.58627	17.71403	106.0571	41.9468	40.11248	51.53306	74.07006	83.32573	0.3291684	525.3845	5.155585	12.80194	4.967385	31.64376	40.15741	137.45	87.97484	164.6203	24.36795	66.74559	10.00936	0.02255835	79.49571	59.69827	515.2817	116.3126	141.1733	0.01555131	977.4598
TCGA-AP-A0LE	9.1972602739726	0	14.3048	17.92518	3.269503	375.1828	78.44227	171.5977	0.05684065	67.28168	513.3151	7.278065	11.22484	182.4631	0.02305554	527.0656	15.02114	0	18.28252	43.93648	23.02762	8.558695	115.2011	126.0491	115.2903	33.50153	18.86107	298.0214	2.301413	1771.228	3.739596	17.90295	2.007622	41.53477	68.54255	66.69142	41.90387	122.0436	15.20922	83.7968	2.454986	0.4423823	137.2981	32.62847	61.55029	201.4059	67.81843	0.1626507	1399.071
TCGA-FI-A2EU	8.05753424657534	0	234.8111	32.85099	0.2615476	146.5429	53.99537	102.6158	0.08521476	45.16066	229.7719	12.71734	0.9225952	152.8036	1.843444	140.6561	145.3077	0.1654335	39.35798	28.00637	47.75319	16.69338	96.9432	46.80029	18.49039	28.42825	36.15948	25.42666	1.06593	455.1905	7.879719	82.23009	4.122118	10.35065	21.89182	41.54553	38.37095	35.83605	17.92975	62.5065	1.092643	0.03684521	69.21061	61.10768	116.1584	60.40416	67.9223	0.1219219	919.5375
TCGA-AX-A2HJ	2.56164383561644	0	43.32355	28.89987	5.215441	114.0385	26.37581	53.13043	0.04574229	57.83588	238.6297	22.44517	6.299432	119.9383	0.5195081	90.37651	28.27536	0.05223694	19.90359	31.13297	31.01993	22.40994	76.91768	37.7955	31.21081	40.32363	49.24832	69.2268	3.824565	339.3645	8.231966	15.98478	1.854457	13.96754	51.08984	94.09138	37.01876	87.45717	11.11532	53.26141	2.328433	0.7120108	67.44582	30.45026	65.43109	109.3083	111.2197	0.1636157	1190.984
TCGA-D1-A16D	3.12602739726027	0	77.28417	18.14387	1.051181	97.24653	27.2705	63.19916	0.03097854	43.92272	217.9309	11.53551	2.897817	112.9123	0.4178005	195.5402	26.34659	0.4032975	24.30009	23.80766	19.76262	13.20264	68.32823	32.03126	18.7478	25.92953	40.0603	47.93892	0.2294425	403.264	2.910078	43.71031	3.532258	20.76778	19.10645	77.85012	51.20754	45.65018	5.819604	44.45134	4.202106	9.258291	59.23686	27.32936	116.072	104.9357	74.36394	0	873.9012
TCGA-AJ-A2QK	1.76164383561644	0	62.24957	30.74591	5.201412	119.4313	44.77565	48.5508	0.1452575	46.07999	266.7759	14.58207	6.793893	92.1997	1.443514	62.36011	39.56424	0.1244112	17.59926	17.32372	22.20712	12.68743	86.68284	32.19806	23.68527	34.27335	27.40673	38.26563	5.522693	274.9037	5.837418	23.98672	2.852458	17.3867	18.18654	92.63841	54.81473	61.75391	8.032718	68.49572	4.873375	0.4051021	44.20938	24.57957	133.2889	75.12808	103.016	1.363876	846.2437
TCGA-A5-A0GW	1.93424657534247	0	74.30279	30.46429	3.067859	189.9385	67.47396	69.83599	0.1416669	88.41756	341.7521	21.54528	7.951144	160.3568	0.3562676	114.0467	35.28677	0.2620855	21.96406	34.27163	38.96359	11.03423	94.1814	34.4582	46.46976	45.70679	16.52201	89.10654	9.247436	662.9893	4.525672	37.55784	5.573684	19.97908	37.85307	115.3993	56.07495	67.79653	6.131079	72.04723	0.9997498	12.38556	60.6245	34.06019	45.10208	156.8565	119.0906	1.550589	1660.936
TCGA-AX-A1CF	6.4027397260274	0	178.2871	70.40271	0.4528933	114.8971	93.27209	72.46633	0.203108	39.69288	218.0332	4.21876	3.125949	182.3782	1.273785	121.827	43.87967	0.03211559	72.6436	66.50909	48.96311	31.11026	140.2656	46.00518	69.84172	30.2924	26.47332	41.03999	2.26805	612.6048	2.458473	85.75059	4.527417	9.42585	69.26456	111.6669	55.70728	74.26656	9.927093	92.31996	2.304555	0.4944938	44.54559	41.77665	88.26016	72.19193	112.833	0.03353064	1864.05
TCGA-BG-A3EW	0.942465753424658	0	120.4384	56.00345	2.069432	63.02613	19.32628	61.55114	0.02345187	49.01543	156.942	29.23187	2.208986	73.98822	0.3864445	91.71804	29.74029	0.03615522	23.96125	37.71321	59.90402	25.93896	66.40388	18.58291	24.10682	14.12307	32.14894	26.26501	0.4863493	306.7955	5.984774	59.61725	3.268278	14.46556	24.77328	64.6377	29.72176	46.54999	18.81047	42.47072	6.274114	0.1794803	34.63753	27.71664	99.75929	70.35081	3.755255	0.05033101	1667.9
TCGA-EO-A3AZ	2.26301369863014	0	40.03282	24.02168	0.2945653	240.8141	104.2264	36.30837	0	81.67643	1067.768	13.88979	30.55805	179.355	0.04042522	25.93054	49.39095	0.07804391	22.96424	25.33843	31.12151	2.778284	150.7012	83.99807	94.22562	56.08189	15.9781	480.6255	1.621603	689.0613	2.517198	21.47775	3.782501	206.2705	75.75323	68.5788	240.8977	99.97655	9.317229	293.4284	0.5929714	7.214924	78.00269	35.95403	29.88326	216.1395	51.73753	2.974116	3537.776
TCGA-AJ-A3NH	0.849315068493151	1	127.8651	22.77498	10.62667	100.2871	8.15314	41.86604	0.006669621	72.19578	368.1711	12.1942	1.403763	102.9791	0.137971	51.10209	15.70008	0.1462386	45.19852	25.73844	43.72524	17.04394	59.29632	26.83839	70.94168	14.0394	36.0606	27.30613	1.554407	461.1205	3.419927	37.01313	1.053929	13.51358	13.22747	57.94988	79.39687	37.98014	14.3683	88.34945	0.8333321	0.02422404	36.34508	46.02537	62.38385	64.54987	137.6301	0.01431395	1703.108
TCGA-B5-A11Z	1.44657534246575	0	43.5133	16.75929	5.574669	72.18949	17.24176	50.36667	0.01610496	41.7041	150.8525	16.32872	2.887462	83.28999	0.2351681	86.29059	18.34128	0.1434544	24.67233	21.65768	23.23852	22.65395	64.30538	23.0648	16.91306	14.38618	16.19756	39.92796	0.445317	281.0911	4.795325	18.89171	6.224978	10.89769	24.71166	51.79501	30.74839	40.21088	18.82397	35.74444	3.055601	0.4178083	49.25622	26.48535	168.1844	81.10799	84.40602	0.06912703	1055.58
TCGA-D1-A2G0	4.06575342465753	0	160.2677	117.1518	0.2224665	212.1675	111.1297	80.53802	0.02877952	105.1337	370.2811	84.58012	2.24343	154.4202	1.552572	128.2879	84.4388	0.5192787	70.12284	76.142	81.2801	7.774689	165.7719	33.54686	102.2577	54.06697	51.70808	112.499	1.345248	542.578	6.350473	192.0772	1.847374	20.94652	174.7879	175.0916	81.27623	107.2395	13.69154	76.00738	0.4605785	0.1841669	81.92013	59.67308	86.57466	204.684	369.719	2.038243	2860.091
TCGA-D1-A16F	0.219178082191781	0	63.98791	34.97564	2.40587	99.34309	26.37042	65.45724	0.02885359	42.83273	174.9804	26.99254	4.235999	100.487	0.599805	197.9832	38.4309	1.225752	14.63262	37.27408	30.35867	18.05918	90.17697	30.88545	30.41143	19.65643	30.5024	52.27671	0.5983713	241.5472	2.094004	49.03202	10.83362	15.55536	23.05962	69.38301	34.91601	46.06622	7.279632	53.27971	5.557856	0.4865535	45.79633	23.21694	123.3613	89.41143	68.64697	0.06192388	1331.862
TCGA-QS-A8F1	0.36986301369863	1	18.3153	17.01137	1.2004	313.2597	154.3484	46.7976	0.4068249	88.11884	998.5312	3.389549	29.32297	530.8428	0.1829516	86.73099	70.70351	0.2423933	14.21999	20.80417	75.98048	3.980337	103.7607	240.3926	186.4304	62.97104	31.91523	249.8622	0.3318829	981.8513	4.894786	11.02657	0.4970794	112.1594	48.78263	95.58608	319.254	133.1002	10.33149	331.3671	0.9208426	0.2845043	67.58364	37.44442	10.48453	209.8234	67.2203	0.07592205	377.9266
TCGA-A5-A0RA	2.42191780821918	0	86.42721	24.90703	1.131424	80.66627	19.13021	112.8963	0.1164091	69.97799	276.1723	7.908993	4.083461	140.5992	0.1416526	260.4402	36.98406	1.276198	19.27865	18.55083	44.34926	18.29337	92.43525	33.62596	14.65226	32.61242	85.55377	22.92344	1.322015	661.0608	7.224403	35.01814	4.585317	15.00117	34.61847	93.91906	42.50373	89.68297	10.26253	72.87524	7.844697	2.204587	66.97319	32.21448	117.2264	116.4873	10.91393	0	1160.521
TCGA-AP-A05D	4.81643835616438	0	55.95932	32.062	1.271405	181.5237	28.27468	81.06805	0	35.78572	526.635	6.75263	2.168254	111.8597	0.3220915	175.0497	41.14176	0.01844386	34.13833	36.47547	20.45286	8.896	110.3395	59.84437	50.47954	19.20311	23.14583	60.93465	2.219622	850.5233	2.03568	53.64008	6.361719	15.18736	15.91584	78.56658	36.98674	63.24968	9.984104	134.2286	0.506043	0.01396652	57.09928	25.55001	33.79381	96.15208	68.96407	0	2924.823
TCGA-A5-A0G2	12.4630136986301	0	195.4204	15.50344	1.922977	114.5784	114.3812	66.72629	0	53.10505	262.3306	54.43656	8.23174	136.9521	0.6793857	96.52891	38.43721	0.02077202	56.45116	69.2013	24.75284	28.31986	87.21632	53.08632	29.293	42.25641	24.06602	56.75722	2.918932	524.2045	5.654501	64.17467	2.255571	28.5757	49.39571	135.2954	45.58226	78.93177	5.986643	41.53413	0.1753602	0.865123	51.49877	29.01563	38.71541	71.22384	128.3796	1.268705	1848.454
TCGA-BS-A0UV	6.1041095890411	0	102.2685	16.95862	1.041572	133.4563	78.01262	132.4459	0.0576262	62.49022	282.9232	4.9191	3.394026	162.0162	0.7830349	152.062	51.45096	0.4080106	56.39697	51.15958	28.73212	12.48911	164.4757	40.69678	41.37086	29.23008	16.78277	51.19354	1.764141	635.6169	5.602231	70.4308	3.973391	26.58917	42.01263	99.53361	48.22314	99.98183	6.515073	102.3957	0.8000082	0.1096324	75.72237	56.1368	26.24856	177.9579	152.6319	0.4534712	1189.027
TCGA-A5-A1OG	2.66575342465753	1	32.36531	27.5977	1.020344	258.0282	79.04817	61.94995	0.03306014	49.14475	760.0459	16.41418	2.748921	147.4002	0.3151294	126.2783	34.0312	0.2718298	20.62806	17.7597	36.24986	17.24678	76.35122	65.06756	47.45491	28.87389	53.49574	61.49207	2.660811	470.2593	8.072371	30.44054	1.286997	13.88196	45.02722	72.66931	47.80368	88.96431	11.28728	63.07233	0.6310764	0.9605947	52.93758	31.64237	37.2735	70.39174	83.90275	0.9223726	1034.784
TCGA-AX-A0IU	2.97808219178082	0	34.85592	17.05887	0.1934564	105.7557	26.32359	72.03334	0.01620771	34.91637	312.1394	24.47994	2.611085	111.1101	0.210372	273.9651	54.58271	0.399793	18.82	20.3878	38.19518	29.78338	83.35921	35.60536	58.52245	29.39014	39.71421	50.16248	1.232435	297.5737	2.825197	64.75858	1.16483	33.35537	31.65776	96.65431	63.85624	91.92233	10.15269	50.63012	1.490672	2.396702	55.46427	41.73845	65.8587	65.39247	46.73003	0.1043521	832.7004
TCGA-B5-A0K3	2.27397260273973	1	135.9752	49.48751	0.3476951	286.9707	136.1133	131.7176	0	78.92366	373.9779	38.17223	8.425286	174.6251	0.8236979	115.1836	57.69221	0.8016492	24.28222	28.00105	52.49339	8.299412	81.88478	30.20339	87.97476	20.78948	54.15643	68.00088	0.7262391	1022.487	4.353118	129.243	18.57244	35.46173	63.70536	83.29255	50.57662	75.49228	15.12054	109.9624	3.528835	0.05203241	90.08102	23.6273	90.71828	164.8165	2.38929	0.03587018	2294.664
TCGA-BS-A0VI	7.24931506849315	0	20.4668	17.69075	4.048005	234.9122	76.60708	113.2884	0.07259888	84.74146	384.0581	3.557067	32.635	140.8703	0.08098022	169.4448	10.07772	0.03730802	33.92466	20.58212	24.11614	8.326703	88.96364	99.02725	38.12084	45.15108	10.96392	131.2389	0.681091	955.1008	3.274503	83.07163	12.78479	55.39731	32.16715	60.4222	70.60047	87.3375	8.913814	57.25247	1.942249	0.2825131	71.77085	34.45483	29.87951	160.766	66.78463	0.03895186	1137.941
TCGA-BG-A0M9	6.21917808219178	0	66.95522	28.99053	0.9034074	275.7679	74.11685	152.4091	0.02499104	76.88279	351.6887	5.15908	4.740398	177.0853	0.7602597	302.3549	24.77231	0.2568542	18.54668	40.87889	22.62042	10.77017	133.5602	50.96793	63.86499	40.8602	55.56514	120.9558	0.518269	755.9048	3.847725	34.49965	1.531272	36.1612	55.00923	118.1064	47.1534	85.82907	9.726081	76.1318	4.756018	5.459009	98.91182	35.37238	61.93861	181.7783	137.1487	0	1565.646
TCGA-A5-A0GA	1.48767123287671	1	77.16773	46.58267	2.540021	170.553	19.57109	63.04181	0.02848211	90.85731	241.93	7.417935	3.404377	129.4705	0.2454978	165.8098	37.26789	0	19.72475	82.60759	42.08118	15.4557	91.06366	32.11223	50.08145	27.90597	21.12408	62.53989	0.7172393	594.1235	4.530112	78.8949	8.870236	22.036	28.35734	79.4386	35.83904	58.67819	16.83713	76.91517	1.466309	0.110836	79.38071	32.88349	52.16792	191.4161	216.1653	0.764083	1628.396
TCGA-D1-A0ZQ	0.712328767123288	0	54.99834	21.44125	4.247344	160.0488	49.77526	38.0745	0.07484637	68.46676	259.6522	10.32679	7.390298	191.7154	1.038277	137.649	31.24228	0.02051359	24.54734	27.71012	25.00625	21.48528	72.33429	42.0071	27.97696	35.7266	21.51777	78.97239	0.384349	529.2504	3.137279	10.15767	5.123961	14.42076	14.29019	52.49645	66.00748	68.24904	16.53678	45.38611	7.41204	0.6213526	68.42435	53.14038	260.717	129.7234	120.7517	0.1285047	916.1675
TCGA-AX-A1CK	6.68767123287671	0	12.21727	17.34214	1.948539	308.732	91.60865	126.7609	0.1253785	59.7307	380.0616	10.23454	4.18866	160.6763	0.3814175	191.3729	17.84199	0.09818067	16.87536	25.78087	16.47169	5.540157	84.11957	86.96206	73.05363	46.20295	18.29743	160.2281	0.7075165	690.5936	2.806279	5.150475	1.69159	33.33411	60.21237	98.74985	39.95128	80.26269	22.24434	54.33819	0.6423621	0.5947745	117.2071	35.01232	60.53652	149.6201	116.9168	0.03843999	1202.098
TCGA-B5-A1MZ	4.37808219178082	0	157.0688	20.98816	5.951267	81.82274	19.04786	33.48556	0.1556565	53.98334	135.8702	19.47883	2.067237	78.13142	0.2771011	98.35213	16.89019	0.03555144	32.79616	23.43607	41.86345	26.80549	55.07297	19.83741	13.01754	13.05319	16.25958	35.28356	6.661025	212.1055	7.601402	91.60284	4.916163	8.764781	16.40684	68.95181	27.91422	29.98736	9.214902	27.07589	10.6246	2.988247	42.29283	20.88237	95.10847	79.73102	85.89177	0.2227073	1328.321
TCGA-D1-A16V	0.328767123287671	1	140.4937	38.29091	2.076615	203.4553	35.02402	45.13508	0.03037023	63.42349	295.0749	3.690302	1.025886	84.68031	0.6313328	114.9124	51.02016	0.07283283	25.43636	39.3192	16.08722	8.107743	103.2458	36.61461	32.39609	34.18441	30.14863	79.77591	2.084417	532.3907	5.108503	79.69393	3.525859	22.07497	40.14927	76.71527	69.18167	71.98989	11.29382	36.32908	2.907431	0.8036477	76.90692	36.66934	155.9067	148.4476	139.3797	0.4562517	2212.286
TCGA-D1-A3DG	0.356164383561644	1	86.54238	61.32597	1.925402	159.5505	35.65031	35.33607	0.01830092	117.5306	323.5239	9.628296	1.759472	71.19366	0.3730142	80.40344	36.28148	0.1379357	31.47903	88.93182	9.818846	9.600393	172.2766	55.41547	100.6333	55.29106	58.098	68.58993	0.3614553	479.39	3.469354	20.10348	1.500753	40.90483	47.73799	108.7472	73.90906	70.06516	19.3666	69.84568	17.30299	1.291395	123.2776	56.74181	44.76374	216.7037	290.6841	0.01963818	878.9481
TCGA-AP-A0LM	2.26027397260274	0	20.73859	15.72623	6.604345	158.1196	58.92302	72.50385	0.2296344	53.89992	341.1225	8.284223	9.795568	142.6269	0.4307895	250.6974	11.99107	0.1048955	24.30561	26.3833	11.3679	28.68958	75.3113	54.60992	20.24238	27.09832	12.69464	74.03262	3.363779	927.142	3.64717	46.77319	8.957066	23.21924	31.44789	72.95914	45.28917	48.08712	6.613166	43.23062	5.379666	0.2482237	76.64667	30.93069	99.21612	103.952	76.48966	1.437415	803.0374
TCGA-DI-A1BU	3.27397260273973	0	51.9073	30.36974	1.364542	171.4743	64.75328	132.2473	0.06828038	77.74588	322.9509	17.68791	5.677453	161.2771	0.2215656	126.4668	21.94684	0.04678504	34.57174	19.26303	45.22937	25.00376	105.7782	47.19213	38.85693	49.02456	25.64439	76.29635	2.481392	699.8042	7.233873	32.84963	0.5913847	31.74237	61.63361	112.9097	52.37554	85.48447	12.4506	67.26089	4.526305	0.7298113	86.91544	40.00566	43.50601	137.9863	146.2106	1.23093	1025.166
TCGA-BG-A0MI	1.95616438356164	1	50.93566	66.06865	6.364215	95.39796	24.22621	48.6649	0.03059297	47.09993	175.0626	43.48919	3.020736	102.9358	0.19234	131.1834	40.52332	0.125772	24.11373	62.18317	44.22209	17.33784	124.9223	25.84889	35.3175	20.84138	23.14921	60.49287	1.178251	275.2253	6.017463	41.90838	10.5283	15.85816	22.44665	67.6713	35.16434	46.47049	11.35704	85.37116	4.317921	8.174783	44.87565	23.1336	27.88472	117.8363	95.02119	0.1313137	1363.675
TCGA-AJ-A3OK	1.32876712328767	0	21.75375	7.302962	3.394145	117.6706	24.08046	163.1004	0.01846495	53.29001	265.3417	5.106597	14.65774	111.7328	0.2939708	160.8689	12.03075	0.03163001	6.015907	12.36822	9.474069	15.32888	33.3218	43.3919	28.24206	26.5294	25.87109	38.45302	1.723184	503.6368	3.325115	9.644661	3.11773	19.64205	23.03545	46.47147	49.435	52.46825	4.759257	30.53719	23.50352	2.414328	64.14568	24.57308	303.7251	74.77839	49.17583	0.099071	386.6896
TCGA-D1-A17K	2.33972602739726	0	102.6691	54.99787	0.6208383	323.762	88.13265	95.04084	0.02844495	85.78689	501.4996	3.53069	1.367365	144.1726	1.909499	149.9391	55.68289	0.009745097	20.95574	33.03208	26.35278	15.35286	122.6997	54.46698	233.0106	43.81833	60.70308	85.77272	1.404516	948.9093	9.212391	72.42339	3.073012	60.54393	53.14327	346.8762	66.10147	152.338	13.20409	142.6121	0.6499283	0.4944215	95.09256	23.69034	11.12762	178.4623	2.851687	0	2784.786
TCGA-D1-A0ZO	1.64931506849315	0	49.8767	11.13468	3.730981	175.7053	20.17028	104.2027	0.01652615	50.54908	207.8738	7.802082	5.410654	144.4409	0.3686809	221.0013	27.30251	0.1585297	18.67015	28.927	23.56456	21.8261	76.86707	39.21977	23.15451	24.26247	42.32386	56.54315	3.900508	422.2973	3.284227	30.36317	3.799167	20.06824	21.11234	64.66125	36.97143	54.28876	8.466098	49.71944	7.16962	1.826412	61.60552	31.83876	204.1393	91.85731	70.53644	0.3901419	613.1815
TCGA-AX-A2HG	3.18630136986301	0	57.55701	39.55008	0.3881776	227.1891	111.9307	153.4101	0.03347789	85.21189	369.3516	17.19022	4.827905	178.0292	0.6348281	43.39064	30.69765	0.08028552	40.76114	31.2958	38.57684	15.86627	105.4407	59.26012	64.99496	36.52921	35.68213	150.7138	2.5126	671.1855	3.837415	71.96097	4.387899	26.96754	59.76866	117.9634	32.66733	88.22285	7.190645	67.84984	0.4163512	0.05211069	90.33416	46.58807	39.20503	165.3914	141.926	1.185497	1736.794
TCGA-EY-A72D	0.49041095890411	0	142.8064	59.69491	0.9150934	125.1559	19.87458	47.07174	0.006776053	39.95934	120.8658	30.60308	2.869935	66.05438	0.4699907	5.395312	43.18192	0.01857154	26.99133	39.45887	53.16091	31.14335	70.13884	13.69059	26.86182	14.29975	100.3982	27.31677	0.2408967	281.9795	5.947096	85.15495	2.78769	9.183343	15.25384	169.8326	86.05436	71.60563	8.154662	42.43212	1.026931	7.741793	34.84193	39.47414	54.23721	66.56666	93.07922	0.0436271	2064.353
TCGA-B5-A11M	3.73150684931507	0	33.50755	17.17471	7.548722	71.33936	33.60731	60.00606	0.2200301	38.88256	155.1781	20.66048	12.84483	85.02516	0.618786	95.40371	15.67311	0.1105591	19.02087	21.35495	26.49193	21.90036	60.21747	28.11886	12.68184	18.50388	39.31816	44.7516	3.085475	339.5675	2.387789	12.47519	0.6960561	12.34708	16.89185	46.84968	34.4766	33.18644	9.273263	30.97109	12.58332	0.5251547	45.6107	19.85713	299.0084	70.33189	73.3654	0	485.7624
TCGA-DF-A2L0	2.15890410958904	1	46.2039	36.83089	0.09612288	282.2174	121.519	118.9167	0.02168153	110.4318	779.4096	3.465498	10.42244	268.7001	0.2396475	153.1482	40.11161	0.2154116	26.25739	50.25564	22.91414	2.579025	194.6163	176.0376	275.4111	184.2743	64.40712	418.6936	1.466669	2008.93	9.830719	12.66486	1.24858	222.2547	72.46448	111.7042	290.3377	104.0837	10.03673	261.7777	0.1128745	0.05062324	125.387	65.96221	8.708488	320.5517	212.7546	0	2636.695
TCGA-AX-A06L	5.05479452054795	0	24.53883	17.41921	1.632871	176.0283	41.25971	72.28317	0.1596016	50.03344	336.2995	10.28747	29.02972	123.8759	1.408033	150.8591	13.41776	0.8201807	9.300881	19.32159	18.15977	10.70165	72.64877	84.0297	40.78644	34.57312	21.20065	164.8398	5.831639	672.6185	4.00528	19.3908	4.301395	39.43975	30.0734	44.20354	49.11809	58.86626	8.084054	49.02299	2.169543	3.478035	71.21535	29.39801	39.93598	111.2435	51.70537	0.5137914	753.6446
TCGA-BS-A0UF	7.15342465753425	0	97.32049	67.93585	2.226376	116.1043	29.54565	56.8135	0.07189839	29.4919	231.9562	9.456614	2.167129	166.0832	1.096537	48.99159	52.02504	0.05911687	19.19179	48.89828	25.54105	17.4987	142.5598	27.85344	20.51278	27.04389	32.29016	60.64274	4.785537	596.2712	4.17433	36.75691	4.041059	18.69707	33.41996	118.4397	43.4768	64.8174	11.75504	85.40952	1.613668	0.8356311	62.31907	27.34859	71.16406	112.3569	138.0469	1.635623	1513.223
TCGA-AX-A063	6.62191780821918	0	24.53145	17.17895	3.650127	120.9003	21.09085	48.39591	0.04497152	41.71326	178.9708	11.86916	2.337089	91.15077	0.1550504	213.1035	15.78252	0.1232562	25.30541	20.36705	15.56164	11.93107	66.80614	29.40076	29.27454	17.62473	20.76602	71.52603	4.041389	288.0969	5.886929	11.04693	3.646418	16.53939	18.43127	58.06961	24.49265	36.0676	12.91756	36.70067	3.641907	0.2333378	53.72163	30.28066	154.622	98.7882	59.94666	2.02682	713.9302
TCGA-FI-A2EW	4.91780821917808	0	14.04652	18.59015	1.001243	244.2588	119.7019	87.41187	2.634295	44.57927	332.5201	8.863051	5.747691	139.7966	0.3303425	250.4684	23.51086	0.3169071	25.73757	37.23501	22.45206	3.055731	114.3408	74.44089	46.99169	64.01724	16.72675	84.19784	1.529099	788.7665	4.173577	24.13286	1.259935	32.66887	33.34828	52.00644	54.32904	51.27133	23.7878	65.53448	0.5932347	0.125205	172.9919	34.45274	293.0893	118.8789	10.11732	0.04315702	735.5255
TCGA-D1-A17T	0.194520547945205	0	55.69363	21.01701	1.95956	134.5147	27.35594	85.36093	0.0622872	50.08667	282.454	14.67593	3.762958	133.1356	0.1294819	162.2529	36.3663	0.149375	18.11536	28.56132	36.67005	11.12009	94.57928	44.05974	46.08974	28.08206	40.22451	92.15541	2.921757	476.0517	2.925583	37.79662	3.959991	21.59994	29.06143	82.621	42.98371	57.38019	8.735983	55.15191	2.107744	2.003724	73.47634	46.38633	57.17745	110.334	57.84807	0.1670964	1748.868
TCGA-EY-A1GE	2.03013698630137	0	44.2959	12.66224	2.660617	69.93926	27.28799	78.37009	0.1965543	50.25655	166.2818	20.07076	3.810822	88.73317	0.3924963	229.9071	11.17391	0.3107932	19.37604	18.38945	18.05382	20.56478	53.7145	33.29475	13.80213	14.03831	29.6957	33.11111	1.194486	207.2049	7.116929	43.14831	4.910714	12.2012	17.78892	46.16098	28.31189	41.55513	8.395026	32.46786	51.53061	0.760954	50.30624	30.0883	305.6264	67.95622	54.73647	0.1297949	323.3132
TCGA-AJ-A3BD	2.84657534246575	0	76.34372	39.37594	0.4357686	185.5326	122.8002	90.65986	0.01064832	119.4778	338.3286	18.5874	3.596932	256.7931	0.362808	164.6694	35.15252	0.1386264	31.36168	57.15833	81.444	6.17616	132.0945	55.79314	170.3387	40.35423	112.2313	103.6194	2.176723	926.8758	7.113959	86.83731	1.736604	37.31168	69.53889	64.9411	87.71791	82.70888	24.18896	128.8147	0.9177634	0.9281922	111.9562	60.51189	91.35162	212.9583	135.971	0.8455538	2573.736
TCGA-AP-A1DV	0.558904109589041	0	102.7917	44.44858	0.1600198	131.6585	9.135135	114.4308	0.9687208	89.56945	297.0423	7.251384	2.674454	158.9952	0.03990693	126.7658	17.48962	1.763107	34.69221	30.03451	21.38922	15.69199	108.2813	36.9764	21.86147	35.23302	36.50238	54.14413	2.272029	788.0025	11.66248	80.72241	7.691489	23.14359	41.8055	81.29155	49.13741	57.68837	9.132152	66.12544	19.39347	2.678061	99.81954	33.66995	23.57599	141.519	83.88144	0.4872683	1709.243
TCGA-PG-A6IB	1.77534246575342	0	49.62249	28.80575	0.5293768	193.3663	116.2675	77.55311	0.01600294	114.4712	407.3673	8.837482	6.528403	249.6815	0.2499061	58.97401	40.07175	0.05482527	38.72597	46.7758	60.0674	10.42138	164.6056	75.13646	119.8998	49.91015	33.25277	173.6572	1.398604	737.894	10.12687	9.632239	0.8994475	62.23775	89.4702	179.3782	122.9285	116.4116	10.40918	133.4232	4.137809	68.27747	104.9728	54.93405	22.81413	198.0326	205.2515	3.417284	1779.72
TCGA-B5-A0K2	6.05205479452055	0	94.15556	25.36053	1.514823	347.8471	40.51541	160.2352	0	97.00921	387.2698	3.109084	6.33772	193.8907	0.3458638	160.7264	27.31338	0.0951107	23.79996	15.04601	24.43883	12.44015	89.04593	65.82564	79.92121	69.30604	63.90829	120.6266	1.97785	789.4483	3.846628	39.66292	2.375253	34.01455	41.68631	118.1816	74.80023	97.54157	4.462645	90.59573	2.534988	5.339924	109.2095	50.01778	72.79826	226.7092	95.46095	0.2553465	1334.573
TCGA-AP-A1DK	7.58082191780822	0	21.62193	26.69145	2.969597	202.078	55.82558	131.4979	0.1327974	74.25648	284.4556	2.875281	3.549208	148.0589	0.4116817	109.6441	15.17011	0.4289596	20.92831	30.31008	24.90026	17.36764	72.31667	79.40463	35.0702	35.59177	18.91512	110.6415	3.915519	527.8474	12.00513	27.4171	1.581926	24.13591	30.92995	65.23008	45.55615	105.6764	8.453588	60.73192	2.458118	0.9744824	97.2477	40.19391	60.64384	143.8861	87.94535	1.180722	798.0366
TCGA-B5-A11X	1.63287671232877	0	75.56533	33.29825	1.023447	217.0772	86.14498	94.60675	0.2143601	88.21472	345.5213	41.52893	6.916024	147.3639	0.358661	191.1932	42.15451	0	30.64889	44.50007	54.80964	3.470958	112.913	57.76945	39.51794	31.06604	39.85863	118.1274	2.240361	672.132	6.385091	25.30445	1.744676	18.55376	65.47981	170.795	49.29094	62.47862	9.54053	66.32523	3.192893	18.98191	58.3057	27.99167	64.72861	137.039	184.3581	0.6900704	1797.208
TCGA-KP-A3W1	0.789041095890411	0	59.855	16.08579	2.087229	110.2577	86.29118	33.36304	0.1433869	61.80857	300.7316	17.65637	3.412028	113.0408	0.5693575	65.54342	24.60344	0.08790544	23.14304	23.44353	32.97698	8.099481	69.09332	49.20993	35.44338	19.28799	17.51324	20.00758	2.936322	190.4665	3.490873	22.23743	2.176438	14.26348	21.62051	82.64095	49.96792	76.50613	11.10461	19.25117	11.24514	5.470155	32.91813	30.87417	125.5454	49.66597	11.32062	2.49422	703.0586
TCGA-FI-A2CX	5.56438356164384	0	73.40311	35.89845	3.264914	84.34216	62.39688	19.79419	0.07008542	53.70277	528.0404	15.05429	1.311196	105.0366	2.146303	91.59598	44.84849	0.01920873	32.4918	22.93554	122.6214	3.346312	74.07391	19.74894	18.78368	17.70339	13.8206	34.36079	9.758845	153.3826	3.337019	8.180378	4.520349	8.145375	27.43495	66.68548	42.66642	61.18587	8.331099	27.82771	5.116232	0.1672757	42.94443	15.39253	173.8233	53.81597	86.37098	5.595371	712.6307
TCGA-EY-A1GL	2.77808219178082	0	117.1618	34.40331	2.075766	80.45287	9.244625	51.65536	0.007646663	77.99835	200.5244	10.204	5.086506	98.21981	0.05893074	133.6634	21.45349	4.642124	21.41849	20.91606	33.14669	19.25183	60.67547	25.12479	23.6244	17.97491	14.60736	28.29466	0.4228746	381.8218	2.515403	198.2732	12.45663	17.43447	21.32603	99.47441	50.61825	74.47977	7.211897	41.13391	4.949545	1.543366	43.44248	30.8654	55.42708	112.9914	77.15684	0.04923246	1527.438
TCGA-AX-A05Z	5.95890410958904	0	50.1281	36.30825	1.109197	95.38866	71.01991	71.97815	0.02791834	46.3425	328.8712	8.766664	5.440745	182.9328	0.1585382	234.3339	32.91403	0.2582464	25.39568	64.15939	29.5293	5.558006	125.2994	50.2741	41.6361	23.17576	27.59321	78.68707	5.831114	968.1641	2.802497	28.49081	8.193042	23.35151	39.30794	67.2892	42.88877	70.62076	7.428523	76.85127	1.461508	4.171857	68.24571	28.96012	58.99685	147.4692	69.86865	1.168375	3991.003
TCGA-AJ-A5DV	1.86027397260274	0	170.3521	19.74484	4.397026	64.75945	12.09065	68.54569	0.01688716	55.24769	211.3065	16.23922	1.491912	89.8254	0.2671391	150.8663	32.92568	0.3876255	19.0551	26.53356	34.23352	22.42909	62.94747	17.43427	26.6447	39.37972	43.24842	24.91629	0.667065	452.023	5.515015	61.699	5.706541	15.77934	29.27957	85.34528	46.62747	44.34677	8.737656	29.81404	7.531373	2.190504	43.23822	29.82557	52.44801	88.30105	87.78443	0.1087267	1383.916
TCGA-B5-A1MW	1.22465753424658	0	154.6864	41.23865	3.28783	58.98393	14.8137	49.25288	0.006856944	48.73626	134.2006	127.5648	1.015577	74.26991	0.4881171	11.57283	40.74806	0.1597425	16.68253	51.78059	94.0852	29.17498	91.85799	12.90532	39.3004	13.68841	45.12458	38.77171	0.5823454	374.8678	8.636472	88.40519	3.737073	10.80871	41.44808	73.22057	32.89689	53.00792	9.531357	44.28513	0.3450747	1.853599	29.54818	24.74075	61.4214	77.45577	88.28359	0.07357985	1871.293
TCGA-AP-A05O	1.05205479452055	0	45.66637	31.16981	2.043683	149.4381	66.31267	87.88516	0.03129329	92.69607	308.1071	5.437931	1.422974	162.1331	0.4569515	141.4264	56.01235	0.07504648	38.53385	36.93497	30.15183	12.55723	149.1674	42.75117	44.12302	41.91835	50.58725	100.7057	0.5562569	662.0181	5.942965	17.48246	4.714279	20.96369	64.97131	127.8317	55.12688	65.24277	11.55683	76.95238	2.823833	0.9173754	67.53502	36.84615	43.81131	163.5458	151.43	0.4029589	1342.274
TCGA-A5-A0GX	5.72054794520548	0	23.79612	16.65368	1.599573	56.04431	39.43733	48.31741	0.05432906	21.52656	372.4384	14.4335	21.31654	244.9961	0.2313864	160.1502	29.24591	0.1116772	28.16565	85.10729	23.61534	8.315855	169.4744	72.9877	24.4522	17.74336	15.53615	108.311	1.877811	919.736	2.026697	21.4451	5.131003	32.20012	16.60023	29.32249	36.04429	42.13666	6.258418	55.65807	0.7961369	0.5731762	50.99729	13.43871	53.93349	124.9716	31.90657	0	2019.542
TCGA-BG-A0MS	5.15616438356164	0	72.00603	21.18816	3.561656	92.29654	26.98204	56.66771	0.01695422	47.93851	164.6786	23.02308	3.08378	116.364	0.2991462	136.3093	43.7051	0.1858698	26.07447	24.85661	39.76656	16.78127	80.20029	25.57033	27.84985	22.38627	31.55637	52.27593	1.172	471.3271	3.518788	29.89936	6.076782	12.86344	23.99799	78.80559	52.0909	85.51977	13.4466	51.7709	3.520753	0.1231553	49.44115	36.48866	51.21365	93.33344	122.0643	0.2183169	1359.537
TCGA-AX-A2HD	3.87397260273973	0	147.4776	37.28088	12.5107	53.52652	13.8518	74.56833	0.05788555	43.57526	114.2929	21.84481	1.804925	82.21331	0.1173969	94.44782	30.45779	0.2082287	21.22051	46.48741	51.11187	28.08877	58.56592	20.37374	15.23432	14.58851	15.84757	32.75082	2.072191	305.594	5.025439	121.7305	2.366763	10.28123	17.1999	80.13361	25.43036	30.12955	14.14962	34.54333	1.397944	0.4655318	39.12474	23.9009	97.41416	76.96704	56.87665	0.06211529	1014.42
TCGA-B5-A11Y	1.53424657534247	0	105.8811	19.82469	1.871169	115.3011	27.60179	71.33124	0.06773835	42.3477	185.2026	6.313323	2.464168	126.5204	0.5037238	211.8398	37.87694	0.1237697	23.90529	26.67338	22.63146	17.44619	77.86398	34.79358	19.98044	22.12271	76.34029	53.6713	2.118306	330.6563	3.292651	31.21841	9.102018	16.32496	26.9947	66.67765	43.25951	44.70158	9.294227	54.22277	2.298737	1.335567	65.88487	29.65064	124.8025	88.57413	61.57978	2.616769	1010.533
TCGA-EO-A3AY	3.17260273972603	0	52.4568	49.48006	0.7813634	207.7336	46.03959	157.5083	0	89.57616	576.7524	11.16544	7.080973	116.9443	0.06336429	151.6196	38.20338	0.05351915	15.53029	89.95503	38.38232	3.909546	99.47986	63.74128	280.598	43.21999	55.07539	221.5986	0.737065	671.8916	9.789078	57.00322	2.023124	89.8148	84.09067	118.4794	116.3651	84.02361	7.083517	193.4032	0.1455851	0.4998343	113.9645	54.15311	53.79596	276.3182	109.6445	1.080294	2285.436
TCGA-EO-A3AU	4.22739726027397	0	144.3701	30.57014	6.349803	42.61162	7.283219	53.29315	0.05868354	52.18569	120.2232	14.03496	1.415922	63.2475	0.1309168	64.74716	32.16638	0.3101866	31.51233	31.25724	50.59466	29.83953	68.19379	12.90055	26.15624	13.71958	19.93216	23.26792	2.144222	330.2313	5.111776	111.5142	7.820951	10.37441	23.1879	60.49289	28.24124	36.28592	7.062826	30.25084	7.099416	0.8221054	29.749	20.22955	68.48084	73.76659	70.13138	0.6477077	1756.613
TCGA-KJ-A3U4	3	0	78.76948	16.66073	0.9957786	132.9927	23.60476	65.64375	0.04339568	78.40376	162.4847	20.32533	1.047055	60.00074	0.7455719	143.4737	28.17424	0.1444237	27.83313	22.24747	32.32583	25.62046	81.47664	18.94206	36.88729	30.72105	55.85545	13.97967	3.318176	397.6185	7.16493	49.67793	11.72406	22.05772	41.37745	95.93333	49.09925	69.12314	19.68312	41.70239	3.557324	0.05468205	42.20101	15.74624	251.7593	72.14171	135.6149	0.6918471	908.1646
TCGA-AP-A1DR	4.0958904109589	0	128.1089	22.41873	3.269109	171.0493	54.79736	76.15447	0	97.88534	259.5667	11.26816	2.015232	134.8222	0.3397485	98.96746	20.03062	0.06376902	31.56604	35.03661	33.05059	16.75053	58.40145	21.54287	43.78072	32.61527	20.61664	80.84065	0.5667621	389.7788	6.301851	222.1374	8.053555	19.01552	31.15023	129.2257	45.75913	64.80306	10.20375	63.43245	5.320659	5.899278	66.92347	49.37756	63.48738	156.0984	89.09856	0.2663151	2454.265
TCGA-B5-A11U	1.39452054794521	0	85.47125	32.18763	9.440751	65.44914	18.63457	40.19085	0.1904396	49.98813	143.2604	12.53156	18.75894	90.92851	0.2773819	26.12985	18.5151	0.04744994	16.82764	22.79234	40.48933	18.77495	60.09344	20.44263	12.81062	22.81984	10.23927	32.44308	1.145489	273.5969	2.59508	89.57388	3.972009	11.99903	16.87342	48.65515	41.69746	39.16829	5.905289	35.92984	4.286192	2.685859	46.10696	27.37295	66.84064	93.40072	96.97123	0.6316433	1022.823
TCGA-EY-A1GW	0.923287671232877	1	81.48868	16.78567	0.2140947	150.724	64.27825	173.7415	0.05090167	90.75841	452.5737	0.7980757	3.615199	141.4725	0.4301373	82.47037	31.26556	0.02325154	40.65476	40.83728	14.98174	6.114646	100.4506	68.68785	21.09755	92.88661	36.20899	70.21465	1.709081	1002.864	9.586269	49.9605	2.610799	38.73458	26.01777	166.3762	118.668	135.3574	10.55231	101.2064	3.503823	0.09683912	65.7535	68.03879	71.3797	138.3599	219.9976	0.03641405	960.9322
TCGA-AJ-A3BI	1.57534246575342	0	70.335	49.64748	1.069032	292.5715	83.95179	153.65	0	153.9324	739.7362	0.6518355	16.09607	204.5551	0.112984	103.5522	51.29774	0.005697272	24.98048	44.07714	42.18748	2.87914	158.2578	86.11487	66.9813	95.64077	62.39142	204.4741	2.923193	1315.33	9.153102	17.57071	2.551211	216.5082	57.16786	98.00046	312.6783	142.1427	7.975398	324.2738	0.4232547	0.2372827	165.1312	72.70923	32.82748	464.8386	162.5655	0.5353471	1806.783
TCGA-EY-A2OQ	2.42465753424658	0	46.04767	24.86884	7.389511	39.36635	5.172223	21.09249	0.02476363	35.45335	177.3678	97.86392	2.917021	38.75075	0.4453085	65.10541	19.1243	0.1074627	25.86868	31.39646	36.68927	48.44627	50.68282	20.60094	66.26436	10.16632	13.54949	41.956	0.6765855	158.5622	7.160732	169.5753	4.449335	7.52977	39.28485	59.13515	34.97168	36.05081	14.13617	48.761	4.569495	0.1755999	36.80334	24.03629	61.1845	66.53512	25.71508	0.1062925	1597.913
TCGA-AJ-A3EL	1.87397260273973	0	95.13366	87.53784	1.650951	85.38969	19.76502	119.9352	0.01603001	70.5605	251.7729	14.33983	4.727563	133.2498	0.07477356	77.20951	27.42307	0.06590163	15.10296	45.87845	51.05623	16.99459	101.7067	41.14905	31.4676	34.04344	29.23412	33.34504	1.970856	605.9416	7.724881	33.55088	2.4112	26.44435	35.65314	104.2661	64.46814	81.83411	10.76596	70.88185	1.330605	0.02911048	63.614	41.70467	114.437	146.8009	160.4822	5.573233	1546.532
TCGA-D1-A17Q	0.147945205479452	0	65.47654	23.53156	2.968564	78.00954	25.3877	36.25926	0.04330688	25.4837	296.7981	6.463062	4.651199	189.2155	0.9251434	116.8413	41.30499	0.1186938	32.46814	49.81577	29.98354	13.19756	168.3137	28.8461	18.97748	30.72922	36.78736	83.8214	2.337928	833.1249	3.505198	129.7318	2.759942	26.09939	22.52539	49.98313	29.47519	50.30744	7.608031	58.22746	0.9936783	0.352031	51.78381	15.62314	81.55906	91.90149	34.14349	0.09294267	1985.598
TCGA-AJ-A3BG	1.50684931506849	0	167.6311	34.93648	0.3283689	96.87285	40.71533	102.7663	0	70.92955	255.6921	37.16906	1.250968	122.695	0.4487655	224.893	64.49488	0.006343753	108.2589	81.98022	71.37327	12.1084	92.79703	26.47977	103.5152	21.2604	96.2786	53.86698	0.5211488	319.1672	4.41453	47.25834	5.15677	25.82795	52.52124	76.15471	36.64678	47.15819	13.52834	73.13799	1.520957	3.598027	60.95895	42.23417	78.17225	115.6801	101.9278	0.0198698	1818.427
TCGA-A5-A0GM	5.04383561643836	0	43.53838	22.4979	2.125456	246.2254	28.67418	100.91	0.03581866	96.9426	378.7213	6.92631	9.912121	184.9552	0.326895	127.2986	15.03892	0.07362777	15.194	40.74792	22.59087	12.99012	89.76732	49.4442	60.5225	40.97511	41.30651	97.12551	1.078849	1304.754	4.652346	18.30982	1.683162	40.79889	35.24999	90.37848	47.70088	104.6392	8.78427	82.7893	1.139555	3.642612	79.56661	30.14721	36.78044	167.987	93.92923	0	1548.884
TCGA-BS-A0TJ	5.66575342465753	0	137.5323	34.49952	2.912765	226.0737	47.77747	95.22217	0.02945195	88.48344	311.9388	14.71252	4.017732	141.8542	1.355896	109.3687	22.35629	0.2421622	30.94983	55.24622	59.52906	19.4425	155.8662	31.83701	40.4783	27.72899	23.81114	87.18395	1.614205	502.5254	5.663188	133.3412	1.309356	21.42172	40.20126	105.1415	45.057	71.09913	10.70686	80.40965	4.310204	2.017137	68.81266	34.93764	42.68819	124.6861	141.5628	0.5688724	2484.865
TCGA-AJ-A3QS	1.40547945205479	0	143.1832	32.41829	2.098022	107.9864	29.79448	41.20216	0.07850584	44.48477	172.5865	37.70333	1.854458	62.7793	0.7888459	123.7556	49.92566	0.0342309	52.59772	19.35291	44.21562	31.60174	75.89169	18.5277	42.03009	32.60812	108.4985	19.12017	1.649213	209.4697	4.559887	46.65286	1.348061	15.61772	46.9	59.12752	46.5559	42.37131	18.4179	43.67602	4.784714	1.84781	33.52535	33.57549	180.4702	63.88866	59.492	1.393827	657.6983
TCGA-D1-A16O	2.8027397260274	0	39.92176	37.10902	0.9004455	136.433	24.1444	97.9851	0.09601328	77.08694	305.0089	11.77813	5.280699	148.9569	0.5387341	308.6772	13.34361	0.08771646	22.96214	23.41152	25.31336	22.19052	61.12888	57.95327	24.00737	27.3884	34.64306	57.13019	0.4108706	338.0732	4.200344	12.76882	1.135317	25.95053	23.81818	78.91629	37.46402	53.65245	5.755828	45.318	3.174954	2.225165	63.16635	34.58079	99.82606	127.5638	107.8424	0.03434301	1356.332
TCGA-D1-A1O5	1.25479452054795	0	24.23544	12.30907	0.7189773	197.9555	62.65754	130.7917	0.04719959	68.00221	379.586	6.673989	4.823992	164.3797	0.8200426	175.1786	17.37959	0.1509232	21.39912	27.95151	20.32862	14.52756	93.61506	77.89954	28.8046	80.63939	54.59907	93.20195	1.056519	752.8114	7.992684	23.88964	2.000517	25.96988	39.30222	104.026	46.25335	90.67731	8.412941	58.3028	1.274114	1.42041	91.89909	35.38605	58.60962	136.3715	142.3949	0	1385.473
TCGA-D1-A17R	0.928767123287671	1	54.9169	18.96348	2.78189	81.96524	20.39609	31.83373	0.05674644	20.91511	192.2336	19.67258	4.607828	121.5208	0.258945	193.3238	45.75148	0.18469	27.34757	54.2583	28.49903	14.35996	128.8651	33.86238	20.02092	11.64095	11.74433	84.74885	1.078751	405.5533	2.097631	134.9378	7.777533	17.47376	19.13042	41.18378	28.93781	52.89536	8.750213	34.57917	2.379797	3.790821	33.99348	11.75279	46.35219	62.982	36.1093	0	2461.078
TCGA-D1-A17B	0.583561643835616	0	82.83369	34.72004	2.199242	51.29025	14.17824	35.62989	0.09125676	11.60457	225.8449	13.34083	4.623888	120.0881	0.4781144	117.8724	78.65271	0.3855907	20.02718	52.09526	13.93523	15.39531	161.0205	24.49706	14.27094	19.96608	27.49114	60.1664	8.846689	481.3708	1.145066	56.69503	6.558521	14.87237	15.53812	54.6349	30.80704	28.32833	11.4582	43.07294	2.173071	1.041682	35.45581	11.84951	133.4976	53.34315	38.03508	0.03264165	1564.294
TCGA-D1-A0ZV	1.99452054794521	0	52.18957	16.38639	1.102056	140.69	45.86973	94.80611	0.106201	58.8481	279.0925	5.933578	4.218151	129.9172	0.5969237	183.5293	26.62192	0.3742349	15.24821	26.72757	22.18911	11.45788	82.17252	44.27331	21.91248	28.93968	43.68913	59.84028	1.498243	522.2186	2.912132	32.94546	4.431352	25.33575	34.6538	86.8777	47.10124	68.00344	7.830536	55.94828	3.299756	1.503528	89.15168	31.10104	141.972	116.6046	72.35987	0.1628017	837.9639
TCGA-BK-A0CA	2.91506849315068	0	66.8507	27.58719	1.505339	99.79165	27.63675	88.31355	0.01647047	48.13874	195.5821	3.988325	1.840273	95.99898	0.5578391	254.8249	33.98901	0.5868411	10.63399	27.25472	36.56837	20.60374	88.39604	26.59769	28.14413	25.23975	49.44808	50.32513	0.5367496	412.7039	3.172622	47.82496	5.546765	15.10381	24.99262	82.84275	32.16858	55.05212	8.500938	46.31772	9.393907	1.632251	46.81524	29.26382	78.94586	84.17724	60.11634	0.03534796	972.8055
TCGA-AP-A05N	1.98904109589041	1	43.56884	24.5825	5.311172	127.8281	18.33247	70.61117	0	39.26447	206.7344	19.81509	4.364849	90.75957	0.3349068	156.1371	18.45301	0.01950836	33.06035	25.77411	26.98399	17.94412	71.9635	19.18495	30.18965	19.37431	20.35077	63.34341	1.321476	297.4259	5.812594	41.26799	7.778226	15.52798	28.11904	68.04213	25.17594	43.50964	8.652724	39.44338	2.157467	1.034082	47.0154	28.35453	69.00423	95.10343	67.92281	0	1613.369
TCGA-BG-A0VT	4.2958904109589	0	28.58351	14.42538	13.34473	138.669	29.08966	54.57351	0	49.03118	273.5464	8.246459	9.193088	104.2074	0.2424986	100.7769	13.70623	0	19.1704	12.39431	17.00353	15.64115	41.57223	47.79818	23.28222	22.6304	21.667	95.81259	1.407249	372.9989	5.588071	20.36951	2.950483	15.22591	23.23359	67.45561	46.74173	58.17324	6.910203	43.87824	5.485824	1.172807	76.97089	32.07588	128.3534	110.0649	104.6984	0	822.8391
TCGA-2E-A9G8	3.42191780821918	0	124.9892	54.98553	1.120806	81.31787	23.8242	135.1389	0.01766949	92.65243	394.5475	51.34398	1.79059	64.80537	0.6289084	141.6034	68.35795	0.2845135	15.81907	16.5087	29.11036	32.84002	43.43331	15.61995	52.52317	20.34167	81.47872	32.71139	1.465733	370.6	12.45783	135.7236	1.082659	37.11417	49.58811	138.3513	120.4709	122.241	13.20953	87.63313	4.594274	0.02750379	70.74095	35.53645	16.33464	142.5177	256.6093	0.5119364	1517.403
TCGA-EY-A2OO	3.81369863013699	0	51.80492	33.9954	4.077979	82.62511	20.86261	75.51718	0.07610379	48.69878	195.6941	6.529533	4.128007	52.4118	0.3897212	109.2162	23.30459	0.3454643	18.16801	27.67392	44.22857	22.63142	60.60734	27.34858	32.99462	12.21865	16.71333	38.63766	0.648212	260.5127	2.735748	32.43247	8.936136	20.45919	25.50404	40.46381	34.09862	32.36524	19.06646	40.2395	14.87393	0.2171783	55.11497	31.85916	144.8318	85.73341	56.26846	0	626.8948
TCGA-AX-A06H	2.28219178082192	0	50.19859	21.26929	2.841689	123.172	33.22232	101.3925	0.159859	67.72474	354.2532	5.047597	9.917178	169.0772	0.291787	109.5831	22.19063	0	20.01831	15.55205	14.83396	11.59832	75.13873	39.2968	19.61313	77.91498	31.55207	81.11349	7.952502	584.7722	6.74948	33.04509	3.203632	25.24897	30.66122	99.28519	46.91475	70.00495	7.789607	52.48592	2.080573	13.3436	93.34007	38.00432	150.7219	121.7845	128.6557	0.557505	1433.568
TCGA-D1-A162	3.13698630136986	0	81.7162	19.41728	6.738689	136.545	28.37954	78.41529	0.01681683	58.96295	210.2151	13.08083	2.359638	116.1424	1.111855	131.9047	26.92788	0.06913634	22.40806	33.31735	27.53362	18.9005	79.63188	42.96456	23.21969	35.39905	62.58799	61.58194	0.9133946	523.4994	4.368544	36.17912	3.370153	16.60644	32.25915	85.58178	37.18436	54.52872	20.63721	52.62379	2.500003	1.483339	50.19265	26.82607	235.597	103.328	100.5317	0	947.1502
TCGA-A5-A0GP	3.87945205479452	0	102.7631	36.3201	1.101357	284.4562	58.79676	86.86062	0.07475686	113.6088	413.2514	6.928389	4.156927	212.3704	0.9248414	121.559	57.70353	0.174157	18.59314	69.88036	43.74684	11.8875	211.0428	38.02489	91.01598	52.73615	67.91627	134.4104	0.9154284	1149.807	9.583116	69.8447	1.046986	40.71375	61.39675	179.9032	62.26881	134.6856	11.34046	164.1966	1.107017	11.6597	95.23827	39.68903	26.93215	200.0077	247.5435	0.06417551	2046.221
TCGA-BS-A0UA	9.57534246575342	0	48.13923	13.96054	1.986072	138.7074	36.55619	144.5461	0.01842954	51.35807	258.9911	18.23612	8.380312	127.2309	0.4111436	198.5332	20.06984	0	43.58912	31.09336	26.73412	15.96135	86.27104	45.52764	34.91269	23.3468	45.71216	75.66658	3.767355	513.8354	3.399987	13.13148	2.504683	25.72407	28.14957	56.26655	42.47015	51.66882	10.00836	55.01425	9.072089	0.9753536	69.93119	33.23185	186.2272	115.757	79.0026	0.5141812	656.8001
TCGA-AJ-A3EJ	0.136986301369863	1	102.3083	32.08426	2.001627	100.0863	12.47171	66.99138	0.0196628	56.05171	208.4223	10.46468	4.266183	74.04028	0.2292976	52.33539	34.58927	0.107782	30.53855	19.98833	43.14496	21.5358	50.69969	22.52191	57.42339	15.83347	31.87146	22.43262	1.145642	281.0507	3.567492	61.62715	4.850886	11.65388	25.34548	48.21119	35.67617	51.02578	13.58399	36.09589	9.224216	0.06121305	34.78384	28.45463	114.5514	60.0581	80.87607	0.02109957	1178.175
TCGA-EY-A1GQ	1.49041095890411	0	16.66902	17.32696	3.375096	200.4387	40.95354	134.7366	0.166332	127.2252	364.3703	3.752451	8.254992	186.8935	0.3069753	45.48053	24.89402	0.0227938	44.98498	25.1384	19.23744	11.07697	90.04864	72.16664	31.04447	39.0485	14.71663	94.30149	0.7884398	813.8063	4.73826	7.448025	1.295026	42.9975	41.30106	64.09403	54.81124	104.8469	14.18379	56.63379	2.770967	0.1553444	92.27636	62.6534	106.8088	206.7624	113.0829	0	561.262
TCGA-AP-A0LI	8.14246575342466	0	31.74199	27.52552	1.238876	350.861	72.96338	68.31096	0.644865	54.8152	269	11.49623	5.138578	189.4298	0.1830978	136.5067	80.06021	1.546493	60.11619	47.60339	26.54653	7.184297	98.90417	65.65627	78.10741	47.13972	21.07521	87.65521	5.434244	381.2255	4.957016	25.08957	2.030101	20.18912	34.93832	119.1084	56.60578	86.64257	28.26689	141.8091	1.081758	0.4238172	65.32754	30.61423	43.60285	103.2935	10.25613	3.321531	835.6759
TCGA-B5-A0JR	4.74246575342466	0	91.27482	29.48353	4.962308	118.6054	21.93304	122.8566	0.02754116	55.59886	243.1288	13.78599	3.268053	111.6193	0.08378376	82.201	26.50139	0.04403217	31.86068	38.71224	29.67024	23.73835	73.30519	47.69449	42.88275	29.35218	22.31349	62.05228	2.311814	359.8754	6.201749	11.8356	4.106733	19.05269	32.35767	77.67309	47.89675	103.163	21.40766	54.2632	8.33727	0.843105	65.26748	34.17585	117.8229	104.0599	112.7782	1.379168	1536.478
TCGA-DF-A2KR	5.96712328767123	0	144.1599	40.34721	1.052866	117.0385	9.243018	61.66983	0.0662157	75.10679	354.7746	28.24717	1.204388	49.19689	0.5892023	198.5938	14.85552	0.09074067	27.27605	28.71182	23.59006	23.68068	55.51407	31.25197	27.80265	33.00833	65.54275	18.2223	1.471279	359.9943	4.126218	44.967	12.70933	15.14838	19.89021	53.85227	111.1809	53.85694	11.85548	58.43653	6.377323	9.821652	89.24841	20.83357	35.05327	142.2654	89.06402	0.3375071	2315.485
TCGA-B5-A1MR	18.7917808219178	0	116.3917	32.12473	1.514224	173.7148	83.91311	77.25148	0.1239109	64.29189	246.1571	28.29609	3.541683	192.7361	0.8209195	53.53355	26.62853	0.1132033	40.21359	58.64439	52.75173	11.47242	104.9649	51.1047	27.51705	36.16838	38.99377	75.12151	6.526191	347.053	2.031047	75.66722	6.812201	28.38736	27.76607	68.71366	111.2745	95.05901	12.88356	61.20152	1.266273	0.8893725	49.6303	30.35908	57.57283	86.58685	18.82533	6.692578	1235.326
TCGA-BG-A221	0.150684931506849	0	64.83101	30.74845	1.739652	110.8764	39.10114	51.59741	0.09191278	52.54386	222.848	33.23824	1.711594	113.5177	0.3759208	62.48344	50.52588	0.4303478	66.21018	46.3038	41.15311	16.66352	87.04104	31.80816	36.5376	20.61382	19.47661	48.10539	2.35994	390.7148	3.948227	85.41007	6.443349	15.46726	38.49673	99.52656	35.79371	52.8924	13.20045	36.56611	1.408916	0.2702408	49.65051	27.24459	86.67035	86.69708	48.63218	1.150671	985.9848
TCGA-AX-A1C5	2.74246575342466	0	201.4704	46.8764	8.156156	150.8651	89.03987	62.90191	0	50.39514	199.0568	17.95453	1.305381	109.4651	0.9540271	55.93584	35.16607	0.1668964	20.03747	65.21266	55.98717	17.71658	129.799	33.73275	41.76859	21.18481	36.53233	89.51077	0.7516879	386.3974	1.621099	230.6409	3.646998	15.40047	28.30497	98.54109	42.84531	42.34819	9.380028	63.38026	6.384357	0.2132687	56.34859	30.5904	38.20258	101.8649	116.3589	0.06534377	2228.39
TCGA-B5-A11I	6.30958904109589	0	79.7764	46.62297	1.385696	113.3475	49.80997	23.04832	0.1085603	51.57084	205.9027	68.6781	1.491016	64.9464	1.931203	143.8734	60.94574	0.1062635	35.61291	24.49911	32.1329	23.26387	63.15197	21.7685	31.90319	14.18587	44.23051	29.35062	3.614405	382.9062	1.87235	38.17808	4.458348	15.8685	44.08964	42.69436	35.02723	20.70634	74.09874	62.44373	1.417403	0.032187	41.57481	22.93504	46.75745	55.76939	175.0571	0.1331347	1637.479
TCGA-B5-A11G	9.44657534246575	0	12.56235	15.05668	1.958936	254.2344	72.80843	128.6077	0.03881192	69.30779	504.5078	1.23395	4.487792	194.6363	0.3975053	204.8676	16.29568	0.1861548	22.43905	23.73254	15.19996	6.107243	91.76666	104.9182	51.0726	77.31625	26.75989	168.4593	2.912932	1065.919	9.950636	9.595643	1.135416	30.34639	48.65154	80.4948	48.63911	68.11936	7.776426	45.13356	0.2132809	0.2416539	126.1361	38.13945	54.85532	168.8264	92.3033	0.3748314	968.8024
TCGA-EY-A1GO	1.60547945205479	0	61.11472	56.56009	0.7426528	212.3166	11.33849	33.65554	0.03067143	122.6404	319.2158	3.793691	2.098686	158.6782	0.03317563	3.665715	36.10979	0.06304728	26.9024	31.14505	75.1473	18.63452	49.77498	34.54279	52.80016	21.29395	51.48572	67.6203	0.2625051	314.8971	3.557329	14.7484	2.713011	27.53429	26.10163	60.87476	67.05243	69.46161	15.26022	67.24544	1.726867	0.344805	60.18523	46.25973	66.27073	124.0935	96.40376	0.02194174	1393.27
TCGA-AX-A05T	2.76712328767123	0	101.1433	25.72142	3.641153	60.6808	8.660511	42.23385	0	54.82025	207.2199	17.36293	2.672489	109.6419	0.168859	258.7789	40.21726	0.2013498	29.04589	7.553094	45.83351	17.46719	87.27535	15.5699	9.464879	27.77935	57.77774	8.421196	0.7738568	270.7681	7.142024	53.68369	7.874639	4.207614	33.87888	81.47867	34.91589	41.92465	8.886696	30.88127	4.957815	2.642833	32.17831	35.39462	45.06478	78.62401	77.015	0	1476.603
TCGA-EY-A549	1.65753424657534	0	86.28623	15.24297	5.220172	66.15292	27.35067	65.53045	0.04960617	51.44799	161.1184	15.60466	1.859802	84.56608	0.4728462	51.79038	28.50701	0.1796596	24.1101	25.55888	27.46341	23.99399	59.20239	24.90872	21.89406	21.6217	36.10737	24.63328	1.504623	340.1992	7.89232	49.42587	4.045062	13.50336	26.42289	76.19801	45.18701	74.89541	11.2591	33.37194	6.997363	4.467467	48.57665	32.25212	173.6333	95.06319	124.6316	0.3498032	851.5675
TCGA-AP-A053	9.21917808219178	1	130.6319	102.3444	13.38152	127.1261	27.16533	51.88376	0.01727806	56.16233	240.2519	37.83553	1.481551	92.5532	0.7919355	114.0632	32.41262	0.1657426	15.60445	18.49228	33.08948	19.89233	114.4055	22.66454	104.5645	39.94081	14.83637	25.57334	0.7336942	490.6321	6.914183	105.8399	11.30315	37.74301	54.92322	56.72014	31.61363	49.49274	16.24029	58.82948	1.429204	0.1434374	46.8646	31.73417	44.04352	90.26834	167.6681	0.1854058	2246.395
TCGA-BS-A0V7	5.2986301369863	0	5.069672	11.22374	3.712861	112.5351	132.5629	65.94397	0.0256773	31.04584	373.8237	3.936422	86.06899	92.66067	0.2812092	78.35905	10.24127	0.1583445	6.597906	23.09947	8.732007	3.198243	69.3191	120.7897	45.7046	19.35978	6.984102	207.8646	3.981078	403.2127	1.306185	1.171577	2.070159	35.59269	23.40874	21.02569	58.00696	36.70236	5.663341	51.06892	1.069412	0.5329136	60.3994	19.00917	38.55029	97.80802	42.66535	0	302.3686
TCGA-DI-A2QU	2.59178082191781	1	21.11015	24.53766	1.589374	260.4151	59.69659	64.34481	0.2211187	62.82956	715.8075	1.377858	2.607604	102.0115	1.614412	237.7068	60.30785	0.2097807	15.2878	17.54866	15.01874	6.02382	204.8049	53.89317	19.93864	39.90501	30.31368	74.65641	0.8398539	419.6291	6.045152	30.99787	1.253771	83.86676	37.86485	183.1098	48.00945	97.8161	14.67885	140.2188	2.321974	0.1853313	86.05522	28.63188	16.00627	163.5907	3.536739	0	1016.165
TCGA-D1-A17L	2.1972602739726	0	21.4466	10.89876	1.438615	211.805	59.68443	84.64441	0.03347962	43.41636	372.6898	1.574758	3.827725	158.8298	0.6280707	132.4632	17.21513	0.0458798	12.768	22.24465	17.81988	10.43906	71.82996	70.66673	44.52405	25.24245	47.58303	126.2949	2.545792	569.6507	1.612251	15.24909	1.565535	34.305	36.24456	93.9662	48.02608	81.64928	14.06004	57.47931	0.803696	2.796751	80.31096	33.04707	121.0855	122.4447	84.71869	0.107778	811.48
TCGA-BG-A0VZ	4.38630136986301	0	51.63948	18.59013	1.262075	114.1571	23.084	149.5472	0.06982581	60.51709	208.5578	9.22963	5.034851	109.9828	0.477943	176.2939	27.59372	0.1554928	20.28893	42.7237	23.29912	16.65509	85.43858	35.58309	27.87585	43.11912	66.32116	53.03356	3.034033	554.9017	10.51388	64.56158	3.948697	19.39493	33.57337	81.78684	34.66402	80.93265	9.211296	61.82693	2.120501	0.7608214	55.47499	30.83104	111.7177	102.7321	132.81	0.3371761	1239.711
TCGA-PG-A7D5	3.22465753424658	0	90.90325	39.37307	3.198797	126.1338	15.41977	84.92337	0.7901455	207.5857	647.0695	14.8973	3.09624	119.8092	0.1783409	82.06435	24.59273	2.383906	38.43978	26.39862	64.28636	22.702	94.54111	26.3951	59.09267	37.34728	20.58165	25.38493	0.4593671	359.215	4.049663	56.49173	1.036278	15.64187	31.4536	69.95611	55.51393	64.11578	19.16122	68.33756	3.619596	0.4463408	75.34729	47.74643	77.73776	114.3682	62.27364	0.2051327	835.9624
TCGA-EO-A3KU	1.85479452054795	0	154.3074	23.56632	1.264629	99.64362	21.53492	59.34961	0	60.37226	319.1586	5.941911	0.8759608	80.20001	0.4182614	63.22199	136.5112	0.1970186	26.00951	18.3848	47.61094	32.71053	45.70914	10.29395	50.70172	31.45847	52.84759	16.86407	1.527476	263.438	7.20247	102.2996	2.599122	22.865	23.5295	138.3341	49.40423	25.06369	20.28569	36.08176	4.553883	0.2932381	42.04729	89.70855	245.0175	69.23241	170.3455	0.06383777	1398.823
TCGA-QF-A5YS	1.88767123287671	0	72.08916	29.65698	4.125662	144.1435	21.36458	81.5726	0.0117624	74.70764	273.2895	21.99209	2.796563	112.5968	0.2528647	86.02392	26.60746	0.2256654	27.18252	28.41293	32.1003	14.56523	100.1935	26.8523	51.80316	27.1005	49.99396	77.86485	0.9757237	414.8308	4.79872	36.48193	6.570432	26.04064	40.03566	96.07593	70.96803	49.13424	11.86286	54.55405	1.714588	6.020609	71.5465	47.29178	78.45764	131.3115	81.86802	0.2650596	1100.339
TCGA-AP-A052	1.83287671232877	1	41.3607	44.8293	1.907554	221.9691	29.41949	71.21583	0	71.00231	873.0291	17.86465	1.971694	144.0344	0.4748691	196.803	33.18943	0.2376812	26.32632	46.46333	26.33119	10.80155	70.61247	48.52049	91.67872	26.25338	43.91832	82.53978	2.440733	582.2336	5.190777	92.2259	2.566925	25.99216	43.23551	57.19425	40.45323	59.13828	17.31995	62.17919	0.4389298	0.2924722	75.56282	28.43159	20.18309	104.8357	137.8968	0	2846.381
TCGA-E6-A1M0	4.91232876712329	0	97.44519	67.39141	2.017434	84.16278	26.54801	65.87411	0.04042618	72.75857	260.9486	37.0088	3.116299	119.2942	0.4017401	58.45751	86.0594	0.01846641	29.90664	43.44031	44.73431	17.04167	113.3481	23.45465	31.42124	46.86997	45.90076	55.65499	1.157744	633.5943	6.333862	72.25099	10.69032	17.74242	49.05862	114.6862	42.13081	79.02715	6.540368	54.47566	0.3975345	1.482261	46.23239	58.09816	48.15821	119.9123	204.043	0.6362421	2496.852
TCGA-B5-A0JN	6.6986301369863	0	89.46147	32.4025	0.9374333	125.0803	52.25562	79.92607	0.011574	70.33131	337.4371	42.33704	2.210438	108.2953	0.4624193	134.2009	53.24507	0.03965193	30.85675	22.19253	63.60631	32.46969	67.43203	31.13455	33.31519	37.80253	93.9205	33.6362	0.2857426	622.7277	4.509903	42.41269	0.5412098	26.4	26.70257	76.66527	70.04378	34.88236	15.732	83.43424	0.6661464	0.5284616	51.39999	43.57617	21.43265	110.5664	4.329735	0.07451829	1571.124
TCGA-A5-A2K4	2.38630136986301	1	112.386	19.50765	7.070873	57.82176	21.26873	47.12022	0.03776655	45.52141	256.9297	49.14705	3.41012	73.83881	0.4040323	37.57343	26.03722	0.1617329	43.99178	33.8634	53.32809	20.98386	81.69866	10.22119	33.53947	27.25327	46.36727	13.22871	0.5687596	200.416	3.963983	80.12251	1.69205	17.60805	31.23987	40.94749	33.97292	39.56464	14.43173	33.91647	9.240828	0.578065	35.97572	22.68337	213.6407	52.2615	20.00027	0.2634201	528.5389
TCGA-AX-A2H7	3.4	1	56.72979	14.54987	3.085688	157.7842	45.30639	94.82655	0.05385789	76.78934	416.8385	8.225332	1.212855	143.8649	0.9539283	97.37923	22.7621	0.1476116	19.60044	30.21492	31.38236	9.495949	104.6023	69.83292	19.17299	34.94534	43.42205	92.29208	1.134644	564.0801	2.66665	22.34494	0.7030129	29.21747	40.00111	104.1666	50.8648	77.37476	22.82526	45.34342	1.671927	1.658042	78.21363	25.4102	65.73828	132.1449	113.6875	0	811.9314
TCGA-EC-A1NJ	1.33698630136986	0	44.18347	15.51021	3.517205	149.3352	20.27506	105.1616	0.1343773	80.094	289.7632	4.579519	3.928131	145.0533	0.5450574	145.4911	24.17063	0	18.16591	17.32997	21.70336	19.03182	72.23888	35.56974	12.9844	30.51044	59.7523	49.64506	2.554514	659.1776	6.641992	11.93272	3.087629	19.19749	38.45079	99.516	73.41662	109.2387	9.154185	44.87611	4.566642	1.499035	69.19606	37.92708	206.5664	147.5624	80.54957	1.297767	894.505
TCGA-B5-A3FB	7.79178082191781	0	123.337	71.42121	43.05192	100.3131	44.66871	114.7516	0.009544161	56.60777	221.8438	192.9534	1.289581	81.16558	1.159447	136.3725	40.75347	0.5951003	18.56905	47.92455	63.39197	19.7416	97.42688	25.80525	57.61438	24.04255	60.06943	54.34324	0.9896433	360.2044	7.54797	66.05487	2.589818	19.909	40.73798	114.6461	45.13204	53.80089	12.0734	64.6321	3.22414	0.1238013	51.80824	33.51132	97.57075	94.72609	164.6278	0.3277299	1957.988
TCGA-D1-A102	0.36986301369863	0	94.96015	19.32937	6.55785	53.3103	10.87377	53.31706	0.04129457	48.52425	160.3014	19.57931	4.435075	87.42541	0.2009974	77.95399	32.22711	0.07545233	26.05699	17.80315	24.49593	15.73898	69.66101	17.77987	14.73555	19.07063	59.06554	24.43532	2.895362	347.1411	3.753112	21.44858	7.539972	13.24719	22.51069	81.39788	50.83434	52.1927	11.85257	44.53651	2.348859	0.9570263	46.88696	35.35051	56.56762	94.30433	75.54035	0.4135785	826.9671
TCGA-B5-A1N2	2.61369863013699	1	69.50256	28.78381	1.653109	272.6492	44.27105	64.43499	0.09630581	76.57959	316.5171	23.4323	2.961196	86.75464	2.008504	260.7648	33.42143	0.1869654	21.29186	20.81772	31.87491	23.38436	91.0197	35.17626	46.20193	29.90451	36.96957	48.39067	1.870402	328.3077	3.211568	55.2163	1.390194	22.04769	36.72662	52.92975	34.55783	47.13964	18.11252	49.67782	4.252359	0.2082038	41.53428	23.25613	148.3376	74.08074	73.03777	0.1722382	1463.901
TCGA-BS-A0U7	2.56164383561644	1	67.82941	22.27351	2.430695	134.5939	17.06262	63.06608	0.04815875	65.65074	200.4867	12.48662	5.923112	119.7755	0.5209072	96.52502	37.16036	0.0659958	23.0262	34.64265	20.16709	17.64204	74.74378	31.48446	25.30802	28.1633	37.35485	61.3023	2.362065	393.2054	4.246318	27.39006	3.165294	23.29002	24.72809	71.61253	35.98642	49.54321	12.09363	44.68077	15.99007	0.7746122	54.70895	50.79055	274.2079	115.1969	101.0315	0.999103	897.1717
TCGA-BK-A0CC	2.92328767123288	0	79.21523	26.41408	0.9474829	72.20587	8.249679	38.08029	0.01780957	39.06969	332.594	76.81987	2.730316	55.48306	0.07946253	37.43608	46.90241	0.4515087	50.32913	21.91756	23.67935	35.26318	60.12053	13.33613	22.73367	15.64985	19.39055	19.67691	1.160777	394.5214	3.74463	98.00289	1.887111	20.38895	10.82408	44.07967	38.74371	24.65838	15.86063	44.43665	8.499053	0.3881057	22.30722	23.2928	22.41023	26.21837	3.769304	0	894.2749
TCGA-QS-A744	1.23561643835616	0	120.8227	41.55139	11.77246	65.71045	15.16725	43.51762	0.01692169	47.46296	141.033	22.974	3.253742	58.25186	0.3694974	41.32723	26.67673	0.1777835	21.69468	30.84008	61.70356	30.23827	85.74645	12.05171	21.15568	18.33232	24.68109	20.17694	0.3286444	343.6691	3.278666	206.3533	4.822994	10.00749	17.76098	59.75101	30.58478	35.68477	11.20751	34.19367	5.869714	0.005853289	31.26256	33.41608	71.7698	66.79068	104.2373	0.03631634	1052.187
TCGA-EO-A3KX	3.20547945205479	0	103.9386	37.74385	10.42851	116.4354	21.61975	107.4428	0.01834947	67.35637	283.8472	7.328287	2.074056	134.0329	0.320043	159.6035	20.96025	0.2766033	24.96256	29.80276	35.43068	25.55977	77.98844	42.80075	39.96349	25.60502	25.54244	51.32311	1.105363	773.7066	6.229046	64.16982	1.85133	22.65432	38.06059	77.03038	47.9047	69.72394	13.01199	45.42014	4.664936	1.585204	76.50952	50.00316	94.81295	120.2722	101.8927	0.6497792	558.2971
TCGA-AX-A06B	5.63835616438356	0	69.23073	26.71454	1.937405	187.8631	12.55308	22.36956	0.05666861	101.0217	276.4809	15.95588	3.681206	86.33422	0.5056868	133.9341	24.27776	0.09707192	33.59998	21.54975	15.67289	22.99265	102.1381	43.25746	57.20652	19.38943	37.90667	41.34522	1.776797	960.3559	6.726273	21.95519	2.73472	24.68407	37.40114	58.71203	67.45543	60.75029	12.7894	63.21887	7.383641	0.2425738	89.67048	18.17935	126.0448	77.26097	12.36185	0.4864753	549.3447
TCGA-EY-A1GT	1.34246575342466	0	28.53743	16.4144	0.3065507	79.23752	17.79021	60.40935	0	40.45824	162.7037	7.597314	5.145832	80.99725	0.1993945	111.5151	16.95665	0.08661287	31.01903	20.10799	36.66635	21.52938	53.61912	30.9883	12.42855	17.44867	16.4581	32.39011	0.5270649	213.3177	3.429456	27.28046	6.794139	11.78164	15.83696	49.62016	27.05938	36.84334	11.67975	30.8187	11.0817	0.3570856	38.44138	34.93175	211.4841	67.69187	79.94733	0.03014305	769.7303
TCGA-B5-A11S	6.10684931506849	0	68.94076	24.33646	2.513076	62.42069	17.43704	54.35655	0	46.56117	130.7687	11.96414	2.274582	84.53114	0.4002573	96.16385	39.177	0.03271625	27.30759	18.80983	41.10226	22.26907	65.91612	17.54939	11.69611	25.43763	41.15113	30.30633	1.461726	297.1509	3.853837	42.76101	3.079618	11.13849	21.33506	70.11673	48.57607	41.22013	15.49059	35.92696	5.708029	0.2972906	38.72431	32.09384	176.505	83.77361	97.65751	0.06831555	1028.646
TCGA-AJ-A3EK	1.22191780821918	0	112.7397	47.08252	1.752472	42.26792	12.73356	97.51211	0.1343465	50.56688	154.2282	18.31387	2.509064	71.22685	0.1856176	186.6297	38.05344	0.05753304	40.1015	48.58532	54.39624	35.37754	76.38012	18.12665	27.58553	19.22373	40.03376	23.75354	2.454424	238.5136	7.990204	57.64526	9.400021	13.38167	36.32683	77.90211	30.97503	52.77373	10.08883	40.63034	21.18145	0.9933186	42.46691	27.55817	59.39815	74.42034	89.29194	1.387571	2119.04
TCGA-AP-A0LS	7.95616438356164	0	127.7995	44.88911	0.861884	205.4211	34.26659	170.672	0.01522465	95.1655	382.7082	5.980857	2.769191	176.9854	0.4662412	201.6295	17.51733	0.05215889	27.45861	57.02313	19.21738	18.62177	130.1404	58.80343	26.44116	42.396	61.34504	78.58627	1.292997	849.395	7.703356	156.4345	1.332653	23.57266	42.81056	123.3968	55.82948	90.82516	8.912159	87.85013	1.690876	5.971955	88.12627	44.68132	25.26164	198.2292	144.6042	1.012902	2691.019
TCGA-BG-A0MU	1.69041095890411	0	65.0912	19.62318	4.689607	181.2674	28.95637	66.56038	0.04583758	69.2401	329.7168	4.751254	3.374636	191.5473	0.3842453	126.9264	19.65624	0.0209383	30.00042	30.29457	14.44188	7.193734	101.0097	62.98388	40.13408	21.81193	24.64526	77.98027	1.192008	786.6978	3.585671	17.03947	3.589938	32.38842	34.42614	76.53952	47.5756	99.84076	13.28388	73.87902	1.953242	0.7610604	92.41451	32.39892	109.1872	166.7596	109.4941	0.06558262	1921.8
TCGA-AP-A5FX	3.01095890410959	1	36.28881	15.04858	2.390319	152.2225	42.18834	192.8008	0	97.65412	324.9549	1.919041	2.076866	69.61677	0.9767659	138.8549	17.18968	1.783409	11.94327	13.17451	11.86036	14.4142	54.44164	47.01392	80.43691	19.22492	26.67281	33.36971	3.400143	738.4303	7.499315	17.56573	2.676736	12.57213	18.12041	50.45914	43.41922	64.79328	9.77629	37.36414	2.365061	0.4572483	71.62801	17.41196	66.36339	65.67362	43.85106	0.4618318	594.2126
TCGA-EY-A1G8	1.24931506849315	1	119.3345	82.10932	3.12136	168.7993	49.05178	121.3335	0.06184274	117.1073	365.1097	11.24039	2.89247	199.9572	0.28011	130.6606	40.66612	0.09887273	28.29499	60.62532	38.56504	13.32591	149.7341	69.01716	41.56742	38.0592	29.01284	66.12366	0.9160762	931.4939	8.864425	82.4307	11.39633	32.29556	44.46853	97.46006	76.29769	103.8394	9.423708	137.2951	1.80056	0.1176542	103.6792	51.26948	80.7021	233.6631	179.5678	0	1738.639
TCGA-BG-A0W2	4.71506849315069	0	35.31857	18.97851	5.442028	87.6659	18.33062	74.3276	0.07830025	57.27118	172.051	18.90584	4.069122	101.9816	0.1016318	160.757	29.28548	0.04292044	24.80571	21.59069	35.04933	14.97366	82.76889	24.97471	24.52937	22.85908	31.66114	50.46876	0.850565	624.4885	4.354827	12.46256	3.030112	17.73161	26.28317	69.33773	43.27522	52.0374	9.498372	50.89415	2.717551	0.2681356	57.11145	42.01189	59.92938	94.94114	117.0787	0.1680434	1106.656
TCGA-AP-A0LP	5.13698630136986	0	38.7412	19.74356	0.5268278	294.5544	56.34181	134.8398	0.05721521	78.82667	442.9826	4.601608	3.964495	189.0855	0.5105644	244.9707	21.55223	0.4312362	23.56204	26.78463	20.70864	8.995172	116.9925	84.74092	52.81176	39.92661	39.88583	130.8821	2.090571	859.3365	3.078656	27.02634	2.45138	35.991	42.49465	90.87403	46.59544	85.3317	10.55276	69.09403	3.320626	2.256174	121.451	44.07146	51.05001	185.4267	102.6459	0.2455839	1090.021
TCGA-A5-A0GG	10.3068493150685	0	50.86145	28.60888	2.846057	133.2101	56.26314	113.3461	0.06322318	80.76249	342.7579	12.96901	10.34962	192.9791	0.599438	210.0662	48.45477	0.06497984	42.97003	44.07889	38.11019	17.73794	129.669	63.05125	39.90966	33.75479	73.5096	85.77273	2.450573	674.1802	4.545441	14.62466	3.211228	23.32817	46.83046	100.8751	65.99653	72.73493	19.6093	86.30589	4.050264	0.7380848	90.85153	42.90436	159.9085	144.5791	97.77419	0.2035288	1164.689
TCGA-BS-A0TE	0.4	1	55.37308	42.54665	0.2266716	210.3659	124.7271	61.07234	0.03498245	77.4563	290.2569	25.83959	2.726962	218.4342	0.8229899	34.21032	47.05576	0.07190887	49.1166	45.44332	42.66597	9.222842	139.6812	33.54798	32.468	32.18619	22.87486	87.82699	2.383696	507.7818	5.1725	31.31038	3.738991	21.34146	59.02779	129.2272	66.82592	125.0875	7.984818	118.5433	10.32009	2.214407	85.29868	22.56814	7.492111	224.3238	165.028	0.3753863	1718.481
TCGA-BG-A220	1.18904109589041	0	135.5338	82.49381	7.42809	115.7498	46.03118	57.47436	0.01505273	60.45481	170.6754	44.10733	1.251621	110.5371	0.9738504	27.08278	44.80709	0.2372215	23.76211	30.80506	75.71924	23.12373	79.57114	23.97436	31.53951	26.61596	63.90155	55.82146	0.3270315	405.6848	5.921573	252.0513	5.020767	11.43528	41.34908	98.49507	31.26487	49.60421	10.86722	38.236	5.798994	3.467733	48.55015	34.57197	89.81075	97.86169	112.9853	0.03230528	1970.718
TCGA-BS-A0UM	7.24383561643836	0	58.8114	28.97708	3.853768	119.8363	37.39353	89.34398	0.061083	55.86822	226.4564	8.911991	1.825264	119.5485	0.9724704	190.0563	34.00621	0.04185346	25.46391	37.16236	18.19531	13.52993	94.66278	35.35341	22.21104	18.49191	42.28431	54.71392	4.132022	326.7719	4.329428	27.69207	4.108558	17.89518	33.21645	67.78378	35.89949	50.2174	20.77642	61.89863	3.179993	5.150165	62.5056	28.80107	239.6386	108.8518	99.22734	0.6554637	976.0229
TCGA-D1-A15Z	0.158904109589041	1	67.90418	28.58414	3.661862	80.36876	17.00152	39.0014	0.01538343	41.11194	145.9843	25.96848	2.198485	95.64337	0.05615805	51.79024	41.62588	0.221352	39.7703	17.3502	57.86006	29.776	100.5804	16.47485	17.68089	21.57215	20.04533	49.97047	0.2886413	364.2587	2.96323	66.35394	7.937568	14.00302	16.93068	67.62846	36.75274	38.14423	7.150823	31.37168	18.58895	1.492596	42.75258	36.60592	229.6149	67.88555	77.73994	0.2311051	1362.807
TCGA-D1-A1NX	1.52054794520548	0	37.44695	37.52283	1.199239	231.409	130.1169	97.28794	0.05985553	96.79175	482.551	10.93568	2.643996	203.2807	1.037903	288.044	63.12033	0.1845559	15.05569	16.03855	36.01644	16.42035	116.5248	39.35265	50.41649	40.12355	43.64713	41.41037	1.093522	477.5242	3.968395	63.8139	2.805789	26.69336	76.86998	130.3483	59.37542	107.2025	14.68873	86.91155	1.350306	0.007764111	133.3295	46.92288	55.31214	134.3801	6.139592	0.160573	2058.168
TCGA-EY-A215	1.57260273972603	0	94.95058	58.12804	0.5852134	113.1437	50.71947	63.99858	0.03502069	35.74602	183.5283	45.68053	1.000979	110.7918	1.10799	199.802	64.0706	0.03599375	21.15842	48.0314	31.56436	22.78424	104.345	32.80792	43.01148	26.21673	64.47684	102.3463	4.668853	292.7573	7.921628	59.26119	14.64157	12.84592	37.10774	77.33562	26.85067	57.98463	15.08895	46.84458	0.8812056	1.13567	55.80006	30.09288	108.666	102.3963	121.1594	0.8267529	1934.556
TCGA-D1-A3DA	1.32328767123288	0	107.43	23.89857	0.4033239	97.47129	19.10957	77.72461	0.02365323	74.89032	214.9722	21.59879	1.966745	99.60371	0.3262014	202.9851	23.93949	0.1782766	30.91905	22.58369	51.50783	25.61828	58.3967	30.53589	30.41356	21.16508	23.2344	31.59261	0.2725141	478.5021	3.946567	71.24558	5.619217	25.13062	30.64287	76.72824	50.56369	60.09017	15.67097	52.526	16.28174	0.004090879	60.18132	40.19129	66.50301	120.7328	95.39375	0	940.8144
TCGA-EO-A1Y7	4.0958904109589	0	57.431	38.73541	0.9913207	222.3143	61.08477	163.6664	0.01554459	116.9642	432.057	8.726531	1.211736	133.3822	0.898484	143.9372	61.93045	0.04260398	41.69952	49.0719	21.81387	5.711672	257.3123	72.08966	134.1737	81.35038	57.25692	86.00767	1.627184	1176.853	12.31447	21.63219	1.647112	48.65372	31.27152	193.5637	88.10805	130.9204	9.702418	85.7057	0.4765607	1.842947	145.7947	87.65119	25.18159	219.6613	237.8852	0.6672175	2020.493
TCGA-B5-A11P	4.33698630136986	0	100.5047	42.36454	2.587711	167.1862	71.42162	64.5844	0.04683897	57.65117	202.3177	13.2188	1.54162	117.7907	1.690883	57.45502	36.5846	0.1390722	21.99737	28.53253	28.70305	12.65987	88.23338	37.89365	24.61445	28.9212	28.52914	42.17277	0.4008769	366.8643	1.768465	91.28316	2.22979	22.18456	40.28171	80.69913	74.02116	68.61857	16.26688	83.70611	2.908072	2.6895	63.38532	32.55631	160.795	123.657	105.857	0	1089.434
TCGA-EO-A22Y	4.29315068493151	0	221.278	17.96412	3.451899	49.4538	14.4884	53.5122	0.01528997	63.68468	197.2138	8.190707	2.622154	64.56367	0.2573778	62.3103	33.52588	0.565733	26.86774	36.26987	31.62123	17.62883	73.71105	24.764	21.28645	29.96136	44.01798	37.09029	1.011657	208.0815	4.008206	54.71972	1.923028	16.35322	18.41737	60.80176	60.33014	62.90346	14.70983	32.79248	8.384522	0.364932	40.51862	39.53678	79.6438	64.55427	75.20965	0	884.0822
TCGA-E6-A2P9	3.7972602739726	0	106.2463	20.29049	7.391276	79.18708	14.46396	73.0273	0.04834204	53.20043	203.3648	16.23965	0.7955453	91.99883	0.6993649	93.44402	30.00053	0.0276029	21.27066	23.50467	32.89968	16.19049	70.04284	26.38796	40.8723	20.46896	43.0585	41.59785	2.188054	294.0471	5.994793	23.57021	0.9502326	16.69793	32.47343	74.16881	38.78579	49.91692	19.39246	43.83478	7.014124	0.1421347	53.94054	47.34823	320.7026	88.65085	137.4351	0.5879101	1148.479
TCGA-EY-A212	0.849315068493151	1	60.99163	36.48701	3.50783	94.48506	45.14301	23.80997	0.06104432	41.36612	169.7987	57.09368	1.546527	139.9714	1.008995	207.9535	39.60901	0.07319718	18.86247	15.11756	54.91554	39.84811	78.73707	21.61446	62.67152	43.46701	35.18645	30.65514	0.587762	324.1626	8.694776	81.74432	1.195227	15.12908	18.38257	84.13888	32.13343	50.65904	13.54211	29.17016	3.266256	3.2861	43.51174	21.65437	75.92223	67.12882	46.32399	0	870.488
TCGA-A5-A0G9	6.95890410958904	0	65.8376	23.44962	2.972864	194.2036	58.77291	95.10959	0.01689398	51.12274	305.0213	12.99368	4.17026	192.949	0.294657	121.8414	31.59301	0.1041803	38.68425	46.497	32.5267	9.440996	121.9063	65.48297	44.71931	29.54833	56.98434	90.40218	0.9509516	882.3307	3.254199	35.07234	4.903303	30.20159	42.03303	83.65838	52.48302	90.53461	21.94503	86.86085	1.739463	1.016804	91.73468	26.71092	113.3564	165.1532	119.3096	0.07251372	2288.543
TCGA-E6-A8L9	2.77534246575342	0	51.03817	29.30833	1.45583	158.5451	7.995863	66.33106	0.03887898	50.51872	187.2114	18.16533	5.778546	130.0234	0.1482379	45.06618	25.18318	0.5061504	26.9776	16.20079	49.86382	15.02492	65.57563	23.51238	30.90412	17.51661	24.09478	58.61999	1.259332	652.1731	4.572544	42.97035	2.360731	15.01177	15.29692	51.67195	98.16403	81.47349	14.39816	56.66327	2.046537	0.01210357	58.34144	31.53741	63.22066	86.01239	132.9414	0.1001278	692.1795
TCGA-BG-A0LX	1.68219178082192	0	65.69191	32.09707	1.683701	170.4279	40.39289	77.85005	0.05825483	75.54484	288.8566	13.10424	5.335789	142.5558	0.549378	156.6766	29.38501	0.7883337	22.29539	37.45563	26.64991	15.72726	96.24439	39.73075	34.25517	62.38275	26.5197	91.84063	1.308775	433.1451	4.346288	61.07969	2.375152	16.72923	32.62479	100.0168	45.12495	81.71144	11.57867	59.42625	0.7918867	2.795896	65.5983	45.82206	102.5199	131.7951	113.776	0.6563712	1179.185
TCGA-AP-A1E0	5.01917808219178	0	106.7447	36.31071	2.703825	90.23567	15.32526	55.81671	0.01498751	54.60776	209.6992	10.2741	2.803945	99.36982	0.1519798	140.1525	40.46665	0.09242362	16.22504	33.97681	43.62264	23.40311	102.1686	31.59514	30.03088	39.1544	36.274	49.05004	1.731677	615.7563	9.504623	43.88467	6.863285	15.06042	25.8136	92.09869	35.02727	52.16184	8.06225	44.09139	3.016976	0.7309786	50.84103	30.77654	41.90085	97.96998	136.8981	0.06433062	1959.17
TCGA-AX-A1C4	1.10684931506849	0	141.6748	63.29389	2.158329	70.67841	23.67761	64.6252	0	26.15423	201.8406	26.91422	1.478986	87.99995	0.101694	92.42083	50.50151	0.03714312	45.0052	60.88823	57.30181	23.62058	109.965	17.37626	27.84397	25.77796	24.47407	45.31283	0.7494574	471.3239	5.377211	58.15291	5.225755	13.40874	37.45729	75.16881	34.03616	37.74541	11.0264	44.77595	2.665321	0.5414339	46.49564	43.54702	69.04259	88.77971	104.6907	0.0872543	2129.959
TCGA-BG-A18B	1.28767123287671	0	89.59478	21.23977	7.48177	126.0245	41.93418	115.6456	0.03034398	71.35424	322.9968	9.079019	1.931729	152.3335	1.009259	215.0586	27.21591	0	22.31366	42.26456	29.81904	17.41091	107.9363	47.14283	21.72018	53.79303	46.84534	60.10631	4.989287	654.0937	6.16401	45.46323	1.621612	26.78633	36.48985	93.62586	45.38493	65.80877	11.07005	59.33905	7.652835	7.848473	76.28074	42.84198	64.33059	126.361	129.5133	1.172205	1480.962
TCGA-EO-A3L0	4.25753424657534	0	70.26557	41.84667	2.947272	87.72952	35.03557	99.60099	0.04718243	53.90286	296.9832	7.877102	5.047004	111.5074	0.2790959	137.7309	49.32934	0.1562565	35.39931	33.35822	52.00949	16.26573	100.6511	23.95271	49.94982	35.11643	30.08137	41.6141	1.358998	492.2517	5.962999	24.7863	5.126273	21.79311	39.96396	108.0819	72.8035	74.25392	8.263668	53.18161	1.669392	1.028199	73.68595	65.14654	33.00838	110.3618	124.4736	0.01687669	776.0457
TCGA-D1-A3JP	1.41095890410959	0	137.1547	28.4862	1.174473	103.7786	35.532	54.03704	0.03499891	59.73797	222.6578	22.91904	3.219329	159.5911	0.2754055	90.75797	16.53201	0.9400515	41.29634	30.0999	56.169	14.83615	55.486	20.89973	28.08691	16.10603	21.04813	19.75309	1.748867	287.7505	0.954277	22.02599	6.565662	9.236554	41.3389	60.28686	70.71604	74.48462	10.82497	30.54196	6.170676	10.73948	36.31204	18.19873	84.76884	76.53348	105.5611	0.1051576	1143.151
TCGA-AX-A2H2	0.397260273972603	1	153.8537	37.13836	0.9389137	258.4052	42.902	51.60589	0.04666382	53.11998	363.2444	75.31739	3.475882	132.655	0.9369185	81.75911	53.0675	0.2984201	17.60629	28.37786	48.04398	20.20717	80.36455	22.0959	82.03142	42.77905	37.85562	61.40524	3.748008	284.9892	3.006753	20.95293	3.317846	22.95744	65.9574	76.82414	52.01052	68.14751	16.91413	79.8063	1.547571	0.05649428	60.74368	25.25126	34.21026	87.03725	12.99494	0.7677947	707.6104
TCGA-DI-A0WH	1.35890410958904	0	28.5813	38.02539	0.9080257	229.4103	95.96369	103.5974	0.03150997	49.15454	393.0916	15.32889	4.093791	194.8932	0.6678065	61.95978	23.67206	0.1835177	19.91705	32.47708	38.01454	7.378498	95.97189	83.81473	65.10043	45.80236	24.50333	196.8207	0.9957485	1014.483	3.697328	30.81869	2.910574	30.64432	42.11272	105.5711	84.61666	78.11294	14.44505	71.3829	15.84823	18.58899	83.69557	40.79475	47.71609	141.2886	199.161	0.1690621	1425.439
TCGA-B5-A11V	1.63013698630137	0	57.74271	44.94357	5.397664	117.9467	32.22336	60.27603	0.07353079	68.05336	249.3487	14.01061	6.44838	129.9139	0.3877296	124.2652	35.18569	0.2267215	17.35944	34.98326	32.24382	19.22553	93.01609	32.86976	32.48677	28.62036	38.6919	57.81234	1.452282	488.4155	2.917555	51.60242	8.689061	16.78639	41.08799	83.19769	66.49151	54.62129	9.122525	33.2492	2.456317	6.67659	67.26686	26.86137	28.95073	136.2898	129.482	0	1664.102
TCGA-D1-A17M	0.852054794520548	0	64.42835	25.41379	5.157247	129.6944	30.35939	52.8567	0.1076337	60.8967	220.8602	16.8522	2.517088	118.6017	0.3929227	89.96041	26.01529	0.2581234	43.17758	33.55781	32.03881	16.63504	83.16302	39.67382	34.07454	20.9883	20.8718	71.18268	2.391566	480.4333	4.672207	48.36761	5.640478	19.35091	30.1797	81.50506	42.18121	63.66031	13.99181	63.35808	8.093844	2.359513	63.15349	34.43414	105.4982	117.1195	90.521	0.1154985	1511.277
TCGA-EO-A3AV	2.92876712328767	0	86.68614	48.13418	0.5773718	85.25496	42.90301	113.4738	0.01891643	41.78085	304.5831	13.30519	4.448312	77.56924	0.1803114	109.443	43.38217	0.0712874	44.21771	53.00173	24.65122	10.57122	102.6235	28.16012	90.66985	26.54095	27.3861	68.64417	2.157609	311.4383	3.278112	45.64388	5.956537	40.78326	22.12375	63.93836	78.91252	44.44844	8.756714	67.56012	26.3815	2.458636	76.94608	30.30871	122.8686	111.5425	121.74	3.49137	2175.667
TCGA-EY-A2OM	1.9013698630137	0	233.7066	56.33165	4.912449	73.98191	24.9588	53.50999	0.03262676	45.90464	155.9027	41.25062	1.610776	76.36408	0.6385392	50.11264	23.26716	0.5365327	20.7556	25.25885	48.74697	25.16868	64.25467	18.47009	13.23266	14.67225	28.86734	29.86917	0.75717	282.6277	2.910004	200.8046	3.216651	10.26711	19.71533	56.66615	31.02985	36.21389	7.185641	28.30143	5.133411	0.08464305	42.18464	18.94933	54.60679	76.27681	88.07268	0.07002163	1669.278
TCGA-PG-A5BC	1.93698630136986	0	78.68863	13.44448	2.912792	75.13639	26.99149	53.64195	0.02337904	44.76943	452.3176	22.26481	4.859866	80.14659	0.4251519	182.3001	26.28263	0.08009544	10.04606	11.36526	43.89682	46.7438	62.56069	28.972	28.49554	30.45798	36.00961	17.63671	0.931199	357.7182	6.11551	107.0932	0.9155075	30.06745	38.52172	51.9163	86.92422	81.21513	9.198651	39.89952	10.87292	0.8855172	50.20177	26.44239	79.92714	68.08765	16.05948	0.1170744	1114.819
TCGA-AX-A2H5	5.93698630136986	0	74.21131	24.47526	0.2712735	125.386	20.41223	34.90521	0.02791059	44.79229	115.3614	31.09419	4.351389	159.947	0.7386963	245.8539	44.22789	0.9083929	30.17738	15.99774	38.70334	29.24821	43.45708	17.67212	13.44902	29.4931	45.8141	31.03159	0.8957856	259.2149	12.1534	342.2835	1.903036	10.72282	11.28552	83.92013	35.66075	53.9731	11.88234	76.02546	2.123039	0.007240799	46.0157	22.92553	60.16795	61.06292	2.383581	0.2995004	1210.273
TCGA-BG-A2AE	1.97534246575342	0	64.91409	55.72488	1.319334	119.9009	39.21699	45.34931	0.04298519	34.78468	129.77	80.11328	2.345555	61.77099	0.8223758	102.5166	22.45305	0.06872372	11.07632	28.10003	39.09084	24.24781	52.07276	20.58102	22.66211	15.20112	21.57085	55.54907	2.518658	250.6302	3.527752	58.68645	8.594583	9.750875	20.56771	77.90839	35.70811	34.42514	9.214321	40.86172	164.6619	0.007434384	35.46592	18.94189	93.55857	68.24237	65.46544	1.137778	1671.905
TCGA-A5-A0GR	3.06849315068493	0	30.16325	17.44652	1.374525	239.1038	24.96703	93.91855	0.2303144	64.87143	283.976	3.7916	6.283738	77.86409	0.4157168	160.7119	24.31583	0.01578092	30.25192	31.01966	13.15188	5.909497	109.5434	49.23365	36.07567	60.30997	11.12667	48.85905	4.230442	460.65	2.265077	16.43488	2.610192	35.32661	64.62454	102.6586	49.01134	73.43589	11.23753	60.1627	4.06335	0.7767512	86.62445	29.51345	178.8687	101.1038	21.12278	0.4942873	761.5901
TCGA-BK-A13C	2.08219178082192	0	48.71207	18.22023	5.773527	133.6085	52.94718	82.11713	0.01715263	63.35962	160.5221	10.92163	1.069669	100.7107	0.452231	53.18935	23.27364	0.05876404	22.83691	33.73574	25.67124	11.45849	63.05718	36.26812	22.89825	84.48781	43.26374	64.26631	0.5420411	336.6045	3.618136	21.1581	6.108384	16.67312	24.91323	76.80435	44.51333	42.96465	19.99352	46.2584	5.843986	0.7742786	54.56972	22.37313	163.59	113.4936	111.6147	0	895.4006
TCGA-KP-A3W3	2.17534246575342	0	51.14532	14.85166	6.178971	153.0531	24.39063	48.65707	0.008603286	51.35493	375.321	16.80866	2.548454	89.88676	0.2407852	20.01569	23.72529	0.3360085	28.75251	11.93221	27.83443	14.85216	50.68362	34.72845	27.47682	18.71558	74.03816	32.03431	3.364427	628.4195	8.583628	13.24144	1.954013	22.96235	27.63179	69.68239	117.6438	113.8289	13.59158	46.72936	5.081048	0.008927745	45.88479	27.53877	70.8915	74.69339	7.954202	0.2584941	534.3341
TCGA-EY-A3L3	2.27945205479452	0	131.2351	30.18299	0.541804	83.93152	30.45094	56.35949	0.2662668	81.32321	112.3599	16.66802	1.406803	104.9386	0.1656037	85.62834	101.4966	0.01216289	25.04349	18.77501	125.4745	20.11638	44.64489	16.39517	29.29429	30.79615	81.98147	22.05615	0.2980069	442.253	4.213934	22.59327	0.6378765	9.569867	39.24159	55.97111	71.25869	38.29393	60.62232	23.26467	8.450626	0.004605144	47.27458	62.95325	108.1057	63.2976	107.2868	0.2857231	1658.1
TCGA-EY-A1GF	2.26301369863014	0	134.5092	14.66888	4.078044	71.00012	20.14221	81.96308	0	56.92181	183.8569	27.10123	1.393164	86.77027	0.3031481	97.44442	27.68358	0.01113247	19.80836	22.59241	26.80883	36.82431	57.68151	15.61538	9.419503	31.75019	48.08429	28.61561	1.941412	394.4786	3.878977	31.38516	3.121282	10.7117	27.02514	68.14526	50.8551	39.05409	16.46939	29.65025	5.704697	7.814619	54.02987	35.74042	206.0488	84.30603	102.7373	0.5927723	1213.491
TCGA-AP-A0LV	2.09041095890411	0	34.31786	21.60975	3.281441	163.1005	32.67427	95.83827	0	66.64933	256.1394	4.429914	5.098334	158.5285	0.2037403	139.7248	29.07797	0.268882	16.09942	36.9565	36.85735	13.47076	119.0621	37.91467	42.66786	30.95077	40.44807	109.7635	0.5425383	910.9269	4.929304	20.75304	5.351292	24.31883	43.98126	102.3895	61.07482	62.09718	10.22514	80.253	1.83411	0.72485	75.55512	33.17373	46.62298	156.9618	126.0375	0.06737503	1708.66
TCGA-DF-A2KS	9.09041095890411	0	130.8812	62.82016	0.5043854	101.0208	44.14936	59.43231	0.03018374	56.34269	397.8733	34.80973	1.29409	90.83649	1.098813	117.8873	48.81845	0.1240896	25.69741	35.94347	21.93104	10.23849	122.8733	41.52228	36.76385	22.69972	62.70736	51.37286	1.311527	293.3565	12.99992	51.1803	2.509958	13.7959	31.99761	215.6198	45.99952	75.08533	12.21145	52.90833	0.3666533	0.4933226	68.08332	37.26882	92.29702	110.3639	117.5379	1.619464	1329.871
TCGA-AP-A1DM	4.65753424657534	0	56.65164	24.16824	3.438607	159.3343	55.13352	89.56231	0.07744228	69.51431	290.7611	10.94129	5.19165	149.4483	0.295272	328.8601	18.57791	0.08490028	36.42303	36.7606	32.43434	17.15674	93.53507	43.62762	51.79005	26.99517	26.5136	107.407	1.422469	667.6632	5.567726	115.5111	12.33014	21.60394	40.67261	89.20874	41.71106	71.95087	10.01992	56.67039	3.825597	4.8941	82.44292	33.49786	36.72294	151.3855	95.49484	0.6315678	1803.626
TCGA-EO-A3B0	3.86849315068493	0	144.8251	83.46572	3.928453	88.12303	11.36132	149.8389	0.4362043	69.74995	286.6258	18.81929	4.024859	132.2223	0.6517596	75.54716	36.33244	0.1341923	33.66018	75.72299	52.72395	23.0521	130.9414	15.72969	73.79449	26.45916	34.98971	61.99172	2.14504	617.3388	5.917167	49.10963	2.284364	30.222	54.05975	88.74327	55.61959	56.8508	19.22913	78.5348	0.7930084	1.695147	90.40646	46.16374	62.62081	135.9376	100.1708	0.6686829	1464.436
TCGA-EY-A1H0	1.61095890410959	0	46.53056	51.1602	3.244257	108.7056	49.38251	104.5697	0.04291621	80.52816	302.111	20.93385	1.524023	150.191	0.2698171	407.9182	72.62107	0.4018787	17.89065	45.28501	40.63753	15.19293	97.46099	34.9467	34.59339	33.62752	41.99792	63.33768	1.031275	684.4936	6.491127	57.85609	6.293899	17.192	37.60883	126.07	40.84488	59.65012	8.21813	49.50689	4.410528	5.106649	75.79388	61.3741	19.56884	117.848	138.2634	0	2203.142
TCGA-A5-A0GJ	5.47945205479452	0	14.10392	11.83951	1.297877	315.8976	46.29723	114.8048	0.07091455	38.86804	236.1363	1.935448	12.77571	134.4809	0.2828476	205.9865	14.76587	0.06478659	27.17898	54.98539	10.91956	7.134924	106.9681	50.33094	102.603	52.01958	19.77436	168.7834	5.859215	1351.266	3.014157	18.1972	2.276023	33.03997	20.84091	40.68257	83.53612	118.1755	8.66912	80.78293	0.5332636	1.496309	125.4076	28.83265	79.84148	202.8751	108.5717	0.2029235	822.84
TCGA-EY-A5W2	1.41369863013699	0	56.24098	27.98504	1.190581	326.3339	37.30053	204.2556	0.01466859	140.0882	591.1526	6.522647	6.11746	208.6881	0.05652343	186.4947	25.46687	0.01507616	49.46036	50.33318	23.91637	8.632815	103.0043	90.25876	105.7995	40.88685	28.81577	190.7216	1.042972	1199.745	7.745349	11.92258	1.601596	73.36703	88.29317	103.3188	102.569	108.9973	16.43973	103.853	1.8667	0.2587705	146.5848	64.30263	124.8154	274.5013	162.8382	0.645358	1311.429
TCGA-BG-A0YU	1.23561643835616	0	50.82284	16.66943	4.855568	122.9027	36.84567	96.7257	0.03599981	54.86106	246.8709	42.28543	3.180436	123.2514	0.7629618	195.1259	27.43219	0.2590004	10.97744	35.95734	30.92805	17.7565	77.52779	33.38298	34.28187	25.68212	65.7529	65.66333	1.404264	444.9309	5.823478	20.02588	0.704864	16.95809	36.25594	70.79437	33.03536	54.43525	9.521141	48.41369	6.424193	0.8218646	64.3167	27.15866	63.05583	92.88884	107.5707	0.03863033	800.2901
TCGA-EY-A1GD	4.49041095890411	0	54.72307	19.44753	17.72361	70.75135	11.15835	43.03565	0.04905983	50.04256	166.2858	8.689088	1.402253	78.5238	0.2421107	75.85463	24.63494	0.03361531	28.17326	23.67293	27.9315	25.48824	72.91903	29.79369	13.34819	16.76101	19.3954	32.83005	0.5975278	318.0318	3.039129	49.45414	9.24412	12.076	22.50985	72.16475	43.7732	36.62189	19.51264	36.82586	4.31353	0.5006154	52.40012	28.13319	373.7013	84.50755	56.28821	0.07019288	1432.348
TCGA-PG-A916	1.43013698630137	0	138.7839	18.3029	2.489044	98.59594	32.74593	146.638	0.02055941	66.42758	269.9939	4.871012	1.81634	109.4322	0.5531704	119.4108	19.28747	1.00488	19.85337	28.04605	29.13451	13.1482	64.65353	25.23174	28.89259	37.08718	61.69691	38.10529	1.67839	457.5942	12.73603	46.54322	2.380549	16.90858	29.49148	91.51301	80.54706	55.34867	7.566369	45.42108	7.880778	1.916574	58.79871	38.12334	134.8574	114.2024	145.463	0.1029546	1111.894
TCGA-D1-A15X	2.49041095890411	0	64.48788	25.4932	0.8344504	109.7357	43.8851	60.48855	0.05896021	45.56702	216.8164	31.09659	1.723531	102.8665	0.4364537	93.29689	32.57945	0.08079789	28.16673	27.44493	26.47009	12.68642	95.3975	34.85648	32.9833	27.21392	14.60336	83.80811	1.892317	469.1861	3.009258	70.57798	5.378243	13.0759	36.83604	95.19299	35.92972	58.65103	4.687546	52.25914	3.529901	0.3671028	50.4418	29.33306	105.8977	85.12308	114.3874	3.384863	1503.297
TCGA-BG-A0M3	2.93424657534247	0	41.25866	11.5254	2.318552	179.5447	29.79926	89.93086	0	71.42769	269.6837	10.68453	3.364896	151.268	0.517972	191.3864	26.74268	0.04929497	18.04747	23.7618	24.84885	10.57391	80.30047	47.98387	47.79256	24.17525	31.58514	76.70771	0.4618028	590.777	4.464846	9.704553	1.648925	18.85464	35.49054	88.19908	40.0903	110.3356	12.93866	75.17228	1.997542	2.05306	69.32196	54.30669	129.6319	117.5696	105.4166	0.03860023	947.2094
TCGA-D1-A167	1.30958904109589	0	121.6623	44.26859	1.721486	110.6089	17.83567	40.98451	0	46.53933	196.8987	74.84942	1.082219	88.30293	0.9663176	195.8807	33.40237	0.490848	13.36619	43.26587	46.07592	33.88565	87.51416	18.07042	33.16971	18.01874	71.10549	57.19368	0.6745327	267.5689	3.163876	147.9075	3.453793	12.41486	26.47881	72.31333	24.87514	44.31418	12.86053	47.02997	2.312821	0.03457601	34.47589	28.36672	225.1667	79.22748	1.577396	0.2860328	1938.134
TCGA-BG-A3PP	1.86575342465753	0	257.0252	71.28688	4.203519	125.0294	55.26231	71.01785	0.008873957	76.57749	208.1739	79.2593	4.404111	157.2367	0.687491	181.3514	24.22015	0.03648208	16.87545	62.24514	122.3963	12.40144	49.37505	17.83555	76.5395	55.13504	38.717	37.47527	1.235629	587.6594	9.437506	68.93044	5.204296	14.23657	34.18715	97.63583	88.26082	55.94695	9.148886	87.57447	1.273011	0.009208624	55.40352	15.89189	21.14243	60.67025	122.0124	0.07617906	3418.433
TCGA-BK-A6W3	0.835616438356164	0	141.5887	57.70909	2.998042	109.6348	26.34335	58.37556	0.01128514	52.46801	188.5311	10.36065	1.260906	77.01598	1.274818	121.4923	23.9889	0.03479608	26.04593	31.98808	27.38332	22.85075	74.38648	18.51009	25.10888	19.24584	60.38621	27.19184	1.147878	236.3447	4.267225	62.93234	2.932258	12.26053	15.98492	90.01377	46.52794	49.42275	10.15872	46.27189	2.545861	1.806381	38.73772	26.625	120.337	72.01488	114.3833	1.489499	1309.985
TCGA-AX-A2IO	5.41095890410959	0	48.39323	23.28899	6.202083	141.7649	43.68593	75.41338	0.1160474	97.22287	364.1843	19.42224	8.916932	123.7838	0.3765667	56.44182	22.75353	0.2271844	8.169204	13.40543	25.82888	11.45333	75.9977	33.44269	50.16455	21.71213	53.6253	44.25992	1.817239	491.7148	4.081671	21.12679	1.130357	9.665657	20.31711	55.46689	37.60359	98.74763	5.867343	61.67309	5.427717	0.2236445	69.51725	36.32228	64.05275	103.9815	13.04987	0.213475	1169.824
TCGA-BK-A4ZD	1.38630136986301	0	50.53449	25.5441	6.451326	80.07838	11.27992	37.96153	0.02521445	71.71462	159.1607	87.12123	1.146556	49.06113	0.4960297	80.9171	16.1757	0.0647876	26.3943	26.22813	45.55395	53.33774	39.93639	24.69982	27.26505	25.24481	11.05488	36.119	0.4855521	345.1886	7.759971	71.14784	0.8247535	11.34816	19.55893	42.63635	34.32468	35.73657	12.2865	17.57918	5.236092	0.2322177	18.49306	23.82203	76.08809	32.9329	160.7741	0	430.0826
TCGA-B5-A0K9	1.12054794520548	1	169.0346	30.68135	0.8812701	167.5876	37.59621	69.16407	0.01464101	80.01789	258.2719	0.9500944	2.092383	124.942	0.7824163	108.3889	38.77252	0.06019123	28.55686	49.56867	28.57579	18.52792	61.80105	33.91095	45.90357	25.20994	49.50649	52.15992	2.074791	354.3614	4.155854	47.6783	7.369001	25.34009	32.6955	80.97791	49.42605	61.48688	16.11312	43.40172	1.10521	2.609426	59.05347	44.92976	167.5926	150.6944	188.6262	0.1256867	1189.732
TCGA-AX-A0J0	3.34246575342466	0	190.6472	79.90648	1.079771	78.14616	8.45392	69.2277	0.03119409	54.53768	183.6423	14.87634	1.499518	86.68473	0.2910158	92.7133	38.75806	0.02137388	30.22712	72.24067	34.68233	17.74975	123.6475	24.21531	20.26636	22.36119	39.95674	32.94271	0.7547273	437.3176	7.997569	152.2508	2.816726	13.12852	22.99685	74.69327	31.7989	52.50905	10.16017	63.30554	0.6586102	0.704059	59.29284	24.00054	38.26258	92.67574	80.12249	0.6025223	2129.116
TCGA-AX-A06F	4.78904109589041	0	154.3445	34.52918	0.8167213	157.4073	25.34839	71.80356	0.03280632	35.20358	239.4014	22.37479	1.19342	119.9701	0.8849028	168.3324	48.58636	0.0674357	25.12917	67.49153	58.71765	10.10654	111.5673	26.50632	40.54211	22.80123	47.5729	59.30485	1.393085	452.8779	25.41075	61.8409	2.569347	14.94708	37.35211	108.6077	31.28428	53.56435	8.939462	42.31641	1.081672	0.2893703	47.54602	35.90985	46.50918	109.0007	202.6954	1.900989	1209.239
TCGA-AP-A0LJ	3.89315068493151	0	29.47662	16.01646	2.858195	143.3461	55.98428	105.2538	0.04128596	56.82443	291.4226	8.415072	9.118616	169.1877	0.1046643	325.6315	45.46506	0.4384753	21.56416	32.98132	28.57263	8.056402	130.9999	52.58721	48.76414	37.68562	34.99451	89.95857	2.262804	699.5204	3.108274	28.5958	6.200636	29.77007	27.77483	92.81555	63.99286	65.20356	7.822125	82.93072	3.152387	0.8247276	79.0554	43.73623	58.73907	152.1679	94.12472	0.04430275	1372.804
TCGA-EC-A1QX	0.613698630136986	0	92.60436	24.11682	1.415089	113.0575	44.48477	44.51504	0.06612666	56.20938	182.8737	12.49902	2.49145	87.7572	0.4425648	168.0625	30.96394	0.1472553	29.61873	23.97366	26.85538	13.39105	63.75233	34.78054	21.01837	23.1064	17.75085	46.32516	2.138649	394.5228	3.924447	148.8582	8.286321	16.96316	25.3003	59.69075	27.87061	46.68987	12.78288	37.40627	1.463091	0.729093	46.69875	24.94335	97.77637	94.53013	54.13998	1.596568	1812.108
TCGA-EO-A1Y5	0.90958904109589	0	116.6506	32.77179	0.6405654	230.5613	83.18607	50.97504	0.01565268	71.61384	338.0825	41.95231	2.847046	167.1476	1.206309	114.1025	58.14556	1.104681	27.4754	27.23718	38.02117	12.17215	136.897	41.32941	41.11512	37.69314	46.54734	57.13708	4.142621	262.1468	4.214763	67.79767	2.047969	46.29504	46.28293	120.2835	81.60873	92.74918	14.86308	125.1452	2.335994	0.008121499	92.14374	35.9223	63.43408	130.4201	128.3859	0.4031144	1112.668
TCGA-D1-A3DH	1.56986301369863	0	154.3673	31.67049	6.666481	74.62939	24.5896	70.39111	0.009420742	39.18093	209.9772	34.75186	0.9546789	57.99065	0.2025244	41.74293	12.19319	0.11619	53.27593	92.11558	74.47965	18.34029	137.7859	34.3468	26.01521	15.43891	40.60355	59.28803	0.2977054	348.2666	6.689993	75.25694	0.6206366	24.19841	26.61284	42.34035	50.20285	33.78338	25.1634	174.8416	1.885491	0.07820824	43.90611	21.63685	52.6483	75.78462	84.33644	0.02021824	1927.803
TCGA-D1-A17U	1.90958904109589	0	111.558	31.25953	3.280385	119.2014	47.16968	64.37446	0.02820831	53.82536	225.2666	31.02044	3.041815	121.7976	0.3461137	287.6225	44.31361	0.1449604	48.95634	53.42816	29.3191	18.25845	117.1558	28.06457	38.08764	27.44337	45.70058	66.33009	3.078158	409.6548	5.261428	124.0441	6.049409	18.46136	32.49764	90.95564	36.22813	50.02739	9.612695	59.22806	2.61072	3.959057	53.69188	31.1006	37.78361	102.8154	78.89493	0.09080852	1646.704
TCGA-A5-A0VQ	1.32876712328767	0	36.01757	14.95021	4.044965	166.5375	26.72471	78.90893	0.05194599	54.23466	239.9964	6.922821	7.873656	134.0228	0.09832754	95.92191	14.72632	0.486436	29.87761	28.83078	17.29618	14.5794	75.29259	41.34869	44.77795	20.37134	15.48446	97.2636	2.342626	672.8221	5.836884	33.73312	4.993688	21.177	29.26903	59.28043	41.50955	61.65617	8.359699	49.62941	5.178269	1.74293	81.03407	33.29814	90.46212	123.3336	56.77072	0.1858057	1428.35
TCGA-PG-A915	0.682191780821918	0	86.50382	37.82194	2.234702	70.34409	31.13981	53.47239	0.006818719	51.51563	164.3591	56.45397	1.151659	324.3078	0.1853079	50.07496	15.27783	0.1495078	35.07532	19.98686	420.6193	25.02909	59.06309	18.50829	41.69945	14.3115	111.7593	22.21283	0.6397025	409.7273	5.596056	59.78518	1.303668	29.18471	41.62599	47.06783	49.02505	42.79358	49.14861	40.67243	2.17329	0.02122763	36.97788	38.5208	121.3368	65.71437	2.810339	0.0878036	1536.768
TCGA-B5-A0K0	4.04931506849315	0	40.47007	14.30461	8.510481	77.44248	22.03953	35.40814	0.02713994	53.92763	156.8192	19.86947	7.722015	93.86412	0.2036559	51.51481	17.57677	0.04649005	19.05272	13.85392	29.01826	23.34746	62.04295	24.30721	11.07634	17.34644	13.00422	36.02369	3.242993	276.9786	2.586301	24.57187	5.826545	11.36987	17.76987	69.20918	40.5927	53.99526	9.100715	35.44746	7.017456	20.58751	41.71763	19.42224	112.4141	73.49818	61.39562	1.339661	866.4141
TCGA-AP-A0LN	6.87671232876712	0	35.87191	20.24059	3.432662	131.9021	47.56736	86.78761	0	54.81779	240.8329	16.71548	4.946598	153.9375	0.1863869	228.7767	36.1288	0.07496538	32.22907	35.36526	45.61713	9.947976	117.7202	37.78573	44.01175	28.0047	47.8039	96.95796	0.5402209	757.8813	6.144322	35.48936	3.407318	26.14913	32.06621	89.02062	50.03482	61.64876	9.245492	87.15788	1.556855	1.078576	69.38404	44.08495	56.40964	148.2034	95.75076	0	1520.281
TCGA-BG-A18C	1.28767123287671	0	58.62576	54.31498	2.520777	141.7272	22.63982	83.92602	0.03179201	61.65804	162.0801	11.86611	2.643477	88.85769	0.4868008	238.6714	43.07501	0.02178357	30.91853	24.08963	22.32734	29.32938	57.46165	25.11597	18.55296	41.81985	24.67238	44.69166	2.02502	669.4599	6.684572	75.17677	8.399776	12.79708	19.70351	67.29035	53.77624	78.70253	8.795564	70.36089	1.425223	0.3134145	82.1828	33.14646	53.23261	156.8933	122.148	0.1023452	1701.589
TCGA-BG-A0MH	5.28767123287671	0	67.27849	42.18711	1.525428	160.8201	45.8315	69.06866	0.06577932	71.79375	253.3281	28.74858	6.067717	120.0103	0.4569159	258.5581	46.37879	1.047909	17.2589	32.51272	32.54494	8.391163	73.87191	34.68469	40.43601	31.89708	20.64822	56.85719	2.111176	421.0822	3.914987	32.09831	7.356392	17.60426	22.20847	114.6416	55.90966	65.20765	8.677489	91.80982	4.29963	6.382317	44.89346	32.52271	80.00878	92.63185	166.3296	0.5646868	1330.456
TCGA-AX-A060	2.94520547945205	0	157.283	45.81078	0.6342838	204.2332	74.35671	111.4532	0	87.92698	473.7817	5.951002	2.835236	305.6692	0.5004243	180.994	63.61169	0.008495911	54.14979	56.0659	8.464927	8.617777	174.5695	85.75076	42.34356	44.30417	24.26481	108.8896	0.5142803	1224.732	3.910621	52.58793	4.672706	27.61235	55.75095	113.6828	52.35477	111.3117	18.83341	67.34795	3.019564	0.4181766	99.67531	41.76611	79.82716	189.7593	197.9474	0	3829.182
TCGA-D1-A16Y	1.45753424657534	0	57.27673	56.69891	0.3486095	90.27946	17.68296	41.63831	0.02920638	18.53026	387.6001	13.87753	6.906003	173.5587	0.07107966	260.4992	51.56318	0.07004172	16.07023	112.5364	52.12502	7.912234	284.7856	53.3493	35.35063	18.49953	15.99191	125.7156	1.644009	1031.57	1.743228	160.5626	7.454247	39.32864	28.0566	36.52247	26.87581	47.1664	7.490359	51.16883	0.101366	0.2803476	47.92115	14.67192	18.83891	90.50466	40.91098	0	5271.91
TCGA-EO-A3KW	1.36164383561644	0	114.5313	27.63431	0.5475325	208.2239	64.96352	122.3467	0.01184888	89.01907	343.3002	8.958525	1.955053	99.70118	1.474274	166.433	42.28377	4.274513	32.22229	27.79953	22.42435	21.38492	67.51647	36.52933	35.94431	18.66541	63.50113	39.41138	2.468944	596.823	3.37938	56.95455	9.618323	29.34311	44.16757	217.6668	68.57738	81.04706	14.49887	65.3933	6.64147	0.8545538	71.21908	27.55821	20.36099	113.571	73.84676	0.07628809	1404.823
TCGA-BK-A139	2.58356164383562	1	139.5407	16.44596	0.429887	140.9406	16.2226	164.7703	0.02740331	83.94988	213.3662	22.37762	4.557122	102.0852	0.4946289	113.7829	12.67762	1.046789	19.14106	28.82195	37.42768	15.64965	43.95666	24.22473	30.93845	19.55991	60.41941	24.7768	1.183948	381.0039	26.73664	77.21513	6.668971	12.94169	50.96437	91.50755	63.59005	127.2929	17.53031	104.042	3.392189	0.1848391	38.17499	13.45218	20.66467	76.98522	100.0588	0.01470285	1827.133
TCGA-QF-A5YT	3.32876712328767	0	52.48839	29.72233	3.294756	145.7116	27.64127	75.3835	0	103.9448	323.3537	10.56388	8.11453	127.6228	0.05932623	35.05686	32.29024	0.05958849	31.26957	40.0444	59.9372	11.21289	137.9972	35.42926	76.85559	39.66249	37.56954	83.61155	0.2342241	615.7674	6.365071	55.87932	5.008153	35.62431	44.58088	109.8643	104.243	64.77886	7.111828	89.3169	0.9054972	3.798543	81.08218	44.60759	20.55235	182.0943	167.8115	0.1357397	1555.268
TCGA-B5-A3F9	11.3835616438356	0	49.41348	23.79821	7.292212	95.07533	28.13869	77.63021	0.0180294	48.9679	212.8854	15.46096	5.106405	95.53862	0.2778953	96.28144	30.23543	0.1235356	21.31158	18.12398	45.13889	20.94075	73.8682	30.3624	41.3982	33.67332	50.9422	52.7843	0.6498688	487.8437	5.74742	18.98258	2.379699	22.89438	30.0345	88.41251	86.06116	47.70889	8.687105	48.00581	3.916105	1.220785	63.32938	35.05267	68.60009	96.85105	129.7215	0.1741213	710.4029
TCGA-AX-A2HH	1.47945205479452	0	70.27627	31.61094	5.270352	80.93798	8.796761	46.87303	0.01368233	45.96308	144.9348	6.34032	1.279882	68.04635	0.04994808	81.70733	30.47566	0.1312499	13.74402	24.46269	58.83191	20.38514	68.36469	24.92032	28.40721	16.89833	16.62246	24.01859	0.594517	289.5513	3.043881	50.98794	1.941453	11.91967	31.28635	67.37418	33.59567	44.69521	14.19395	44.41738	2.698843	0.08873959	40.10411	43.59159	131.9677	71.04526	85.29893	0	952.9116
TCGA-KP-A3VZ	1.97808219178082	0	61.5836	27.46378	1.038317	245.715	32.77394	28.3817	0	78.70607	1107.063	8.322062	1.992174	68.70164	2.179868	113.4677	46.70599	0.3384326	16.16129	22.54473	81.49888	20.75185	60.4673	13.63336	70.65208	41.16485	44.61466	25.66824	0.4149663	480.0383	2.480058	68.55932	3.002306	20.40903	13.1835	79.44453	78.36752	77.01405	13.86319	109.7393	5.829323	0.08032543	66.85086	34.69461	19.97216	109.1294	326.5849	0.06328556	1671.352
TCGA-D1-A17A	0.131506849315068	0	64.45476	35.66057	2.665807	240.9743	78.19466	68.65359	0	104.7853	321.4927	3.749012	7.154268	131.8955	0.7894595	108.0529	28.33858	0.1843182	22.92045	65.1399	18.28773	12.45626	73.53597	42.61661	56.65308	25.29029	33.63105	87.21197	0.5938047	593.6523	3.209027	69.19329	5.686162	34.68825	25.73533	87.91509	49.76331	75.78099	13.64569	55.87308	9.0891	0.2298867	91.67727	34.89234	263.4692	203.8654	156.4045	0.06791984	1175.708
TCGA-EY-A1GI	1.94520547945205	0	194.9795	21.62454	8.796877	54.83662	14.61633	61.47408	0	56.33176	143.3393	37.06404	1.470942	86.71183	0.3482526	108.2054	34.58693	0.02585876	23.59894	26.39428	37.16707	40.9584	74.55235	15.50517	7.821079	20.12021	33.9132	23.76397	1.304416	304.8645	7.563938	89.15045	2.268942	7.759489	26.16236	64.04285	34.90126	39.80737	7.101818	17.43902	3.55834	0.2643491	39.54665	26.6418	71.75	80.72372	104.3264	0.4859663	1298.267
TCGA-BK-A0CB	2.99178082191781	0	29.18681	14.59818	1.837982	191.3647	49.12308	68.44948	0.05673148	49.74709	301.5829	6.596977	30.29309	148.7904	0.2272362	127.6918	15.41747	0.08746166	26.59458	33.76397	25.08269	9.539377	95.15972	64.26164	54.81762	22.53753	14.91484	117.9778	2.114914	742.36	2.020121	25.54624	7.272363	31.35137	31.23292	72.22997	51.24258	72.79546	5.801626	70.97977	0.7957912	1.817643	74.49686	28.77424	44.93883	144.3671	65.03753	0.03043844	1354.439
TCGA-JU-AAVI	1.47945205479452	1	81.58067	15.99313	1.537582	289.7131	54.63256	45.52248	0.06534249	79.74467	1454.521	73.12772	3.735304	266.6606	0.7376957	20.66689	42.55227	0.07462003	16.96718	25.83632	33.52617	4.263801	78.85756	59.71858	69.92271	37.17869	19.36585	63.69138	1.0432	564.3638	2.880732	54.60083	2.960143	64.69323	54.80138	98.13333	77.76649	111.9181	8.378968	131.9591	0.3842709	0.6215621	59.69001	45.1104	46.1292	119.6913	243.7533	3.505855	1907.65
TCGA-BS-A0V6	7.46575342465753	0	57.46666	18.71628	2.549644	109.9662	17.18397	114.6414	0.1246048	62.10994	260.9912	6.444335	3.075857	115.9219	0.2084852	183.8007	29.50821	0.1921005	16.144	21.08994	37.17019	15.63013	71.13737	30.81152	27.60515	40.90539	79.87753	43.1937	0.9382669	729.1486	5.208177	27.31938	2.066587	20.37235	27.35587	88.52764	43.18483	66.91517	8.348647	66.81016	13.09103	1.721361	72.53662	44.25623	64.61553	117.7184	94.78875	0.1002823	697.9398
TCGA-AX-A06D	1.02191780821918	1	21.02842	74.01999	0.7981164	174.5948	94.08436	140.708	0.353996	50.07073	274.7806	3.289021	1.788552	159.3387	0.8655097	121.6674	18.07165	0.1751783	19.89371	33.70591	38.66921	12.07633	103.2928	59.77878	25.75405	31.31151	14.91239	102.3364	1.009906	522.5238	3.961651	70.43962	4.040889	36.22106	27.46352	71.1552	45.46095	74.68295	7.31339	47.3337	1.581262	0.1020407	95.04277	44.4751	144.439	141.8961	95.51389	0	929.6741
TCGA-AX-A2H4	2.50958904109589	1	58.85842	34.25551	1.249004	93.34723	31.05629	41.58119	0.1128483	27.38891	265.7619	42.73183	2.878947	67.05589	0.3661856	127.9786	21.62197	1.883858	56.59792	26.06799	14.72435	22.68103	46.53172	28.69133	98.00674	34.54388	10.48015	64.59883	3.191277	246.0496	8.586404	37.70253	3.993698	17.70626	23.26862	59.41141	32.7965	56.17984	5.893526	21.4387	1.10377	0.2555	34.80064	23.20029	56.70378	74.2929	13.00846	3.038363	532.9996
TCGA-BG-A0M4	5.93698630136986	0	51.06343	19.47366	1.8328	173.3169	45.86886	108.4136	0.02132658	36.40132	167.1835	38.56454	2.438268	122.6449	0.2292363	188.7706	19.01342	0.01461276	52.92677	47.68976	43.13311	11.08578	125.3289	34.61987	46.20333	23.4581	17.89119	66.07958	1.305764	326.9581	2.950837	51.48203	1.719394	19.16584	32.95828	50.84852	24.64382	44.84319	13.34553	45.95053	2.442585	4.547895	49.94063	23.7952	73.47929	106.4205	75.86119	0.04576985	1686.288
TCGA-A5-A0GV	4.5013698630137	0	25.86903	17.93739	4.322534	214.2637	61.43444	78.90797	0	41.22229	230.7145	2.880103	3.297801	114.168	0.9449174	129.2313	19.75299	0.1144233	14.46633	23.52169	26.3025	13.02779	45.48706	58.62659	46.66738	27.20131	11.11778	96.83088	0.3463173	477.1502	2.899593	35.96212	7.470312	24.22809	21.15017	44.11653	43.35442	82.91092	8.073084	38.9593	5.110015	0.1299696	59.75812	38.26582	101.0449	120.0443	75.92678	0.07167894	503.6069
TCGA-BG-A0VX	2.85753424657534	0	55.00426	22.10877	5.435719	110.5025	26.08105	60.83007	0	53.46609	194.5546	20.31648	3.078808	114.6657	0.1514245	136.9325	29.62379	0.3002803	26.06247	25.81589	38.9147	18.08737	97.43084	37.90279	27.85918	20.63653	28.99153	60.66333	2.115815	556.2934	3.864142	42.85907	8.704049	17.14061	26.20345	80.85772	48.67772	48.15402	8.1173	51.14228	4.271956	0.5389885	50.38384	27.46552	43.51701	103.0448	85.64048	1.184375	1626.715
TCGA-BG-A0M6	1.83835616438356	1	141.9667	42.27143	0.9652933	120.4324	31.54869	26.72621	0.04492885	40.04422	216.9452	10.0316	2.490529	107.8076	0.6287251	51.76196	35.3269	0.0102616	17.93404	34.52877	65.4424	20.05278	60.79071	25.49761	30.57962	13.07991	39.82297	29.63069	0.3697394	243.532	3.595847	120.1376	1.041831	8.688313	12.15609	60.98322	30.77006	21.0797	12.74207	79.59106	1.07421	0.6294142	30.17659	21.22387	7.116838	67.68457	3.69793	0	2632.674
TCGA-AP-A0LO	2.78356164383562	1	38.27108	23.69704	6.473976	197.0864	62.42022	73.74346	0	77.23272	186.7749	44.99746	2.598648	114.6122	0.4204055	115.1801	40.24369	0.02491829	20.70021	37.24947	51.01863	10.35791	135.1038	32.11026	55.43816	33.68274	39.0346	109.2383	0.3591359	680.7085	4.859228	12.92721	1.357089	17.78048	44.69609	122.9894	34.73537	107.62	23.9815	70.85522	3.986388	0.3019079	62.16166	26.82669	94.89281	134.716	204.4063	0.2731703	1348.473
[truncated: 19 more columns]
