# Supplementary material for: Development of an Oxidative Phosphorylation-Related and Immune Microenvironment Prognostic Signature in Uterine Corpus Endometrial Carcinoma
Source: Front Cell Dev Biol. 2021 Nov 25;9:753004. doi: 10.3389/fcell.2021.753004 (PMC8655987; doi:10.3389/fcell.2021.753004)
Supplement: Supplementary file 4 [file DataSheet1.ZIP › raw data/ALL.txt]

id	futime	fustat	PGK1	SHMT2	BCL2	COX5B	CHCHD10	ATP5IF1	PM20D1	COX7A2	COX6B1	MYC	COX7A1	UQCR10	PPARGC1B	UCP2	PPIF	COX6B2	NEU1	LONP1	NIPSNAP1	YAP1	UQCRC1	NDUFA3	MRPL12	ATP5MPL	AIFM1	ATP5F1D	FOXP3	NDUFS5	SLC25A33	SLC2A1	VDR	NDUFA13	ATP5MC1	COX5A	ATP5F1E	ATP5MF	TARS2	NDUFS6	PDK4	SHH	NDUFA2	CHCHD1	TXNIP	UQCRQ	UQCRH	IFNG	GAPDH
TCGA-A5-A7WJ	341	0	163.6143	36.49596	1.647187	90.77752	26.655	97.56893	0.02827884	44.66791	232.8034	11.27164	1.454904	135.6505	0.8212795	45.18377	34.7489	0.03875276	30.0957	46.38772	37.04962	28.11248	79.54034	27.31638	24.76494	23.45554	170.3221	38.6097	0.8098624	424.6674	4.963862	26.20763	5.159089	14.17272	38.46148	86.93432	39.34276	45.28832	28.15775	60.54279	2.630334	2.004286	54.59614	40.01597	118.4855	117.9219	133.7401	0.02427615	1518.684
TCGA-BG-A0MK	1317	1	52.68196	14.49038	4.551032	101.324	38.63989	154.0126	0.06018978	54.13325	279.0362	5.130443	5.518605	110.677	0.3853926	302.243	40.27965	0.3299315	23.25967	32.42197	16.29131	15.75431	68.77723	42.70097	48.67011	19.60037	35.03383	56.5411	1.231245	386.6136	2.641903	56.91909	3.941523	32.77697	29.45593	83.69381	54.89794	53.26209	9.129562	48.88773	4.168041	4.046499	79.95199	31.72184	175.4104	105.9698	69.8562	0.05536104	1066.473
TCGA-AJ-A2QN	1069	0	139.3477	29.90719	4.594723	90.17648	30.40334	43.97689	0.2433556	58.31155	185.6001	13.8168	3.334143	118.0328	0.6864776	99.24201	42.0858	0.2425379	20.68788	31.36588	38.39	17.30495	44.5342	28.90338	24.13339	21.06609	79.55579	42.07463	1.004981	376.1069	9.978473	30.97498	6.716612	14.9487	26.89156	77.17515	44.51769	59.81288	10.18446	40.57276	5.566742	0.2869697	45.70446	26.82881	90.85313	101.7527	61.52666	0	786.6333
TCGA-D1-A169	1135	0	79.58273	30.28071	0.3313761	90.88083	61.49497	46.01542	0.07144779	23.9043	392.4449	6.596814	5.198217	197.8363	0.7129191	124.0019	73.76989	0.01958213	22.33273	99.98972	24.85728	4.526726	216.9608	43.20863	22.63702	29.93701	24.03195	97.61559	6.082018	572.0856	3.828333	65.5628	5.273119	30.71821	15.56966	58.13393	46.57818	32.03319	5.836105	54.44617	0.6447282	1.683031	52.64048	13.55082	91.81086	77.72551	56.00283	0.09200223	2874.307
TCGA-B5-A0K7	1933	0	38.01645	15.83809	11.69439	232.1935	31.49714	71.23559	0.06409591	58.4641	239.4462	6.383263	4.718844	125.4452	0.3466454	149.379	17.58593	0.05855717	21.21841	18.814	27.86072	15.47909	62.52799	39.71477	29.82592	23.72965	24.46135	86.15624	3.734513	526.5899	3.941593	18.71454	6.801479	18.06634	35.21791	80.78498	55.69637	65.44755	15.67112	48.80524	1.989748	9.710925	62.41715	25.57074	119.8941	105.134	99.63952	1.146324	1292.356
TCGA-BS-A0V8	2544	0	13.63133	15.74653	2.132456	184.4141	108.6769	50.43693	0.08838128	42.34123	376.8408	4.465066	7.6933	97.7429	1.366742	136.6402	14.36369	0.03027899	14.72077	20.93342	15.49858	11.82481	56.52563	57.29044	45.39668	22.79844	10.84912	127.1171	0.9382539	532.3566	2.997258	5.685453	1.282588	18.76895	21.26966	21.85849	19.56037	51.99414	6.049132	24.63934	2.377259	0.8254299	69.82872	24.30241	33.53899	52.85252	16.53135	0.3319377	266.892
TCGA-A5-A1OF	973	0	108.8519	36.78585	0.7023396	122.4423	164.9724	85.94042	0.1413356	67.11305	324.7359	50.59796	1.311599	198.394	1.195701	132.4931	66.75308	0.01383454	35.34272	72.70701	44.6563	11.4259	110.0753	63.12126	26.80011	45.29854	56.70603	66.4074	7.098314	462.4883	2.150043	64.0158	2.530106	34.98444	37.35888	100.8445	33.05107	86.32516	16.27248	65.72792	1.927084	9.397091	62.78118	28.6137	43.99928	117.7841	93.97467	1.386634	1508.665
TCGA-B5-A5OD	1038	0	29.2711	37.12288	3.697382	183.5889	67.17082	58.92566	0.3891236	88.72719	611.4481	14.37587	5.212408	241.6204	0.2000153	50.17961	52.73681	0.05056655	65.45428	23.28663	86.34324	7.894058	70.69154	87.19099	72.82797	25.86702	29.53667	54.52182	1.517214	1132.442	3.426482	13.20555	0.8716155	25.41887	36.57704	85.10175	61.09693	77.28018	10.93883	105.3694	3.418997	0.01740512	56.33654	50.67279	103.0377	99.42228	70.48589	0.02879704	1292.079
TCGA-AX-A1C9	802	0	41.24599	22.65802	9.912186	165.5575	40.69873	76.22324	0.04962785	58.249	176.4807	22.92525	1.977287	120.2361	0.2885287	298.6892	28.88217	0.06800902	19.98907	29.89126	45.61108	28.59933	65.65202	41.9495	47.44886	27.7815	50.26635	100.0918	2.287094	422.6393	5.845691	22.09075	2.240618	12.72681	25.35014	45.63284	40.39951	59.93112	11.21099	47.89148	6.05719	0.09441573	64.25333	41.52204	141.8589	121.7074	88.97247	0.177514	1153.46
TCGA-AJ-A23O	312	1	24.85316	21.06549	4.011567	116.9684	39.06991	37.25035	0.4165393	70.15669	241.3116	4.324858	4.459239	93.98589	0.216263	163.6782	34.12276	0.03424903	21.74958	18.86027	26.18597	12.76301	58.35825	48.37501	26.69125	24.30825	13.83273	62.9491	4.557717	504.6784	2.135854	17.59106	5.994918	16.75871	26.84818	67.19747	35.49012	53.89128	13.55634	45.65447	2.139598	0.5186981	72.47183	43.99387	213.7899	110.1261	70.86699	1.215775	1248.524
TCGA-D1-A0ZP	911	0	62.71641	25.36534	2.186255	128.0999	15.89647	30.45716	0.02817903	38.28633	135.4761	45.39625	2.086789	93.98259	0.4029039	94.51552	50.01111	0.2027339	36.02801	14.8841	111.883	21.29892	95.25037	13.91355	34.60873	16.73796	37.37587	17.53108	1.127023	212.8478	2.627983	49.21629	7.166075	8.690681	11.43631	71.18029	21.38956	36.84618	10.01826	38.60677	2.61616	1.220843	31.23619	58.43626	29.30143	65.92869	4.839168	0.03023809	820.2302
TCGA-AX-A2HK	90	1	160.0502	21.53499	1.428766	101.045	11.34571	49.7932	0.1500736	53.2037	486.9775	35.63223	2.63218	74.13318	0.3550891	138.5203	46.64033	0.1456743	13.64047	23.04122	30.12221	37.36933	54.37054	18.14847	28.65235	24.85092	85.49503	18.77191	0.5804602	324.7626	5.35237	195.2106	0.4321161	14.00354	25.27772	51.38816	36.4091	43.92811	12.27617	78.40438	5.114528	0.03244444	54.06761	40.14184	50.61021	85.61406	77.61796	0	860.7905
TCGA-EY-A210	383	0	46.78635	43.67502	7.226579	119.8337	45.44037	34.7405	0.134923	56.97703	258.2365	4.041511	1.908742	118.1859	0.1504995	101.607	58.42241	0.05649594	31.5159	39.19149	27.7265	12.19323	86.76138	21.22466	39.83568	26.63956	14.34865	64.49414	2.827669	1022.919	5.495827	51.14993	2.258434	24.86129	20.32812	123.8396	69.13644	32.93484	17.99825	67.23475	1.699663	0.003889206	72.12053	49.07043	200.0029	95.49324	445.9403	1.319124	1976.517
TCGA-BG-A0M8	2020	0	30.86295	20.03345	2.241929	240.4393	37.90673	59.94059	0.07224154	51.31185	431.0925	10.79172	17.9266	107.2027	0.2051169	312.4717	16.26039	0.02474959	27.71694	34.27704	10.0977	6.343636	81.65436	58.76911	61.58405	34.94773	22.80524	103.0434	3.210341	518.2745	1.665942	16.06879	3.286551	29.49744	19.37138	72.83901	55.02904	80.68215	6.044528	62.53434	3.92806	2.3708	79.73007	15.85334	183.9686	74.56719	72.02184	0.1550406	1069.61
TCGA-D1-A16G	834	1	84.17135	45.64315	0.2084299	114.2486	79.47962	67.09194	0.02981348	55.69209	464.056	144.2958	1.31695	138.2401	1.484399	189.5585	74.02707	0.5311254	39.82279	50.00856	59.05281	13.17028	115.827	26.19789	54.84836	26.60885	51.63672	56.66554	0.5446732	353.7535	3.164615	31.18405	14.20887	18.08735	74.41579	137.8316	41.42156	53.97035	15.28256	76.91195	2.457484	0.4872711	51.40503	33.97392	23.54097	130.7168	112.0555	0	1558.23
TCGA-FI-A2F4	2230	0	97.53539	26.84914	3.182848	122.7801	49.02219	55.61607	0	51.43455	249.8704	22.87181	0.8151605	146.3056	0.8652882	120.3857	43.76266	0.0429909	22.1169	32.74561	27.901	12.95332	81.09285	37.27507	16.11385	23.12473	62.78131	56.71111	2.354511	424.6909	2.840604	26.85515	3.858896	16.97337	36.67496	105.2816	31.37185	44.17464	21.45168	48.99963	1.932628	1.635871	46.927	27.23367	301.6206	89.63742	118.8725	1.009916	1016.165
TCGA-AJ-A8CT	82	0	29.96853	8.872955	3.634678	84.58038	30.22582	153.5502	0.07737147	47.23441	190.5268	5.467329	6.760063	94.07173	0.3765984	121.4463	21.77354	0.9410014	11.80171	18.0821	11.29284	16.68008	42.57011	37.68165	28.9946	26.24351	34.22817	36.62955	2.779301	354.3971	4.0867	16.57872	10.82713	15.67467	22.78685	75.41338	51.30698	43.19462	7.044239	39.51592	8.559444	2.564243	49.91664	32.18528	240.3416	77.81848	56.68503	0.4358815	370.4987
TCGA-BG-A222	291	0	191.9083	34.22472	0.9342472	68.77956	37.8944	44.6129	0.01457171	45.00698	139.4615	30.4749	0.6815389	86.45555	0.9929701	79.58162	42.86244	0.01996878	43.59627	40.06801	45.03292	24.32078	61.69099	20.68427	16.11804	13.50733	34.31136	23.59915	1.496565	248.2135	3.15279	238.3146	10.22414	10.40876	23.66997	48.91559	25.19052	31.12534	14.03283	34.91406	2.882703	0.1814551	40.16392	23.01352	64.33871	72.32528	52.75311	0.5316401	1466.476
TCGA-D1-A179	448	1	78.16024	44.74963	1.040427	144.8659	46.24084	34.18655	0.04358329	41.43328	252.1156	21.4617	1.887454	121.2881	0.2386548	283.2741	58.00008	0.5773481	24.79989	23.76367	41.40538	19.09636	55.36735	35.87349	46.13958	24.88706	29.37191	37.78991	1.075998	998.6605	2.522508	126.5904	1.699999	19.91333	32.52974	48.8488	47.4139	66.23607	10.61863	70.8476	1.705917	0.06784044	39.71101	29.44835	29.95094	53.06776	6.823735	0.09353589	2596.161
TCGA-D1-A16I	350	1	54.22918	29.02467	0.7979962	86.85349	31.40583	31.43788	0.7199859	22.41305	321.6051	29.17937	4.884915	100.0003	1.638661	248.1515	80.3931	0.0411106	14.4087	82.67995	26.4037	13.40189	180.0846	25.62198	52.22812	64.26564	39.91293	85.17988	2.13303	531.185	1.044494	144.7832	1.962535	33.43692	15.05395	41.12662	46.39428	51.9113	14.04108	45.10908	0.7172597	0.1349001	30.5312	16.42751	33.04031	48.37226	16.41144	0.04292199	1574.823
TCGA-EO-A2CG	1564	0	55.60226	33.71687	1.694045	276.4361	44.47211	43.21245	0.08170108	70.18142	707.2798	29.71857	11.93086	145.0939	0.4241839	47.83312	57.37706	0.2687077	19.85966	21.79766	73.81175	18.95506	105.8198	63.7162	50.85711	31.86927	47.15779	76.25753	0.8229617	490.4238	4.832125	34.7463	0.7377346	15.77302	41.01459	71.10815	69.0946	63.94795	9.690907	358.0442	10.51056	0.4578245	74.00199	20.3918	83.64742	119.1737	99.71499	0.1402737	959.6098
TCGA-EO-A22T	2035	0	128.4861	32.47948	2.533069	109.3191	35.77782	102.3306	0.1052506	50.53026	164.1429	27.50334	3.086464	104.6886	1.59788	167.6564	55.9128	0.1854429	21.74657	39.41179	30.28183	21.4247	120.4249	20.77135	21.63991	16.6882	25.22753	49.78454	3.637846	251.6003	4.344402	132.2856	9.822433	10.39194	36.56812	88.41217	22.23574	46.26593	10.19946	40.71212	1.948219	1.396455	38.29986	25.54866	99.47873	69.12838	29.19854	0.677648	2100.889
TCGA-D1-A161	892	0	28.43821	19.53593	2.059707	169.262	35.57064	93.38079	0.0161488	68.01955	299.0086	15.20567	3.147091	142.0088	0.5698702	227.1441	29.91533	0.033195	12.51857	25.71795	30.44509	15.66895	86.77401	46.42574	35.88924	35.01885	45.58388	88.53468	1.881802	614.8612	4.063574	12.49168	1.004362	23.17972	33.57667	89.36226	46.7752	60.82379	8.759425	44.65673	3.232062	0.1340626	73.44717	45.71412	90.98206	109.4039	127.8981	0.03465761	1103.556
TCGA-AX-A1CI	2600	0	14.56701	10.39002	4.077223	108.1226	44.38661	54.32271	0.08701304	51.00512	306.8173	4.759744	3.52709	128.4929	0.6529387	157.9446	10.54752	0.05962047	24.27351	12.757	11.77678	13.34511	47.89427	53.46732	22.25844	23.47119	19.33274	80.8112	0.9795821	519.3213	5.948928	6.69384	1.65959	16.21058	37.73182	70.70197	33.58091	52.60892	10.96813	26.05275	1.107313	0.8487692	81.71766	27.94455	62.1054	91.10445	85.00375	0.1120454	966.3013
TCGA-AX-A2H8	1861	0	136.8993	103.3893	6.567467	97.78205	32.3098	34.16942	0.1439828	34.80747	98.21437	23.71916	0.6079553	50.85835	1.189939	123.3496	43.14052	0.1973112	16.78138	18.56875	23.39281	39.39463	45.09824	28.28486	12.40231	14.2999	23.75088	24.71504	1.350784	266.4817	7.226638	170.7878	3.53221	10.80608	16.69562	52.04778	22.41266	41.79374	15.39364	64.3605	2.800504	1.10192	38.28843	26.33075	70.01801	60.82152	98.67045	0.1158778	1638.354
TCGA-B5-A5OC	1249	0	45.29711	25.5777	5.303724	56.52543	11.43154	73.36739	0.2170053	65.69513	152.4074	20.36525	3.007299	83.86491	0.2803634	173.6304	25.85703	0.03854922	22.18135	18.36508	23.76307	26.12484	36.6105	17.57144	20.4984	16.9305	22.54086	24.66028	3.484357	384.6087	7.56641	8.472809	5.424508	11.87011	22.12607	67.748	41.63338	41.36297	16.0417	33.79446	12.12488	0.3711453	43.74119	32.04524	221.9396	99.95129	84.21635	3.898282	608.1428
TCGA-AJ-A3IA	633	0	47.43764	22.36035	2.008883	140.2427	13.4157	58.71017	0.03129981	32.22476	275.5228	23.21758	3.985156	87.07081	0.163775	231.8345	21.9996	0.0343141	24.78285	25.52519	12.26598	20.95604	65.45921	56.91206	53.72271	29.99583	20.04608	21.73078	1.885485	286.3321	7.837855	14.04202	4.126934	11.67443	9.705487	31.85729	94.30582	76.35119	11.08161	109.1429	11.09853	0.006496045	48.68373	20.04892	55.53221	34.88368	10.08775	0.1074781	990.3701
TCGA-A5-A0GH	2254	0	111.226	73.04388	1.110998	82.57314	33.13797	63.43924	0	67.65412	187.3207	14.1494	3.401465	118.968	0.1086087	20.75785	29.14189	0.08154115	46.90868	40.12375	51.50003	21.47441	107.7627	24.76067	23.11157	24.03692	15.31403	60.12475	1.160525	524.8757	4.187143	62.47476	1.267838	21.84047	27.98526	83.39179	33.22591	51.10591	7.572881	51.42673	5.773797	2.979274	53.62358	35.13541	36.22467	97.89916	94.78203	0.3831028	1833.631
TCGA-AJ-A8CV	1068	0	93.06676	24.98816	3.241902	124.9487	28.11747	162.8218	0.01699051	82.02114	304.1782	15.49504	3.664309	133.9456	0.4651859	163.555	36.0089	0.0814921	21.27173	36.09827	40.36576	15.98833	92.34678	40.07057	47.65346	35.49154	76.81629	58.08259	2.827209	419.8992	6.390014	40.28918	4.38731	22.75602	39.48783	114.637	59.21615	85.44903	9.521003	78.03683	4.383334	1.256229	72.94748	39.12733	77.76291	136.6943	126.9309	0.6563526	1608.008
TCGA-BS-A0UJ	2506	0	8.994501	9.434013	1.816219	265.2031	80.09377	83.23772	0.01483475	40.7351	415.8282	3.475939	6.321669	164.1803	0.07521538	126.984	10.49937	0.487902	21.56033	27.87291	16.25972	6.12836	89.03611	78.95053	60.31721	32.71436	24.84328	170.6062	3.384106	1225.117	3.843594	7.972835	5.016405	28.05251	38.73356	48.34201	39.72366	65.3687	8.683923	49.28099	0.6521645	1.069898	118.445	27.4558	26.67929	119.4954	59.68183	0.03183747	725.0102
TCGA-AP-A0LL	2554	0	7.566999	6.594986	2.48892	151.0411	33.62564	59.47256	0.06346286	28.6844	226.8607	2.819223	11.98291	82.86088	0.2230941	60.72966	5.645536	0.07247353	8.853073	30.92734	8.257634	5.138012	50.01706	79.06956	53.30703	16.11151	12.61167	125.3897	0.9191845	435.5167	2.726125	7.250265	1.890673	21.52266	20.23691	31.35212	20.1189	71.58266	11.16254	45.19821	0.9055101	0.6914907	64.99663	15.95903	31.62243	86.665	40.6875	0.1816003	778.8739
TCGA-AP-A059	1461	0	79.73232	31.46314	1.207782	153.846	59.33618	81.59471	0.03134128	76.2356	286.6538	38.45148	5.130561	134.1487	0.9597983	198.9308	44.76216	0.4509693	22.71572	41.7525	48.1219	14.95776	134.8135	39.92035	23.43023	49.61147	49.15318	69.72821	2.924827	457.2463	3.698791	33.04813	9.096482	19.75544	51.16073	109.6799	37.64669	64.89267	13.57397	71.19835	3.027585	6.813623	70.80441	35.24535	43.16658	99.68046	103.9205	8.744165	1365.233
TCGA-A5-A0GE	3205	0	34.63001	46.66467	2.660213	116.1478	41.44963	89.59248	0.04552827	75.0681	331.8149	26.62312	7.216367	136.0183	0.3939637	183.7187	47.4293	0.08318805	10.13559	33.42135	38.14402	12.79077	98.70991	34.04433	38.08812	38.34602	46.16202	90.21908	1.618584	563.4196	3.26297	17.69745	3.544738	20.58227	47.31613	134.1368	53.73213	67.30873	9.049149	59.90188	4.784314	0.2598491	68.72986	57.35207	87.58108	135.666	163.0483	0	1758.695
TCGA-BS-A0TG	2371	0	39.01575	22.78243	1.071049	137.9976	16.50712	56.7349	0.01938657	52.46942	328.9099	9.118729	9.772604	114.3989	0.07077173	144.6714	19.23584	2.377744	21.6074	20.79879	21.33138	12.72547	81.11997	41.79019	31.50027	29.3523	14.9301	68.31191	1.206127	569.6482	3.09003	134.9659	8.833107	23.63531	19.28226	69.10104	48.15552	62.48245	5.556142	48.75561	1.412976	2.19283	57.41974	32.9756	28.0573	142.9408	97.64583	0.3744568	1400.038
TCGA-B5-A3FA	2929	0	127.24	62.28535	0.6608357	107.4675	28.34951	103.3616	0.009406604	79.52361	252.8765	17.83737	1.686512	117.5222	0.9767629	80.98297	42.64889	0.09667967	35.78694	51.59067	56.19281	19.10167	71.69979	23.13837	61.06553	20.53512	37.50062	50.92627	1.25406	465.4385	7.388143	101.769	4.164592	16.96159	41.84338	96.10743	49.36001	49.35066	14.75814	60.10799	3.716352	0.6588917	66.76008	37.35584	68.38756	134.4035	117.7576	0.1413153	1114.203
TCGA-A5-AB3J	512	0	42.82369	11.85639	11.36471	69.15033	23.07792	55.42034	0.1988869	49.6808	158.3616	22.57882	14.54667	81.12855	0.5183918	43.81047	12.98321	0.0302834	19.00362	18.28202	17.77354	25.4483	43.79426	30.2715	18.59962	25.04585	19.92499	34.52242	1.323931	359.8754	4.246734	8.449306	2.85061	13.7019	22.05327	49.70051	43.90079	59.08594	13.64913	35.85633	23.43944	2.476651	44.50175	23.09844	451.9579	69.99629	101.1992	0.2213241	751.9085
TCGA-EY-A1GU	997	1	70.36674	23.45353	2.516092	65.72284	28.14125	40.29263	0.04297809	35.87004	125.2276	9.408856	0.9678473	76.16397	0.6188592	177.9399	18.58408	0.1177926	22.88676	19.7441	28.21744	25.50478	50.1663	23.81557	12.45846	14.24459	17.48944	33.12089	0.9478778	234.3249	2.9053	42.76868	7.22697	9.044	17.88637	55.01787	22.03354	27.58825	14.44839	25.03432	9.173536	1.546097	38.20325	19.62056	328.7594	56.63029	65.7738	0.03074569	979.32
TCGA-B5-A11W	593	0	62.20914	19.75354	0.9969332	129.5474	25.50046	216.4319	0.03747814	52.45002	258.16	8.699912	4.284877	119.6213	0.2584302	320.9605	22.77002	0.08987877	13.81546	30.47889	26.14499	20.71858	59.56482	50.64642	28.63749	30.33705	32.95229	66.03034	0.8142399	467.6714	4.84247	39.68822	0.9841678	25.74008	26.20593	76.09694	43.7377	62.3334	6.968526	50.03045	7.663563	9.771507	57.37835	30.28878	106.4134	109.5816	81.79064	0.04021669	940.7347
TCGA-BS-A0TI	1882	0	22.86612	22.28331	1.529855	214.1162	43.57511	104.3286	0.04823629	70.78603	373.6888	4.28562	5.138843	183.121	0.5282677	146.1503	51.11488	0.09915308	29.65278	31.31785	24.66704	6.208354	53.3816	106.3738	71.63071	28.68863	32.80009	122.8954	2.381747	696.4843	11.12363	13.46117	5.577812	37.20297	47.34992	55.94056	98.53984	112.2337	8.999778	45.96929	1.199791	0.2502772	109.6506	58.32604	56.48817	217.4875	157.0748	0.1035219	2440.116
TCGA-BG-A187	448	0	42.22661	36.31217	1.432172	53.88681	32.42203	39.1895	0.02809057	20.30561	179.924	60.42395	3.64954	102.9132	0.3788511	211.9838	81.99634	0.03849475	27.71471	79.046	44.74676	15.66309	171.0236	22.82966	22.75005	15.54582	38.36907	76.5617	1.747643	408.8829	2.295839	43.82326	7.175932	16.70314	20.16131	43.7398	24.25899	25.38536	8.473933	40.5604	1.470525	0.5902866	30.96541	20.39962	35.86361	62.30469	50.56049	0.03014316	1848.121
TCGA-FI-A2EX	284	0	46.77274	27.11893	0.5550896	117.5958	110.7774	39.80962	0.08878268	35.25846	418.0378	35.27698	2.537631	135.2399	0.5131679	97.03969	49.74545	2.210266	69.85119	32.43462	39.07061	8.582509	161.4601	25.33322	35.18042	42.63257	29.61228	47.55019	0.6575687	393.149	3.422356	64.48441	1.049818	14.92623	40.73567	99.94757	35.78962	55.88572	19.99919	82.93067	2.370937	0.330136	57.29164	39.72293	320.4169	83.37672	60.98638	0.2222969	954.7815
TCGA-B5-A11L	2240	1	96.03438	25.84484	1.31143	89.95926	31.50482	69.99527	0.03480081	59.06853	213.5738	10.50346	5.289966	107.9503	0.3987716	184.6787	39.36107	0.6557422	32.94855	28.63253	24.51456	15.17841	86.58391	30.32311	16.2382	21.93653	22.65978	40.24887	0.7388895	427.0412	3.174721	143.1654	5.338876	15.16715	22.61188	91.4851	53.61263	51.78254	5.845956	37.33441	1.358803	8.035202	57.00867	43.30704	74.16823	91.64912	80.69651	0.1867186	2139.503
TCGA-B5-A0JY	2107	0	118.2977	46.0465	1.601602	134.8352	20.56453	65.27575	0.03531096	93.55149	237.1178	5.49019	5.459265	112.4201	0.2005183	151.0436	15.20546	0.169363	45.90258	56.30747	37.58926	14.38934	88.72313	40.89296	22.58188	46.80012	17.53363	52.87928	1.325088	460.3352	6.334745	56.28657	2.456421	18.57646	34.09735	83.70057	43.50443	50.93901	7.369286	64.59928	4.360845	4.314673	60.97696	36.62861	96.07136	148.4245	228.4299	0.2652381	1298.572
TCGA-AJ-A2QO	1045	1	222.8276	32.36966	0.853454	125.0038	33.16298	162.8459	0.01980928	93.95381	320.5361	15.77083	2.076063	161.3811	0.620033	120.6101	35.08901	0.3302793	33.35763	57.50101	29.57976	19.21518	161.201	23.27202	46.92905	74.05583	31.3884	65.2293	0.7824928	663.7098	8.867609	144.6805	1.241149	19.65707	37.68265	119.8326	56.54948	63.56412	11.02436	68.81593	3.38029	14.41343	78.14779	42.90098	95.75404	140.7691	167.9097	0.3117658	2764.029
TCGA-D1-A0ZS	148	0	93.15342	39.90575	1.647129	74.21905	27.15221	58.26782	0	38.08387	171.9979	18.34792	1.777304	77.69379	0.6398126	12.89576	28.01503	0.2104223	10.47303	26.49319	78.66519	36.54709	107.9226	19.77048	20.30329	18.33539	17.79204	45.44113	0.5514036	617.5187	3.342155	58.5885	5.620639	10.79313	23.97259	69.74571	37.40029	36.56933	6.721447	47.65466	0.9043556	0.03621391	39.21111	22.48892	40.32427	77.3411	101.3558	0	1685.636
TCGA-A5-A0R7	535	0	21.81526	29.7282	1.826704	185.3104	28.48194	81.49644	0.04414634	63.60329	341.4695	4.678493	15.63884	91.64814	0.4387096	92.85596	24.36863	0.1411603	12.18122	31.94546	16.88147	9.787615	71.39304	62.9602	61.29144	17.7181	22.71203	84.57431	3.095314	462.2259	5.180059	12.109	1.898225	30.48317	23.93288	55.77733	57.63924	92.62318	8.359342	35.17893	0.8256737	0.8016969	43.37786	33.43419	42.81684	84.69354	109.8253	0.4105586	741.103
TCGA-AP-A051	3948	0	68.45823	36.31962	4.546248	96.44486	19.57968	51.21407	0.1100429	50.77848	156.2506	21.67626	1.429682	81.59625	0.4654822	66.77479	36.31381	0.01077147	32.93759	51.97052	40.08827	22.59601	99.41851	16.68631	22.46532	23.44055	33.44878	59.72205	2.608103	256.4573	9.318997	26.11379	4.555445	11.07755	16.64155	71.52713	23.21611	41.63504	20.7532	36.44858	1.736843	0.4404586	45.20799	23.63618	159.5095	93.40876	134.8369	0.6747644	1311.19
TCGA-B5-A1MU	1548	1	87.5183	37.75736	8.745257	88.4031	34.70578	32.70622	0.08961075	33.02795	124.7541	77.20922	5.976366	130.2148	0.2847233	103.7942	49.80062	0.0204668	22.28915	30.56438	91.68833	26.52714	71.73495	24.418	24.72306	27.77986	20.18151	35.72632	1.858365	216.3608	2.735058	63.48525	13.76116	8.750935	23.23017	56.91434	43.64057	52.97484	7.497828	48.45747	1.520494	0.03874595	31.82528	25.61451	52.73956	59.35628	68.76437	0.7051635	1104.997
TCGA-BS-A0T9	1428	1	23.65927	10.6463	0.5316247	115.5734	57.67786	56.16957	0.03117753	52.28258	292.2089	2.036773	5.26578	136.2898	0.07903839	73.026	22.91943	3.7064	23.71252	20.91543	33.16257	9.611232	98.47263	43.18574	36.34909	21.64531	13.7679	66.88275	1.524048	585.3584	2.252087	40.79039	4.402389	27.23625	16.34636	55.93967	51.06746	58.32038	6.486663	45.60746	0.1893626	0.4205934	70.13325	22.44906	16.16472	114.7451	57.88215	0.2007342	1187.955
TCGA-B5-A1MY	361	1	108.6779	32.57572	1.074428	86.8398	30.02258	29.96142	0.132654	25.70914	493.046	12.75354	1.723447	74.33061	0.4102765	17.55481	21.68856	0.9430171	39.65025	19.99738	30.11658	17.44528	87.46629	29.03657	24.45518	22.42755	27.27071	60.04686	1.031627	154.1584	1.900689	172.3583	4.461281	12.24472	27.44888	46.81597	65.80345	31.76071	12.35382	119.4593	68.8681	2.150888	91.14622	32.64736	130.9907	82.47861	55.65854	0.07117357	1788.009
TCGA-H5-A2HR	53	0	50.96224	63.76671	0.4039193	378.429	164.3128	103.0622	0	165.8811	1063.107	32.60077	8.480432	172.8844	0.5017679	67.63193	57.42845	0.2524805	16.95054	30.05051	34.61357	6.436427	263.2124	86.48068	431.3443	109.7188	29.69719	119.7748	0.2599204	783.9288	6.033916	12.09288	2.315999	113.3386	143.5742	241.9979	182.9009	150.2128	25.14432	349.3627	1.20276	0.1229076	322.5043	62.35229	13.72223	305.7715	602.5945	0.0564868	1433.672
TCGA-AP-A1E3	847	0	49.12304	22.29917	2.581286	170.6332	81.43933	90.30921	0.06373957	70.60776	254.2841	10.6043	9.730264	103.6859	0.1583549	104.7458	16.68333	0.07642901	27.34017	30.66081	29.87883	11.31983	73.51203	43.50509	46.07041	74.8183	14.46418	93.3971	3.918322	626.4794	5.814673	35.42307	2.730916	20.61156	30.72665	105.1825	56.8169	48.90432	4.873404	57.55747	3.106292	13.60074	69.28305	49.65876	72.41443	132.6583	134.014	0.03419853	1127.839
TCGA-B5-A0JU	1802	0	119.3702	24.20788	7.157106	85.78771	9.892069	48.28713	0.04288834	45.88621	148.3223	17.35883	1.374445	91.10624	0.2638431	68.57524	20.32013	0.03918222	46.68543	35.84143	30.87567	25.38622	84.27891	18.34529	15.95861	15.13405	20.60665	43.18316	0.607069	398.8638	5.691804	100.0731	2.127339	10.92949	23.75105	64.75531	32.85735	48.85209	10.40348	43.21635	2.422974	0.8085221	56.60757	25.24935	266.2087	95.55763	69.51146	0.06136296	3013.785
TCGA-BG-A0MT	644	0	78.95461	27.04534	1.196022	164.4553	14.70723	98.88548	0.03188255	60.16421	205.8148	8.525718	3.396601	83.98206	0.4202936	92.09474	24.35713	0.04369121	17.18843	11.39895	23.77677	17.49287	89.98559	42.73119	27.64521	25.90526	31.68772	35.26249	0.5195037	380.3573	1.848898	26.10855	1.07224	29.91412	46.0686	95.71514	55.92105	126.5134	25.66461	64.78885	3.882115	1.381297	78.38421	26.75004	83.73182	154.1129	118.5301	0.03421222	818.0053
TCGA-DF-A2KY	332	0	88.79446	33.14889	0.1991859	214.4994	191.857	77.70314	0.03290538	142.3471	517.7881	26.77031	7.160764	188.9014	0.580594	39.5795	31.00903	0.1127322	52.27416	43.51056	79.6484	14.28682	159.6827	62.39104	127.1603	55.10354	29.93992	156.7474	0.9423594	568.9054	10.55655	17.36616	0.595008	64.07426	90.60321	162.0776	118.8071	136.1962	7.58984	176.4605	0.3378536	0.1323171	88.05231	46.82086	10.15566	210.0406	227.7434	0.9003998	1554.735
TCGA-AJ-A23N	439	1	107.5329	46.92515	4.52832	92.10739	11.63743	48.0907	0.02541308	33.78519	173.6863	21.96987	5.629365	40.13041	0.310528	123.0449	22.79953	0.03917878	15.62933	20.93159	43.35698	44.79739	50.41768	10.67574	25.60585	11.1462	28.32208	15.65529	1.675175	376.5164	6.692105	131.9563	11.20432	13.11179	12.4794	32.43808	41.58342	21.68824	13.13687	39.24669	2.532094	0.105486	20.65887	18.88076	66.14576	38.85602	87.10655	0.04090505	813.364
TCGA-A5-A0G3	1428	0	145.5659	46.25937	1.464734	198.8943	45.59263	63.47109	0.8066791	35.22635	934.8681	67.30268	1.076367	108.6624	0.5659726	19.98287	74.38214	0.3734652	23.99239	46.91513	39.09639	11.55928	165.3543	14.87517	42.02239	18.84117	35.70112	49.8986	2.023851	417.6551	4.051758	785.9338	2.812376	26.11727	36.52641	44.7929	51.34285	33.06718	23.27438	85.97714	1.336805	0	50.32654	22.13533	434.9694	88.50607	22.78822	0	1500.362
TCGA-DI-A2QT	377	1	132.8008	63.77627	0.596165	121.0967	49.53936	82.28171	3.306802	64.26347	322.2397	26.37336	2.41662	64.66824	0.579831	82.16944	61.74777	0.6077504	69.49644	43.39166	21.45347	2.999714	120.8089	48.34044	75.23893	34.46097	44.88455	39.71829	0.2040985	418.3724	2.213656	105.3743	1.697997	22.70987	45.41671	110.4938	72.52852	81.36384	25.14955	96.69684	5.180522	0.5674507	74.56559	40.60366	78.78939	131.0556	180.3387	0.09240709	1697.415
TCGA-BS-A0WQ	2022	0	36.12055	36.83814	4.526985	118.5781	37.09809	68.42648	0.06181338	54.87589	268.0919	8.439751	5.340498	127.524	0.1284969	144.1967	18.88325	0.2117696	21.79757	15.95147	31.12275	17.77869	69.03108	34.99272	20.90483	25.15966	28.38405	71.41844	0.930902	595.6057	3.846648	33.89347	3.346082	16.14012	23.83539	70.42651	38.41706	53.17941	7.401299	41.39726	4.424772	0.785771	75.90359	50.14651	43.39263	100.1918	78.83919	0.03316506	1253.791
TCGA-EY-A1G7	189	1	73.28734	32.54927	0.1771075	97.0051	8.076208	35.05448	0.06294911	46.55229	148.683	4.633251	1.390324	79.74296	0.1595827	316.3259	37.27582	0.07548118	11.56825	27.64325	60.94803	27.37691	70.38841	24.99815	11.56485	18.59909	17.73157	26.16329	0.7304308	261.1614	3.319585	37.50527	3.081305	11.42364	15.18066	72.12866	28.3611	52.33019	14.71133	37.93358	5.216118	0.2531271	39.50613	33.37026	45.18855	63.24292	102.2588	0	727.9125
TCGA-D1-A1O7	32	0	51.32741	22.28651	1.383094	164.1064	33.59774	97.62057	0.157195	63.77406	313.7561	8.270183	3.063427	153.2369	0.4271985	244.45	34.68281	0.2261877	16.47209	36.29078	37.25902	14.47575	110.6632	52.33054	43.24922	36.19356	58.52885	75.38785	1.614446	781.8492	4.467314	42.68368	2.853324	24.79406	37.82236	93.74285	49.7001	79.90573	8.899471	73.40265	2.009528	3.808929	80.71794	42.9749	77.55669	137.481	98.75791	0.06747251	1152.568
TCGA-AP-A0LH	1106	1	139.105	35.48495	0.3838321	214.6073	88.63391	109.8237	0.0317044	75.48034	212.545	69.12258	2.677383	180.3706	0.9773485	151.5412	51.92878	0.08689415	23.47732	32.66118	40.43785	12.94597	114.6962	28.54594	38.45478	39.20499	172.2558	85.39839	0.8610014	567.2723	5.365175	48.06498	13.74439	24.81974	65.14347	158.9667	46.95889	72.51133	19.93113	129.7104	2.200716	2.467506	74.93865	36.18459	128.6796	140.7529	127.1382	0	1412.397
TCGA-EO-A22R	1878	0	59.67943	59.3528	1.416952	70.1091	26.36881	70.96334	0	66.02434	142.691	23.74612	1.069431	83.33549	0.06359635	166.8444	25.9028	0.04028637	41.13766	78.93679	55.07273	47.17859	72.3026	26.32954	17.94076	17.91204	38.29141	19.49049	1.025778	370.9561	11.11286	46.69732	2.817064	8.551085	25.15503	41.06455	28.06402	35.5801	13.08102	34.35397	25.19029	0.264391	38.18212	32.7145	125.088	75.45411	67.09493	0.757106	635.4445
TCGA-AX-A1CC	788	0	33.6799	33.39817	15.46344	157.5343	15.16255	20.8462	0.02234759	26.59445	100.544	42.96083	7.200456	47.2126	0.6163906	53.81474	23.79046	0.06124939	19.54085	19.34583	39.2936	35.57326	54.57151	12.3914	25.401	13.70182	11.22037	39.4377	6.201385	125.7876	2.682859	13.37405	6.187589	6.838281	16.32984	37.55058	27.02024	23.46935	11.23341	37.88424	13.46982	0.0231904	26.38169	21.03471	235.3424	37.74062	30.16255	0.6714552	677.1898
TCGA-EO-A1Y8	1147	0	40.60994	32.24438	6.350787	102.0381	39.08786	30.383	0.1331355	42.39298	180.6543	27.28118	3.762105	89.81498	0.1856321	119.1502	20.1567	0.09122315	12.01674	16.6052	40.33903	16.56201	75.02623	26.15395	16.41906	22.43253	22.27736	35.92302	0.8052889	307.769	4.119939	41.48012	4.002126	26.32934	15.43782	55.98845	43.35777	90.02532	10.11526	89.10273	2.435498	0.2763131	46.4548	24.40573	69.43525	98.32288	83.4201	0	1110.214
TCGA-D1-A16S	568	0	16.17872	22.49784	0.5392482	321.4565	35.77196	79.83753	0.1635756	42.46698	639.5019	6.174194	11.1454	130.0546	0.3464896	270.3954	20.61001	0.6724823	19.38022	25.41321	23.23588	10.22483	82.98035	69.87275	92.06146	36.37999	43.80198	107.0973	0.5564029	858.0343	2.946238	18.19579	1.783495	45.91311	62.24397	72.12305	64.37805	103.7694	13.28452	77.14175	0.4730988	1.11277	92.11376	38.57154	36.05489	99.79604	57.80113	0	997.4791
TCGA-D1-A17D	926	0	54.97838	19.06008	0.7178149	94.41949	22.26662	65.04124	0.04894977	30.22447	319.431	16.38695	3.646157	167.3691	0.1323658	379.4105	43.19388	0.1565195	27.49973	84.09529	30.28859	12.26842	184.9069	72.6886	29.12587	23.60511	50.95997	106.136	1.820788	846.5712	2.014163	43.99335	2.653507	32.94943	26.40645	55.28682	37.19323	56.88125	6.287365	59.20072	0.5002285	1.617	58.53124	17.88892	87.3857	87.56319	36.07813	0	2317.464
TCGA-AJ-A3EM	677	0	73.44654	77.64126	1.846561	109.23	63.11328	123.5764	0.02903297	73.29598	341.1905	54.91499	4.036016	177.1985	0.3753687	118.6446	38.93235	0.07459914	12.10309	54.41925	52.48364	17.92435	143.8223	44.76106	49.66583	47.54096	44.55739	44.71736	0.788453	465.8783	13.01628	27.91853	7.286265	33.88945	61.38851	72.35575	70.63259	99.83576	74.84977	109.8371	2.153833	0	59.09951	30.56413	77.92819	72.41208	207.6659	0	941.3457
TCGA-AP-A1DP	1081	1	22.52029	13.17856	5.030787	143.7498	29.42844	192.891	1.038478	62.43415	319.1701	2.203413	2.90596	135.3543	0.5238306	240.5522	11.4793	0.21894	22.95135	16.48063	15.0239	17.73283	55.30086	56.63992	18.34909	39.96918	30.71785	58.80821	1.367375	586.051	7.061605	18.81742	4.31809	19.2004	33.21859	73.1071	37.64029	57.06053	22.02355	35.25805	16.95834	1.423041	93.69499	40.36414	327.0747	118.2617	75.88293	0	657.38
TCGA-BS-A0UT	2212	0	11.84481	9.930965	2.114954	186.2757	29.71348	52.2156	0	52.01279	287.1535	7.398264	14.47964	100.1222	0.09114121	51.13312	8.830162	0.7390107	13.52072	18.29651	21.18095	8.806661	62.0757	56.86115	19.08347	18.85054	14.28424	69.49116	0.8432059	547.4877	2.926129	27.18043	8.405638	17.91577	26.18972	45.87315	36.07116	71.7224	15.27106	41.85594	1.663687	4.500214	64.42007	23.68449	149.4891	92.97199	72.66905	0.09644655	1073.207
TCGA-EY-A1GX	1127	1	82.2582	26.41943	0.815485	129.4489	73.66291	98.81074	0.007246171	49.19663	321.4387	15.97498	1.65691	168.7638	0.5246422	28.41516	47.37498	0.09433509	17.51951	39.26122	24.58627	17.71403	106.0571	41.9468	40.11248	51.53306	74.07006	83.32573	0.3291684	525.3845	5.155585	12.80194	4.967385	31.64376	40.15741	137.45	87.97484	164.6203	24.36795	66.74559	10.00936	0.02255835	79.49571	59.69827	515.2817	116.3126	141.1733	0.01555131	977.4598
TCGA-B5-A3S1	902	0	135.76	41.13187	1.9674	80.85843	14.82214	19.86246	0.02354686	56.92393	227.3328	80.04156	1.162503	59.18414	0.4488976	130.8706	35.59813	0.4114189	23.76153	15.56036	56.79516	29.59771	56.12105	20.57934	26.1055	26.52212	60.08998	15.97603	1.453332	533.5212	7.306645	53.06896	2.202142	14.79691	18.12415	55.33528	61.10121	50.24226	20.32845	32.11198	2.662828	5.748309	31.87193	38.99369	35.26689	53.89938	104.1086	0.4295466	1454.616
TCGA-AP-A0LE	3357	0	14.3048	17.92518	3.269503	375.1828	78.44227	171.5977	0.05684065	67.28168	513.3151	7.278065	11.22484	182.4631	0.02305554	527.0656	15.02114	0	18.28252	43.93648	23.02762	8.558695	115.2011	126.0491	115.2903	33.50153	18.86107	298.0214	2.301413	1771.228	3.739596	17.90295	2.007622	41.53477	68.54255	66.69142	41.90387	122.0436	15.20922	83.7968	2.454986	0.4423823	137.2981	32.62847	61.55029	201.4059	67.81843	0.1626507	1399.071
TCGA-FI-A2EU	2941	0	234.8111	32.85099	0.2615476	146.5429	53.99537	102.6158	0.08521476	45.16066	229.7719	12.71734	0.9225952	152.8036	1.843444	140.6561	145.3077	0.1654335	39.35798	28.00637	47.75319	16.69338	96.9432	46.80029	18.49039	28.42825	36.15948	25.42666	1.06593	455.1905	7.879719	82.23009	4.122118	10.35065	21.89182	41.54553	38.37095	35.83605	17.92975	62.5065	1.092643	0.03684521	69.21061	61.10768	116.1584	60.40416	67.9223	0.1219219	919.5375
TCGA-B5-A11H	2687	0	101.3153	45.3066	0.7424907	140.0346	52.7636	97.06812	0.1262143	80.89321	293.7065	15.02029	4.714373	209.5018	0.5631415	336.8931	47.02406	0.06486057	31.45637	50.05633	40.35304	16.27743	122.0393	41.27384	39.91665	35.72165	84.42704	57.51677	2.788837	578.7218	9.395218	50.28045	7.529992	18.50341	48.22696	107.3247	50.77427	71.06058	11.42029	67.13308	3.604781	0.06548712	82.37017	34.98352	105.9511	172.8908	10.04652	1.28665	1813.628
TCGA-DI-A1NN	1076	0	69.1209	45.47518	1.678666	133.9664	58.69443	27.58854	0.04702865	66.79652	238.7735	249.5935	2.606927	106.3317	1.580098	175.6329	360.4622	0.02148238	19.6645	21.44375	63.86471	13.72647	114.6639	25.24884	70.23598	30.09426	41.41145	43.25417	3.607022	355.5632	4.81652	18.49691	3.531558	33.10896	47.35541	164.8108	50.38666	62.21395	14.6442	83.25435	3.817566	0.00813371	64.24786	19.56316	55.50349	93.64725	122.409	0.1009301	1515.677
TCGA-A5-A7WK	560	0	209.4863	25.94016	6.363976	127.7188	30.75251	58.9976	0.08097053	65.8831	504.9768	39.31746	1.697183	90.95823	0.4674659	106.781	14.23183	0.0184934	13.73883	27.6937	56.00019	27.49927	67.32558	26.61319	28.0974	24.5394	123.2681	20.05567	0.447782	272.6564	10.44555	144.0115	4.187879	13.36013	15.5404	38.24126	48.92417	53.24762	14.95495	38.51933	2.647859	0.1344387	49.14956	15.98488	77.22025	108.4454	133.8991	0.1042645	1262.633
TCGA-B5-A1MX	1473	0	162.1294	40.92664	0.8498957	172.041	34.00926	75.0829	0.05538086	120.9832	359.0526	12.68689	3.885358	210.0957	1.123171	51.4081	68.87733	0.1517856	41.94058	58.34038	35.47157	13.69823	125.3725	49.43963	26.36902	95.78266	39.58502	56.68376	1.62704	686.7118	9.362433	32.45986	2.200569	28.68047	44.60606	93.10755	66.40266	85.95256	10.03097	77.54585	0.6326886	0.3879188	85.15192	49.54047	57.85631	137.4634	238.0201	0.5348481	978.5637
TCGA-AX-A2HJ	935	0	43.32355	28.89987	5.215441	114.0385	26.37581	53.13043	0.04574229	57.83588	238.6297	22.44517	6.299432	119.9383	0.5195081	90.37651	28.27536	0.05223694	19.90359	31.13297	31.01993	22.40994	76.91768	37.7955	31.21081	40.32363	49.24832	69.2268	3.824565	339.3645	8.231966	15.98478	1.854457	13.96754	51.08984	94.09138	37.01876	87.45717	11.11532	53.26141	2.328433	0.7120108	67.44582	30.45026	65.43109	109.3083	111.2197	0.1636157	1190.984
TCGA-D1-A17S	739	0	7.18783	12.71145	2.195097	237.9583	42.08705	123.6959	0.06110751	43.27196	309.2306	2.78556	4.12834	115.3915	0.4131042	196.3502	10.21492	0.8374051	8.480333	19.66453	12.30868	9.624018	56.50289	75.1884	51.95014	19.02164	25.38237	140.9454	1.025877	815.2899	2.956521	8.634617	0.7788748	29.88641	29.95159	46.60353	36.01257	53.94714	9.168014	34.2001	0.8129908	1.543027	72.31731	21.39853	29.09748	102.6558	19.36182	0	499.9422
TCGA-B5-A11E	1820	0	132.6704	38.04699	1.702475	137.1362	75.49428	78.54579	0.01883828	90.18539	254.8445	20.75733	2.202731	138.3357	0.9971677	55.75428	39.68559	0.03872341	20.95545	37.79675	36.15776	22.4473	132.8625	26.46204	28.11848	27.61372	30.04346	82.46607	2.54867	475.9884	7.282996	119.735	3.488861	17.85705	51.82313	81.45556	31.42309	59.35167	8.164938	60.10327	5.535646	0.2052618	66.31957	22.21426	37.28904	128.8956	126.2908	0.4447258	2052.111
TCGA-D1-A16D	1141	0	77.28417	18.14387	1.051181	97.24653	27.2705	63.19916	0.03097854	43.92272	217.9309	11.53551	2.897817	112.9123	0.4178005	195.5402	26.34659	0.4032975	24.30009	23.80766	19.76262	13.20264	68.32823	32.03126	18.7478	25.92953	40.0603	47.93892	0.2294425	403.264	2.910078	43.71031	3.532258	20.76778	19.10645	77.85012	51.20754	45.65018	5.819604	44.45134	4.202106	9.258291	59.23686	27.32936	116.072	104.9357	74.36394	0	873.9012
TCGA-AJ-A2QK	643	0	62.24957	30.74591	5.201412	119.4313	44.77565	48.5508	0.1452575	46.07999	266.7759	14.58207	6.793893	92.1997	1.443514	62.36011	39.56424	0.1244112	17.59926	17.32372	22.20712	12.68743	86.68284	32.19806	23.68527	34.27335	27.40673	38.26563	5.522693	274.9037	5.837418	23.98672	2.852458	17.3867	18.18654	92.63841	54.81473	61.75391	8.032718	68.49572	4.873375	0.4051021	44.20938	24.57957	133.2889	75.12808	103.016	1.363876	846.2437
TCGA-B5-A0JX	1787	0	75.89878	21.2977	3.878284	65.70267	20.09353	54.29431	0.1184609	51.19325	178.7308	14.81988	2.616384	88.33157	0.1982053	220.7632	31.52732	0.07102219	18.63913	28.49938	36.20823	33.28466	69.51966	26.08623	19.3912	29.46953	24.35292	38.07058	3.641128	280.6264	4.569727	50.97835	6.289732	12.77849	26.86553	74.25946	42.86021	41.07205	8.069911	40.01422	3.02359	0.6991555	42.19281	26.62254	77.92672	76.7042	71.00882	0.3813507	558.5455
TCGA-A5-A0GW	706	0	74.30279	30.46429	3.067859	189.9385	67.47396	69.83599	0.1416669	88.41756	341.7521	21.54528	7.951144	160.3568	0.3562676	114.0467	35.28677	0.2620855	21.96406	34.27163	38.96359	11.03423	94.1814	34.4582	46.46976	45.70679	16.52201	89.10654	9.247436	662.9893	4.525672	37.55784	5.573684	19.97908	37.85307	115.3993	56.07495	67.79653	6.131079	72.04723	0.9997498	12.38556	60.6245	34.06019	45.10208	156.8565	119.0906	1.550589	1660.936
TCGA-D1-A101	53	0	24.75156	15.90164	3.885764	160.6605	27.30362	87.82891	0.09951246	60.73431	291.5296	8.039536	11.50655	133.2643	0.3229117	113.0465	17.51032	0.3238785	18.61122	22.70024	20.1434	18.29266	84.1831	46.90143	32.64222	21.95643	41.70192	88.12476	4.323961	644.9737	2.61543	26.43756	3.988531	22.21346	40.43635	73.74219	38.94779	63.97374	6.635531	49.74834	2.475193	0.3872453	69.35808	25.21446	131.0674	113.584	74.13024	1.174623	1204.815
TCGA-FI-A2EY	880	1	13.07167	15.64224	1.343041	172.659	69.40111	69.03211	0	48.73166	402.3781	8.700335	7.189469	95.94021	0.3142415	102.2813	18.99663	0.1200695	5.4947	17.49006	19.84034	8.604228	61.67234	47.6524	47.93595	34.15456	13.86286	95.03108	0.3096696	292.3838	2.001759	7.42295	0.7818114	32.2013	53.81354	55.30816	54.71722	107.4665	10.84506	77.29401	1.467114	0.325405	51.21475	19.63809	28.84396	78.51701	16.59184	0	2039.331
TCGA-AP-A05P	636	0	32.21029	31.84022	3.005405	89.35874	26.56624	48.16401	0.02678636	42.84235	179.9113	4.223105	5.811762	95.40612	0.1466776	136.5998	20.85661	0.02753062	21.25853	16.11758	43.18291	23.53262	57.81589	26.94692	16.95999	25.90621	24.07054	51.11427	0.5951794	485.9842	2.01665	24.68519	2.671701	13.2127	15.19545	61.28571	39.66773	31.90121	11.72145	37.27781	7.499328	0.4238976	46.27972	29.55646	195.4173	77.15469	132.3061	0.08623097	878.3566
TCGA-AX-A1CF	2337	0	178.2871	70.40271	0.4528933	114.8971	93.27209	72.46633	0.203108	39.69288	218.0332	4.21876	3.125949	182.3782	1.273785	121.827	43.87967	0.03211559	72.6436	66.50909	48.96311	31.11026	140.2656	46.00518	69.84172	30.2924	26.47332	41.03999	2.26805	612.6048	2.458473	85.75059	4.527417	9.42585	69.26456	111.6669	55.70728	74.26656	9.927093	92.31996	2.304555	0.4944938	44.54559	41.77665	88.26016	72.19193	112.833	0.03353064	1864.05
TCGA-DI-A1NO	285	1	50.82097	60.30304	1.156736	272.8387	116.7283	37.26821	0.06460728	94.74431	550.901	32.54143	2.476174	181.7446	1.169435	128.6451	74.35229	0.1549389	11.81168	18.29986	65.67842	11.29287	145.3723	42.81792	34.17097	29.96877	49.2449	53.89258	0.909176	675.4567	7.076978	45.49432	6.250532	20.92333	98.61759	104.43	71.54319	98.69473	18.60949	120.6393	3.615727	0.01676096	56.40797	50.36325	164.4925	92.47286	178.8689	0.03466409	1911.326
TCGA-BS-A0U8	2963	0	29.48859	23.05591	3.58767	208.7795	26.93659	93.5529	0.03697744	58.11108	275.3646	12.12666	6.677735	128.7796	0.07499342	178.2683	16.80869	0.03800486	23.40303	29.39689	17.25491	16.02028	82.02277	47.56795	51.29134	25.99746	28.22876	120.072	1.971888	628.46	5.843682	18.54904	3.509298	19.59594	40.54874	60.96848	34.35676	67.7038	10.7636	41.60135	5.05861	1.88982	77.43115	42.10501	53.60909	125.092	86.67046	0.396794	1249.628
TCGA-BS-A0TD	2379	0	35.61978	24.74066	0.9070643	197.7184	39.74095	105.6013	0.02799762	65.72249	333.4409	4.779877	3.673838	156.0546	0.3520457	277.1089	30.96847	0.5563269	18.5241	31.64907	23.94585	7.875374	124.219	45.37518	47.52091	41.43622	50.15195	86.31041	0.3041343	583.6832	2.3642	35.77591	5.79785	28.90405	35.10958	120.645	52.58353	75.55023	7.808636	72.45441	1.230829	5.905124	81.91592	35.48251	38.78341	139.5352	67.75401	0.1201737	1223.486
TCGA-BG-A3EW	344	0	120.4384	56.00345	2.069432	63.02613	19.32628	61.55114	0.02345187	49.01543	156.942	29.23187	2.208986	73.98822	0.3864445	91.71804	29.74029	0.03615522	23.96125	37.71321	59.90402	25.93896	66.40388	18.58291	24.10682	14.12307	32.14894	26.26501	0.4863493	306.7955	5.984774	59.61725	3.268278	14.46556	24.77328	64.6377	29.72176	46.54999	18.81047	42.47072	6.274114	0.1794803	34.63753	27.71664	99.75929	70.35081	3.755255	0.05033101	1667.9
TCGA-EO-A3AZ	826	0	40.03282	24.02168	0.2945653	240.8141	104.2264	36.30837	0	81.67643	1067.768	13.88979	30.55805	179.355	0.04042522	25.93054	49.39095	0.07804391	22.96424	25.33843	31.12151	2.778284	150.7012	83.99807	94.22562	56.08189	15.9781	480.6255	1.621603	689.0613	2.517198	21.47775	3.782501	206.2705	75.75323	68.5788	240.8977	99.97655	9.317229	293.4284	0.5929714	7.214924	78.00269	35.95403	29.88326	216.1395	51.73753	2.974116	3537.776
TCGA-AJ-A3NH	310	1	127.8651	22.77498	10.62667	100.2871	8.15314	41.86604	0.006669621	72.19578	368.1711	12.1942	1.403763	102.9791	0.137971	51.10209	15.70008	0.1462386	45.19852	25.73844	43.72524	17.04394	59.29632	26.83839	70.94168	14.0394	36.0606	27.30613	1.554407	461.1205	3.419927	37.01313	1.053929	13.51358	13.22747	57.94988	79.39687	37.98014	14.3683	88.34945	0.8333321	0.02422404	36.34508	46.02537	62.38385	64.54987	137.6301	0.01431395	1703.108
TCGA-B5-A11Z	528	0	43.5133	16.75929	5.574669	72.18949	17.24176	50.36667	0.01610496	41.7041	150.8525	16.32872	2.887462	83.28999	0.2351681	86.29059	18.34128	0.1434544	24.67233	21.65768	23.23852	22.65395	64.30538	23.0648	16.91306	14.38618	16.19756	39.92796	0.445317	281.0911	4.795325	18.89171	6.224978	10.89769	24.71166	51.79501	30.74839	40.21088	18.82397	35.74444	3.055601	0.4178083	49.25622	26.48535	168.1844	81.10799	84.40602	0.06912703	1055.58
TCGA-EY-A2OP	944	0	90.8897	37.43205	7.151012	103.542	48.24029	108.1371	0.008938118	64.51302	261.5497	67.93614	1.277369	60.79495	0.7722218	58.60909	61.97553	0.1347348	39.63006	60.46215	54.23978	19.97242	111.5505	24.9785	82.25213	16.9673	24.33952	85.47159	0.3530675	421.0253	6.013837	28.70383	0.7741412	20.36175	43.10993	121.5901	30.4747	53.82505	15.32401	57.03387	32.91882	0	49.28787	40.97801	40.34763	106.5994	113.9505	0.07672986	2162.874
TCGA-D1-A2G0	1484	0	160.2677	117.1518	0.2224665	212.1675	111.1297	80.53802	0.02877952	105.1337	370.2811	84.58012	2.24343	154.4202	1.552572	128.2879	84.4388	0.5192787	70.12284	76.142	81.2801	7.774689	165.7719	33.54686	102.2577	54.06697	51.70808	112.499	1.345248	542.578	6.350473	192.0772	1.847374	20.94652	174.7879	175.0916	81.27623	107.2395	13.69154	76.00738	0.4605785	0.1841669	81.92013	59.67308	86.57466	204.684	369.719	2.038243	2860.091
TCGA-EY-A1GM	995	1	58.62629	25.36148	19.91954	175.2357	54.21763	21.34159	0.02975538	40.22575	371.0366	7.425569	1.121092	53.96775	0.6487246	39.19064	15.57647	2.436377	22.76799	20.25966	20.5293	47.57512	70.22124	29.87088	38.85245	18.55118	9.893142	65.95792	0.837456	237.6707	0.6559077	344.1399	1.836904	6.591817	24.76188	62.97966	82.20371	41.59123	7.087437	49.45043	2.125669	6.785343	44.32656	10.01759	55.06864	51.99462	127.443	0.03192962	822.8537
TCGA-D1-A16F	80	0	63.98791	34.97564	2.40587	99.34309	26.37042	65.45724	0.02885359	42.83273	174.9804	26.99254	4.235999	100.487	0.599805	197.9832	38.4309	1.225752	14.63262	37.27408	30.35867	18.05918	90.17697	30.88545	30.41143	19.65643	30.5024	52.27671	0.5983713	241.5472	2.094004	49.03202	10.83362	15.55536	23.05962	69.38301	34.91601	46.06622	7.279632	53.27971	5.557856	0.4865535	45.79633	23.21694	123.3613	89.41143	68.64697	0.06192388	1331.862
TCGA-BG-A0MO	1309	0	101.5236	18.12471	5.565557	207.3953	35.19721	80.20328	0.072452	69.44447	273.4615	7.115518	3.01216	160.7383	0.326939	110.8575	20.04384	0.03723254	33.68911	32.31913	20.51669	13.35593	80.59005	53.16298	31.08899	24.5125	25.20611	87.79257	1.788719	410.6608	5.516081	22.51571	3.880249	22.10011	33.78593	96.10412	48.28029	66.59852	11.46232	76.78042	2.70317	0.7706402	84.95801	27.16967	159.6227	169.8652	138.0741	0.4664767	1894.292
TCGA-QS-A8F1	135	1	18.3153	17.01137	1.2004	313.2597	154.3484	46.7976	0.4068249	88.11884	998.5312	3.389549	29.32297	530.8428	0.1829516	86.73099	70.70351	0.2423933	14.21999	20.80417	75.98048	3.980337	103.7607	240.3926	186.4304	62.97104	31.91523	249.8622	0.3318829	981.8513	4.894786	11.02657	0.4970794	112.1594	48.78263	95.58608	319.254	133.1002	10.33149	331.3671	0.9208426	0.2845043	67.58364	37.44442	10.48453	209.8234	67.2203	0.07592205	377.9266
TCGA-BG-A18A	426	0	42.25862	16.84713	1.795281	76.34352	20.12532	56.47733	0	20.08239	246.0118	14.73883	9.018959	141.0979	0.3842335	230.4706	52.06951	0.3270111	14.30016	71.05902	28.58447	12.63351	144.9327	35.83405	21.80744	26.57936	31.85821	82.21212	0.6141262	603.8367	1.765647	55.82048	3.691166	22.57379	15.888	33.97312	23.18713	33.68337	6.129201	43.24977	3.212418	3.789452	36.33091	18.81301	106.3322	71.06316	33.10576	0.0620763	1809.25
TCGA-A5-A0G5	1126	0	115.2948	22.02189	1.174428	185.8877	173.4288	62.21713	0.1469899	67.25621	329.3413	16.11405	5.565409	303.3317	0.4982663	198.941	54.74652	0.04316399	24.69035	36.22646	38.067	10.25268	109.1867	95.74183	46.56057	24.22241	22.56376	91.48368	5.661136	549.1024	3.304237	92.31181	3.850247	28.23562	44.10108	82.86049	65.66265	114.6301	13.63841	86.09932	1.518317	0	63.48525	23.7253	146.5909	124.3233	201.2381	5.858561	1186.649
TCGA-AJ-A3NE	628	0	123.7959	28.10224	7.01441	60.61285	12.91618	51.12283	0.0143283	54.25203	140.7933	21.59137	1.749847	73.87114	0.1089713	72.42064	36.65578	1.281198	21.48838	21.74699	51.63839	33.24533	65.13969	14.02072	29.32938	15.23392	16.39894	30.42943	2.214423	398.634	4.280893	112.1306	12.02375	12.66913	25.61636	70.01089	38.71823	46.75597	8.121041	35.24718	4.028043	1.83628	37.97017	28.0338	81.26263	86.87993	81.73148	0.8763906	1331.564
TCGA-A5-A0RA	884	0	86.42721	24.90703	1.131424	80.66627	19.13021	112.8963	0.1164091	69.97799	276.1723	7.908993	4.083461	140.5992	0.1416526	260.4402	36.98406	1.276198	19.27865	18.55083	44.34926	18.29337	92.43525	33.62596	14.65226	32.61242	85.55377	22.92344	1.322015	661.0608	7.224403	35.01814	4.585317	15.00117	34.61847	93.91906	42.50373	89.68297	10.26253	72.87524	7.844697	2.204587	66.97319	32.21448	117.2264	116.4873	10.91393	0	1160.521
TCGA-AP-A1E4	1555	0	21.17128	50.24205	0.680384	82.26404	8.96978	48.65089	0.08674268	46.576	195.3983	20.62695	4.102153	85.11672	0.07388708	95.72759	23.64121	0.07132227	14.37966	28.96633	60.50486	25.56288	63.21683	34.94169	19.76302	27.54143	12.92161	58.73209	1.113596	421.0513	3.706528	29.71114	1.326744	12.45927	19.9085	69.16457	51.95769	46.26602	13.49238	48.72447	1.856512	0.009001404	54.73584	37.27614	86.85755	82.81135	195.7611	0	2122.903
TCGA-AP-A05D	1758	0	55.95932	32.062	1.271405	181.5237	28.27468	81.06805	0	35.78572	526.635	6.75263	2.168254	111.8597	0.3220915	175.0497	41.14176	0.01844386	34.13833	36.47547	20.45286	8.896	110.3395	59.84437	50.47954	19.20311	23.14583	60.93465	2.219622	850.5233	2.03568	53.64008	6.361719	15.18736	15.91584	78.56658	36.98674	63.24968	9.984104	134.2286	0.506043	0.01396652	57.09928	25.55001	33.79381	96.15208	68.96407	0	2924.823
TCGA-AJ-A3BK	1031	0	57.95083	31.98422	1.897176	226.0869	34.05466	101.8718	0.0171435	76.16129	363.4122	15.35084	4.009124	120.5357	0.2764095	61.65435	40.0117	0.02936638	17.80628	39.88674	39.50917	8.188925	118.8461	37.70638	113.5149	43.34339	46.58204	119.3423	1.735301	608.4114	3.935972	12.16966	1.176798	45.37575	51.83925	104.2516	71.66075	78.77257	10.18929	89.39457	1.204866	8.352422	88.88835	33.61738	33.31622	153.9841	106.7653	0.8830167	1249.626
TCGA-BS-A0TC	2602	0	120.3068	38.81907	0.2873974	164.0406	43.2948	115.7708	0	51.90701	301.4908	7.066841	2.41245	152.8723	0.3070645	270.8541	47.64207	0.1859525	25.26579	37.96877	21.3043	12.42402	117.1118	45.57414	47.79756	29.66211	45.60437	100.8605	1.495185	750.6979	2.877317	52.78906	3.59291	26.92753	36.83757	106.7725	43.25912	66.97738	8.361285	76.88758	2.941377	2.141818	90.9595	34.71891	81.92578	133.4454	114.1599	0.0306546	1793.656
TCGA-BG-A0MQ	1817	0	85.73445	35.38773	2.795545	137.671	52.21343	74.0451	0.04150553	49.13907	204.762	5.278352	3.235451	132.3088	0.3872132	131.4715	28.6454	0.08531752	37.53016	35.90911	28.01708	24.04787	87.95977	28.86636	28.1265	17.64838	20.83926	93.54719	0.4303748	452.1964	4.377541	49.81058	1.854786	18.81042	39.93379	72.81729	34.21438	56.89454	15.95365	70.28651	1.776646	0.5599209	66.24201	42.0301	352.7973	110.9646	107.6478	0	2134.077
TCGA-AX-A05Y	2684	0	98.40887	37.95593	1.704226	110.9121	56.00029	61.92868	0.05219091	37.01702	251.1001	4.898372	2.034201	178.1248	0.566285	107.9679	44.56583	0.04470087	29.84165	79.20013	29.85871	10.11935	126.7621	70.62511	26.27681	24.48895	22.77911	93.67991	0.8890694	848.1879	3.769974	103.5732	1.737197	24.61027	22.72045	59.39073	37.85278	80.35703	9.570306	78.27396	0.4679396	0.8800872	51.18306	21.43459	56.65016	127.2748	97.25756	0	2442.014
TCGA-BK-A26L	734	0	69.67554	42.86217	1.438836	66.63896	23.24327	39.7168	0.02687312	36.12825	183.7212	23.25549	4.434038	78.31566	0.2125539	33.63665	26.69046	0.616842	37.97119	27.92585	55.15265	26.92256	71.39685	23.75603	15.30659	17.1039	25.74212	23.33739	1.897474	190.6137	4.456468	51.63327	3.936964	8.949404	12.84044	59.79153	37.78173	27.55818	9.640134	48.31554	2.627048	0.1533763	20.48851	16.74449	20.8995	41.94737	93.02151	0	959.3656
TCGA-A5-A0G2	4549	0	195.4204	15.50344	1.922977	114.5784	114.3812	66.72629	0	53.10505	262.3306	54.43656	8.23174	136.9521	0.6793857	96.52891	38.43721	0.02077202	56.45116	69.2013	24.75284	28.31986	87.21632	53.08632	29.293	42.25641	24.06602	56.75722	2.918932	524.2045	5.654501	64.17467	2.255571	28.5757	49.39571	135.2954	45.58226	78.93177	5.986643	41.53413	0.1753602	0.865123	51.49877	29.01563	38.71541	71.22384	128.3796	1.268705	1848.454
TCGA-AX-A05U	903	0	174.2542	39.9938	5.505007	66.89978	9.68364	43.44538	0.04030528	35.52133	111.0424	20.80127	2.251687	76.66821	0.2288792	159.583	38.77049	0.02761678	31.02621	34.05229	42.57948	24.58242	85.33478	16.11233	18.55039	13.71351	32.47423	43.96941	0.398028	277.4299	4.592669	130.655	1.559759	11.80803	15.18928	55.36709	26.84307	24.75334	7.377903	32.02128	2.949278	0.3032336	34.83612	32.32495	62.82244	66.06348	75.46417	0.08650083	1717.219
TCGA-BG-A0W1	1607	0	21.57505	20.31431	2.118751	176.5068	47.98136	84.68323	0.01605371	62.50994	368.4887	0.9788432	3.045131	164.1992	0.8595394	181.3142	16.82343	0.208997	17.20523	18.85716	15.91282	13.0039	101.3578	61.41216	25.02352	31.96176	37.68673	71.37679	0.5073143	596.0784	2.384589	11.66861	3.942021	27.35125	41.38669	95.82517	72.80325	76.75336	17.95093	48.4138	1.847957	0.491445	92.6996	33.72999	159.8352	142.0575	114.9551	0.06890707	1392.652
TCGA-D1-A17F	39	0	14.51974	11.17967	0.7572713	269.3941	56.29238	133.679	0.0336445	57.06013	407.2704	2.593564	4.021421	154.0646	0.4639908	510.7812	20.50665	0.8183772	11.26236	20.87546	13.92179	9.114556	63.63636	62.82417	48.63591	35.46198	40.50178	114.2526	1.810766	492.4536	4.518281	15.64549	2.859741	27.8	38.91181	82.36826	55.07394	78.80414	6.859716	41.09434	2.734347	2.78434	103.7275	29.71093	37.6412	136.9388	75.64169	0.3610293	1002.64
TCGA-BS-A0UV	2228	0	102.2685	16.95862	1.041572	133.4563	78.01262	132.4459	0.0576262	62.49022	282.9232	4.9191	3.394026	162.0162	0.7830349	152.062	51.45096	0.4080106	56.39697	51.15958	28.73212	12.48911	164.4757	40.69678	41.37086	29.23008	16.78277	51.19354	1.764141	635.6169	5.602231	70.4308	3.973391	26.58917	42.01263	99.53361	48.22314	99.98183	6.515073	102.3957	0.8000082	0.1096324	75.72237	56.1368	26.24856	177.9579	152.6319	0.4534712	1189.027
TCGA-D1-A160	112	0	37.75883	27.90894	1.149518	209.4148	47.17205	105.0798	0.03644018	66.53452	308.0001	10.28407	3.976833	171.3606	0.2993105	159.3168	32.98646	0.02496845	26.79654	37.49305	21.8803	11.22601	82.43529	51.95707	45.35714	34.58733	27.93387	111.7654	3.418659	703.8935	4.498273	23.53816	2.098489	27.70052	47.09913	109.2289	45.93629	92.19811	18.1888	52.68218	3.151265	1.739465	82.22753	42.36037	123.5157	144.9851	137.8418	0.5474404	1512.443
TCGA-A5-A1OG	973	1	32.36531	27.5977	1.020344	258.0282	79.04817	61.94995	0.03306014	49.14475	760.0459	16.41418	2.748921	147.4002	0.3151294	126.2783	34.0312	0.2718298	20.62806	17.7597	36.24986	17.24678	76.35122	65.06756	47.45491	28.87389	53.49574	61.49207	2.660811	470.2593	8.072371	30.44054	1.286997	13.88196	45.02722	72.66931	47.80368	88.96431	11.28728	63.07233	0.6310764	0.9605947	52.93758	31.64237	37.2735	70.39174	83.90275	0.9223726	1034.784
TCGA-AX-A0IU	1087	0	34.85592	17.05887	0.1934564	105.7557	26.32359	72.03334	0.01620771	34.91637	312.1394	24.47994	2.611085	111.1101	0.210372	273.9651	54.58271	0.399793	18.82	20.3878	38.19518	29.78338	83.35921	35.60536	58.52245	29.39014	39.71421	50.16248	1.232435	297.5737	2.825197	64.75858	1.16483	33.35537	31.65776	96.65431	63.85624	91.92233	10.15269	50.63012	1.490672	2.396702	55.46427	41.73845	65.8587	65.39247	46.73003	0.1043521	832.7004
TCGA-E6-A1LZ	2406	0	28.20315	39.44492	3.444276	366.9635	148.8042	71.1331	0	86.9409	612.8633	11.88495	4.605546	135.9693	0.6545025	127.1848	43.30059	0.05728602	35.95905	28.34009	27.43407	8.275319	104.2754	84.68113	78.02184	44.11881	29.58901	65.99123	0.710048	315.6158	3.220919	32.65551	1.656236	23.27501	58.18426	90.23742	70.12578	51.83627	19.85516	115.7647	5.145677	0.04337955	119.5248	32.86298	26.34612	161.9795	47.90011	0.9330379	2247.851
TCGA-QS-A5YQ	759	0	45.33882	28.9367	3.158868	162.8429	30.36431	132.565	0.03723702	74.53516	340.3175	3.851662	6.627857	141.3641	0.1472638	127.9116	28.07465	0.2104941	18.04136	33.06319	32.26866	10.37768	89.47928	55.83637	72.10366	37.87329	48.30811	120.5039	1.268661	596.6811	6.617137	25.06042	1.565395	38.51448	45.32804	94.21601	97.68887	70.06166	9.090331	73.64047	1.879332	2.357123	97.94266	39.57826	47.41347	151.346	101.3472	0.5793903	1367.363
TCGA-B5-A0K3	830	1	135.9752	49.48751	0.3476951	286.9707	136.1133	131.7176	0	78.92366	373.9779	38.17223	8.425286	174.6251	0.8236979	115.1836	57.69221	0.8016492	24.28222	28.00105	52.49339	8.299412	81.88478	30.20339	87.97476	20.78948	54.15643	68.00088	0.7262391	1022.487	4.353118	129.243	18.57244	35.46173	63.70536	83.29255	50.57662	75.49228	15.12054	109.9624	3.528835	0.05203241	90.08102	23.6273	90.71828	164.8165	2.38929	0.03587018	2294.664
TCGA-AP-A3K1	666	1	41.90901	17.19225	1.100868	270.8678	90.9669	107.5023	0.03415939	85.92444	342.6463	14.22256	8.365639	191.0405	0.3637105	119.0155	20.84553	0.1404341	32.16999	18.99993	39.09283	11.66151	102.4548	63.37975	53.26724	51.66031	25.94916	50.36106	0.6409371	579.3432	5.184025	132.0995	2.179597	15.03599	42.71706	78.51869	70.04405	180.381	13.67205	48.30788	2.464983	2.68516	106.4851	42.62927	112.829	155.1854	12.60434	0.09163861	1449.568
TCGA-BS-A0VI	2646	0	20.4668	17.69075	4.048005	234.9122	76.60708	113.2884	0.07259888	84.74146	384.0581	3.557067	32.635	140.8703	0.08098022	169.4448	10.07772	0.03730802	33.92466	20.58212	24.11614	8.326703	88.96364	99.02725	38.12084	45.15108	10.96392	131.2389	0.681091	955.1008	3.274503	83.07163	12.78479	55.39731	32.16715	60.4222	70.60047	87.3375	8.913814	57.25247	1.942249	0.2825131	71.77085	34.45483	29.87951	160.766	66.78463	0.03895186	1137.941
TCGA-BG-A0M9	2270	0	66.95522	28.99053	0.9034074	275.7679	74.11685	152.4091	0.02499104	76.88279	351.6887	5.15908	4.740398	177.0853	0.7602597	302.3549	24.77231	0.2568542	18.54668	40.87889	22.62042	10.77017	133.5602	50.96793	63.86499	40.8602	55.56514	120.9558	0.518269	755.9048	3.847725	34.49965	1.531272	36.1612	55.00923	118.1064	47.1534	85.82907	9.726081	76.1318	4.756018	5.459009	98.91182	35.37238	61.93861	181.7783	137.1487	0	1565.646
TCGA-B5-A0JZ	2173	0	38.47307	23.99722	3.159095	180.6347	19.18422	129.5556	0.01669077	83.17331	258.049	6.585884	4.77064	156.0376	0.1794067	247.9896	20.64006	0.06861809	28.02179	37.8038	23.2445	15.69587	81.96068	52.7963	46.51568	27.19987	21.86762	98.60305	6.543626	732.7873	4.188629	15.47892	2.95273	28.51718	40.20937	70.53102	31.79025	102.8318	11.68594	91.55916	1.959908	1.125815	86.49699	37.24556	138.8085	153.1781	101.0795	2.937301	989.227
TCGA-A5-A0GA	543	1	77.16773	46.58267	2.540021	170.553	19.57109	63.04181	0.02848211	90.85731	241.93	7.417935	3.404377	129.4705	0.2454978	165.8098	37.26789	0	19.72475	82.60759	42.08118	15.4557	91.06366	32.11223	50.08145	27.90597	21.12408	62.53989	0.7172393	594.1235	4.530112	78.8949	8.870236	22.036	28.35734	79.4386	35.83904	58.67819	16.83713	76.91517	1.466309	0.110836	79.38071	32.88349	52.16792	191.4161	216.1653	0.764083	1628.396
TCGA-D1-A15V	1201	0	102.355	36.76917	1.389227	68.90376	16.23555	35.4694	0.01362412	42.30256	178.0673	37.96316	2.938287	88.57706	0.4559097	170.1899	44.81649	0.1306916	38.25012	28.72189	58.60486	35.45508	93.97507	23.95814	36.27168	22.94278	31.00288	31.38733	0.5516251	319.3513	5.692239	161.6375	4.004474	8.719248	31.05112	69.53584	27.73487	25.10944	9.512645	45.57835	0.591062	0.3605173	29.27101	22.69367	24.99328	45.96846	4.451682	0.8187002	964.6337
TCGA-D1-A0ZQ	260	0	54.99834	21.44125	4.247344	160.0488	49.77526	38.0745	0.07484637	68.46676	259.6522	10.32679	7.390298	191.7154	1.038277	137.649	31.24228	0.02051359	24.54734	27.71012	25.00625	21.48528	72.33429	42.0071	27.97696	35.7266	21.51777	78.97239	0.384349	529.2504	3.137279	10.15767	5.123961	14.42076	14.29019	52.49645	66.00748	68.24904	16.53678	45.38611	7.41204	0.6213526	68.42435	53.14038	260.717	129.7234	120.7517	0.1285047	916.1675
TCGA-DF-A2KZ	826	0	120.4135	19.79985	1.122817	110.151	31.08459	73.58098	0.2681126	80.68848	325.8635	6.819297	9.418927	136.3451	0.1392014	229.7615	29.85804	0.02204497	46.57968	29.08133	46.5616	14.44883	61.5861	38.18267	45.2414	24.81591	23.72617	69.96003	1.927526	670.5615	6.081032	40.17028	6.739191	33.18926	34.69122	97.135	69.66898	72.22259	9.688421	67.54399	2.593085	0.1669344	75.47285	45.85982	161.6064	157.8618	104.1314	0.1841304	1787.395
TCGA-B5-A3FH	841	0	174.7255	30.30569	4.183588	61.82915	15.36834	85.18655	0.06970161	72.73645	252.8609	10.83295	1.914627	80.27479	0.7088237	33.79614	15.89553	0.05458154	14.66604	27.99927	13.87568	19.39327	69.30228	18.79316	15.34369	29.48889	40.60174	30.58647	1.917481	535.9131	5.868923	48.4067	1.43125	23.38535	17.76711	116.6766	45.54746	64.61951	18.98675	51.23198	4.003067	24.88162	54.50607	29.34577	247.6412	88.41227	112.7843	0.1923294	1534.638
TCGA-AX-A05W	2450	0	23.96957	13.60669	0.8000874	203.652	47.71884	135.8706	0.0395964	53.63734	391.1018	4.388873	2.520748	149.6576	0.1124269	178.3199	25.99237	0.07461041	11.22091	17.65284	16.46057	4.488065	64.16285	69.80836	57.96984	35.58268	20.72604	86.30015	1.143755	752.0638	2.631938	17.08452	2.102388	29.16333	28.35007	73.86925	39.43528	100.8775	6.410353	40.39262	1.070781	5.485476	79.36773	36.43264	20.80807	132.7212	41.6262	0.02124486	1715.992
TCGA-AX-A0IW	1149	0	20.72402	40.60476	0.9240153	234.9258	38.88239	82.37556	0.01830729	41.20731	496.4471	6.346681	5.56567	154.8056	0.3155944	240.7399	32.89377	0.2508794	32.15492	63.15764	61.53933	17.48206	119.9931	45.38031	79.78979	51.68087	34.29192	89.28727	1.410166	1018.583	2.371654	63.84262	1.012096	41.10462	43.31678	70.03621	45.61466	68.25947	25.16597	143.6977	0.8154137	0.1044874	65.70449	33.01141	36.92445	113.3311	120.7597	0.07858005	1459.368
TCGA-AX-A1CK	2441	0	12.21727	17.34214	1.948539	308.732	91.60865	126.7609	0.1253785	59.7307	380.0616	10.23454	4.18866	160.6763	0.3814175	191.3729	17.84199	0.09818067	16.87536	25.78087	16.47169	5.540157	84.11957	86.96206	73.05363	46.20295	18.29743	160.2281	0.7075165	690.5936	2.806279	5.150475	1.69159	33.33411	60.21237	98.74985	39.95128	80.26269	22.24434	54.33819	0.6423621	0.5947745	117.2071	35.01232	60.53652	149.6201	116.9168	0.03843999	1202.098
TCGA-B5-A1MZ	1598	0	157.0688	20.98816	5.951267	81.82274	19.04786	33.48556	0.1556565	53.98334	135.8702	19.47883	2.067237	78.13142	0.2771011	98.35213	16.89019	0.03555144	32.79616	23.43607	41.86345	26.80549	55.07297	19.83741	13.01754	13.05319	16.25958	35.28356	6.661025	212.1055	7.601402	91.60284	4.916163	8.764781	16.40684	68.95181	27.91422	29.98736	9.214902	27.07589	10.6246	2.988247	42.29283	20.88237	95.10847	79.73102	85.89177	0.2227073	1328.321
TCGA-D1-A16V	120	1	140.4937	38.29091	2.076615	203.4553	35.02402	45.13508	0.03037023	63.42349	295.0749	3.690302	1.025886	84.68031	0.6313328	114.9124	51.02016	0.07283283	25.43636	39.3192	16.08722	8.107743	103.2458	36.61461	32.39609	34.18441	30.14863	79.77591	2.084417	532.3907	5.108503	79.69393	3.525859	22.07497	40.14927	76.71527	69.18167	71.98989	11.29382	36.32908	2.907431	0.8036477	76.90692	36.66934	155.9067	148.4476	139.3797	0.4562517	2212.286
TCGA-D1-A3DG	130	1	86.54238	61.32597	1.925402	159.5505	35.65031	35.33607	0.01830092	117.5306	323.5239	9.628296	1.759472	71.19366	0.3730142	80.40344	36.28148	0.1379357	31.47903	88.93182	9.818846	9.600393	172.2766	55.41547	100.6333	55.29106	58.098	68.58993	0.3614553	479.39	3.469354	20.10348	1.500753	40.90483	47.73799	108.7472	73.90906	70.06516	19.3666	69.84568	17.30299	1.291395	123.2776	56.74181	44.76374	216.7037	290.6841	0.01963818	878.9481
TCGA-AP-A0LM	825	0	20.73859	15.72623	6.604345	158.1196	58.92302	72.50385	0.2296344	53.89992	341.1225	8.284223	9.795568	142.6269	0.4307895	250.6974	11.99107	0.1048955	24.30561	26.3833	11.3679	28.68958	75.3113	54.60992	20.24238	27.09832	12.69464	74.03262	3.363779	927.142	3.64717	46.77319	8.957066	23.21924	31.44789	72.95914	45.28917	48.08712	6.613166	43.23062	5.379666	0.2482237	76.64667	30.93069	99.21612	103.952	76.48966	1.437415	803.0374
TCGA-DI-A1BU	1195	0	51.9073	30.36974	1.364542	171.4743	64.75328	132.2473	0.06828038	77.74588	322.9509	17.68791	5.677453	161.2771	0.2215656	126.4668	21.94684	0.04678504	34.57174	19.26303	45.22937	25.00376	105.7782	47.19213	38.85693	49.02456	25.64439	76.29635	2.481392	699.8042	7.233873	32.84963	0.5913847	31.74237	61.63361	112.9097	52.37554	85.48447	12.4506	67.26089	4.526305	0.7298113	86.91544	40.00566	43.50601	137.9863	146.2106	1.23093	1025.166
TCGA-QS-A5YR	719	0	70.29745	25.9871	1.910202	162.5563	51.07771	135.3983	0.05403147	104.9489	436.0631	10.15008	15.86474	183.9478	0.1972448	179.4312	42.61621	0.1542576	21.53332	41.34379	41.38445	8.86478	116.0691	67.6517	87.60986	61.8443	61.04233	118.274	1.191659	899.363	7.879146	32.04879	1.36907	59.28391	49.77996	106.0872	94.83849	81.80438	8.810792	109.003	4.990273	2.294164	113.1267	60.5715	86.30145	208.6591	140.5194	0.2705714	1030.228
TCGA-BG-A2AD	609	0	102.041	27.13752	5.968274	72.1772	30.29374	43.10301	0.01307974	57.81423	179.5364	10.03725	2.209124	81.46093	0.2811845	108.9616	34.03701	0.0896211	17.68374	38.03645	28.02569	23.59554	96.45383	22.58642	19.22381	24.46895	24.14843	33.12675	0.3745837	309.6482	5.642222	125.0203	3.60946	9.456664	25.95336	79.50309	31.96934	50.40649	7.790759	39.98704	9.457415	0.7600894	43.24356	25.40652	136.0261	93.35014	75.47153	0	1198.386
TCGA-BG-A0MI	714	1	50.93566	66.06865	6.364215	95.39796	24.22621	48.6649	0.03059297	47.09993	175.0626	43.48919	3.020736	102.9358	0.19234	131.1834	40.52332	0.125772	24.11373	62.18317	44.22209	17.33784	124.9223	25.84889	35.3175	20.84138	23.14921	60.49287	1.178251	275.2253	6.017463	41.90838	10.5283	15.85816	22.44665	67.6713	35.16434	46.47049	11.35704	85.37116	4.317921	8.174783	44.87565	23.1336	27.88472	117.8363	95.02119	0.1313137	1363.675
TCGA-AJ-A3OK	485	0	21.75375	7.302962	3.394145	117.6706	24.08046	163.1004	0.01846495	53.29001	265.3417	5.106597	14.65774	111.7328	0.2939708	160.8689	12.03075	0.03163001	6.015907	12.36822	9.474069	15.32888	33.3218	43.3919	28.24206	26.5294	25.87109	38.45302	1.723184	503.6368	3.325115	9.644661	3.11773	19.64205	23.03545	46.47147	49.435	52.46825	4.759257	30.53719	23.50352	2.414328	64.14568	24.57308	303.7251	74.77839	49.17583	0.099071	386.6896
TCGA-BG-A0MG	1477	0	158.8291	63.69833	1.386891	83.95934	27.70949	42.92401	0.04303452	53.52454	189.8908	36.88516	1.341856	103.3198	0.4931191	141.5102	63.67129	0.04423024	22.22083	53.18218	40.62118	16.97389	91.28697	21.95303	25.11378	24.31018	44.18366	44.57193	0.4887272	400.3944	3.663149	218.8542	18.24976	14.37309	24.15465	79.12725	33.53261	49.24935	8.732842	50.39281	3.435258	5.269585	47.06077	36.22053	56.55645	102.0607	82.57155	0.09235817	2535.585
TCGA-D1-A168	1098	0	38.14059	27.62837	0.09597409	123.9257	23.25925	33.21132	0.02814236	23.76864	230.7525	3.076408	4.168147	114.8355	0.1683716	139.5832	23.05413	1.417291	18.42155	46.55445	27.87138	8.009564	135.5003	31.58056	20.82409	9.144356	6.052464	89.60112	1.306201	622.5432	1.593826	97.49077	5.0564	24.35386	21.22529	33.57569	34.75855	23.97706	3.392214	45.32484	0.05697599	0.01460185	27.75959	8.829681	74.03089	60.17067	30.93038	0	1555.582
TCGA-D1-A17K	854	0	102.6691	54.99787	0.6208383	323.762	88.13265	95.04084	0.02844495	85.78689	501.4996	3.53069	1.367365	144.1726	1.909499	149.9391	55.68289	0.009745097	20.95574	33.03208	26.35278	15.35286	122.6997	54.46698	233.0106	43.81833	60.70308	85.77272	1.404516	948.9093	9.212391	72.42339	3.073012	60.54393	53.14327	346.8762	66.10147	152.338	13.20409	142.6121	0.6499283	0.4944215	95.09256	23.69034	11.12762	178.4623	2.851687	0	2784.786
TCGA-D1-A0ZO	602	0	49.8767	11.13468	3.730981	175.7053	20.17028	104.2027	0.01652615	50.54908	207.8738	7.802082	5.410654	144.4409	0.3686809	221.0013	27.30251	0.1585297	18.67015	28.927	23.56456	21.8261	76.86707	39.21977	23.15451	24.26247	42.32386	56.54315	3.900508	422.2973	3.284227	30.36317	3.799167	20.06824	21.11234	64.66125	36.97143	54.28876	8.466098	49.71944	7.16962	1.826412	61.60552	31.83876	204.1393	91.85731	70.53644	0.3901419	613.1815
TCGA-AX-A2HG	1163	0	57.55701	39.55008	0.3881776	227.1891	111.9307	153.4101	0.03347789	85.21189	369.3516	17.19022	4.827905	178.0292	0.6348281	43.39064	30.69765	0.08028552	40.76114	31.2958	38.57684	15.86627	105.4407	59.26012	64.99496	36.52921	35.68213	150.7138	2.5126	671.1855	3.837415	71.96097	4.387899	26.96754	59.76866	117.9634	32.66733	88.22285	7.190645	67.84984	0.4163512	0.05211069	90.33416	46.58807	39.20503	165.3914	141.926	1.185497	1736.794
TCGA-EY-A72D	179	0	142.8064	59.69491	0.9150934	125.1559	19.87458	47.07174	0.006776053	39.95934	120.8658	30.60308	2.869935	66.05438	0.4699907	5.395312	43.18192	0.01857154	26.99133	39.45887	53.16091	31.14335	70.13884	13.69059	26.86182	14.29975	100.3982	27.31677	0.2408967	281.9795	5.947096	85.15495	2.78769	9.183343	15.25384	169.8326	86.05436	71.60563	8.154662	42.43212	1.026931	7.741793	34.84193	39.47414	54.23721	66.56666	93.07922	0.0436271	2064.353
TCGA-B5-A11M	1362	0	33.50755	17.17471	7.548722	71.33936	33.60731	60.00606	0.2200301	38.88256	155.1781	20.66048	12.84483	85.02516	0.618786	95.40371	15.67311	0.1105591	19.02087	21.35495	26.49193	21.90036	60.21747	28.11886	12.68184	18.50388	39.31816	44.7516	3.085475	339.5675	2.387789	12.47519	0.6960561	12.34708	16.89185	46.84968	34.4766	33.18644	9.273263	30.97109	12.58332	0.5251547	45.6107	19.85713	299.0084	70.33189	73.3654	0	485.7624
TCGA-B5-A121	504	0	75.16261	21.7538	2.088757	82.76122	21.01986	73.03315	0.04582171	51.03962	196.5587	10.35069	3.571907	110.8509	0.2942795	127.9432	28.08556	0.39769	17.63632	22.80139	33.46909	22.99422	82.78843	30.5212	17.2443	25.569	65.03371	46.79326	0.5430055	272.1961	3.822701	32.69766	4.27125	13.9623	28.27645	80.21982	47.44229	48.47278	8.519894	50.32711	6.140421	2.599389	56.213	32.46847	156.0803	99.21825	51.60887	0	993.837
TCGA-DF-A2L0	788	1	46.2039	36.83089	0.09612288	282.2174	121.519	118.9167	0.02168153	110.4318	779.4096	3.465498	10.42244	268.7001	0.2396475	153.1482	40.11161	0.2154116	26.25739	50.25564	22.91414	2.579025	194.6163	176.0376	275.4111	184.2743	64.40712	418.6936	1.466669	2008.93	9.830719	12.66486	1.24858	222.2547	72.46448	111.7042	290.3377	104.0837	10.03673	261.7777	0.1128745	0.05062324	125.387	65.96221	8.708488	320.5517	212.7546	0	2636.695
TCGA-D1-A1NS	43	0	127.623	22.92535	0.8493398	112.4191	28.63332	114.2368	0.03055839	60.78249	277.1891	8.33133	3.176128	117.1158	0.4772078	284.0822	25.36193	0.3036054	23.99536	34.66163	24.13057	11.26638	81.92845	44.28075	23.62199	50.86332	42.92382	59.03992	0.6035484	535.762	5.834487	84.20029	2.449604	23.15565	30.10377	87.21089	69.8674	57.93467	7.513818	53.31731	2.872414	8.078338	73.4914	38.29697	47.86167	123.1839	94.00606	0.03279131	1501.863
TCGA-AX-A06L	1845	0	24.53883	17.41921	1.632871	176.0283	41.25971	72.28317	0.1596016	50.03344	336.2995	10.28747	29.02972	123.8759	1.408033	150.8591	13.41776	0.8201807	9.300881	19.32159	18.15977	10.70165	72.64877	84.0297	40.78644	34.57312	21.20065	164.8398	5.831639	672.6185	4.00528	19.3908	4.301395	39.43975	30.0734	44.20354	49.11809	58.86626	8.084054	49.02299	2.169543	3.478035	71.21535	29.39801	39.93598	111.2435	51.70537	0.5137914	753.6446
TCGA-AJ-A3BF	551	0	104.1663	49.09219	0.5088892	127.988	13.32002	62.81026	0.0457733	55.15668	431.5376	120.8316	3.021019	63.88771	0.7872169	90.15439	45.48006	0.1630897	32.28255	29.69049	30.86671	25.91433	52.97052	40.07718	98.60765	18.26129	21.4475	74.18387	0.8317287	431.0071	7.078495	91.39356	3.032406	30.39888	51.20988	93.22803	48.53281	67.0153	35.18227	77.48067	2.58949	0.2279979	79.33338	27.93211	71.6192	111.6692	83.89195	0.03929438	918.3977
TCGA-BS-A0UF	2611	0	97.32049	67.93585	2.226376	116.1043	29.54565	56.8135	0.07189839	29.4919	231.9562	9.456614	2.167129	166.0832	1.096537	48.99159	52.02504	0.05911687	19.19179	48.89828	25.54105	17.4987	142.5598	27.85344	20.51278	27.04389	32.29016	60.64274	4.785537	596.2712	4.17433	36.75691	4.041059	18.69707	33.41996	118.4397	43.4768	64.8174	11.75504	85.40952	1.613668	0.8356311	62.31907	27.34859	71.16406	112.3569	138.0469	1.635623	1513.223
TCGA-AX-A063	2417	0	24.53145	17.17895	3.650127	120.9003	21.09085	48.39591	0.04497152	41.71326	178.9708	11.86916	2.337089	91.15077	0.1550504	213.1035	15.78252	0.1232562	25.30541	20.36705	15.56164	11.93107	66.80614	29.40076	29.27454	17.62473	20.76602	71.52603	4.041389	288.0969	5.886929	11.04693	3.646418	16.53939	18.43127	58.06961	24.49265	36.0676	12.91756	36.70067	3.641907	0.2333378	53.72163	30.28066	154.622	98.7882	59.94666	2.02682	713.9302
TCGA-DI-A1BY	1114	0	12.32181	15.61756	2.267899	197.1161	34.92888	87.5135	0.04389526	62.98285	345.2686	3.441119	19.67498	109.1522	0.2314607	157.9345	10.25557	0.150383	8.149981	18.98831	18.29441	9.996204	68.73541	65.41465	61.61255	32.80989	19.99138	129.3782	2.839295	666.1539	5.016622	10.02568	4.994946	30.21093	33.01855	61.19314	37.25876	73.33414	7.021874	41.31827	1.155293	2.892469	75.37669	33.73406	41.27554	124.1741	70.98044	0.3768217	536.5863
TCGA-EY-A1GH	710	0	97.47869	18.6763	1.167529	95.42538	17.52884	78.5149	0	61.78196	195.7598	12.10359	1.756721	115.9277	0.6768176	147.7335	54.46143	0.01971235	13.20958	20.38678	41.80647	27.32306	67.75439	20.09961	8.266435	30.85179	87.56577	27.22334	0.8665204	540.8275	6.731941	30.60305	6.163062	9.927966	20.13072	86.95468	51.56792	81.84688	6.354501	36.46109	9.726914	3.306347	41.69499	46.47552	102.2237	96.94086	132.0051	0.1543568	898.0418
TCGA-FI-A2EW	1795	0	14.04652	18.59015	1.001243	244.2588	119.7019	87.41187	2.634295	44.57927	332.5201	8.863051	5.747691	139.7966	0.3303425	250.4684	23.51086	0.3169071	25.73757	37.23501	22.45206	3.055731	114.3408	74.44089	46.99169	64.01724	16.72675	84.19784	1.529099	788.7665	4.173577	24.13286	1.259935	32.66887	33.34828	52.00644	54.32904	51.27133	23.7878	65.53448	0.5932347	0.125205	172.9919	34.45274	293.0893	118.8789	10.11732	0.04315702	735.5255
TCGA-E6-A1LX	711	0	47.45699	65.06384	2.419357	256.5387	113.3578	125.2082	0.04042309	126.0075	448.4029	13.11582	2.730929	246.012	1.049363	138.7008	63.77892	0.05539499	32.42073	73.47784	51.09312	11.85721	153.8458	77.85126	48.56728	76.9211	50.00435	113.6496	1.057857	889.6765	12.1047	21.08172	4.618462	48.13107	85.8258	133.2245	55.7292	125.5219	9.589503	104.5372	2.373333	0.6292137	73.24894	40.6846	42.10606	155.7352	196.4351	0.4771451	1289.738
TCGA-D1-A0ZN	512	0	60.75321	17.8511	5.463083	103.2198	15.56288	40.51246	0.07938222	46.53211	160.7278	12.97166	5.280449	93.51564	0.5184006	89.0663	15.89269	0.03263514	25.22594	23.60294	27.30651	28.15294	69.79252	28.82435	17.07678	16.10215	25.54585	40.20988	0.9720678	293.9151	4.124259	17.96665	7.021675	12.88861	19.37773	60.76621	32.0123	66.78473	12.31696	34.2934	8.550001	3.278565	39.57658	23.87079	186.9435	86.7518	77.16597	0.2385116	1227.322
TCGA-D1-A17T	71	0	55.69363	21.01701	1.95956	134.5147	27.35594	85.36093	0.0622872	50.08667	282.454	14.67593	3.762958	133.1356	0.1294819	162.2529	36.3663	0.149375	18.11536	28.56132	36.67005	11.12009	94.57928	44.05974	46.08974	28.08206	40.22451	92.15541	2.921757	476.0517	2.925583	37.79662	3.959991	21.59994	29.06143	82.621	42.98371	57.38019	8.735983	55.15191	2.107744	2.003724	73.47634	46.38633	57.17745	110.334	57.84807	0.1670964	1748.868
TCGA-AX-A062	1399	0	56.73227	22.32731	7.804918	145.8193	10.36308	49.92128	0.1131117	54.97094	212.2787	21.4128	3.526926	82.38436	0.2829269	48.59392	16.07004	0.1808403	12.93803	12.85033	22.17314	16.95335	60.42615	26.12284	30.10429	20.75057	9.539792	68.46494	0.8191445	380.5633	3.452342	43.06786	8.580832	11.28249	23.70668	50.36166	18.91944	38.60007	6.406148	31.38097	2.857069	8.666372	48.15299	24.65611	59.54261	79.60967	59.07879	0	1005.748
TCGA-EY-A1GE	741	0	44.2959	12.66224	2.660617	69.93926	27.28799	78.37009	0.1965543	50.25655	166.2818	20.07076	3.810822	88.73317	0.3924963	229.9071	11.17391	0.3107932	19.37604	18.38945	18.05382	20.56478	53.7145	33.29475	13.80213	14.03831	29.6957	33.11111	1.194486	207.2049	7.116929	43.14831	4.910714	12.2012	17.78892	46.16098	28.31189	41.55513	8.395026	32.46786	51.53061	0.760954	50.30624	30.0883	305.6264	67.95622	54.73647	0.1297949	323.3132
TCGA-EY-A547	545	0	28.15355	39.74461	0.9420808	351.6222	145.7085	142.7025	0.09778591	107.8683	772.9817	5.529325	5.801673	159.3536	0.3668887	77.2878	60.77246	0.2121728	25.24141	57.71595	21.73164	5.091813	161.5613	157.1629	150.7234	134.4055	18.91063	271.1385	0.5230703	1504.755	9.893318	10.17279	1.648071	153.2054	40.73669	112.3173	180.6224	141.8976	7.298882	884.6167	0.6976217	0.3297897	160.4878	68.45631	18.42172	419.7837	278.986	0.01748853	1295.633
TCGA-AJ-A3BD	1039	0	76.34372	39.37594	0.4357686	185.5326	122.8002	90.65986	0.01064832	119.4778	338.3286	18.5874	3.596932	256.7931	0.362808	164.6694	35.15252	0.1386264	31.36168	57.15833	81.444	6.17616	132.0945	55.79314	170.3387	40.35423	112.2313	103.6194	2.176723	926.8758	7.113959	86.83731	1.736604	37.31168	69.53889	64.9411	87.71791	82.70888	24.18896	128.8147	0.9177634	0.9281922	111.9562	60.51189	91.35162	212.9583	135.971	0.8455538	2573.736
TCGA-A5-A0GU	860	0	69.5681	21.45977	3.469984	80.12553	15.73112	54.23101	0.0523809	42.29887	147.2003	8.725976	2.075632	83.45323	0.1779402	129.7962	31.90107	0.03589087	26.92615	15.41569	43.89638	19.64907	62.32651	20.69069	16.94897	20.18772	48.14694	38.08	1.241469	344.1207	3.623823	44.63845	7.034412	12.10976	20.08039	79.06348	40.8554	43.43941	12.62774	36.35413	4.166188	2.948833	41.61541	36.90846	99.34049	80.99612	67.61093	0.1124168	1028.581
TCGA-AP-A1DV	204	0	102.7917	44.44858	0.1600198	131.6585	9.135135	114.4308	0.9687208	89.56945	297.0423	7.251384	2.674454	158.9952	0.03990693	126.7658	17.48962	1.763107	34.69221	30.03451	21.38922	15.69199	108.2813	36.9764	21.86147	35.23302	36.50238	54.14413	2.272029	788.0025	11.66248	80.72241	7.691489	23.14359	41.8055	81.29155	49.13741	57.68837	9.132152	66.12544	19.39347	2.678061	99.81954	33.66995	23.57599	141.519	83.88144	0.4872683	1709.243
TCGA-PG-A6IB	648	0	49.62249	28.80575	0.5293768	193.3663	116.2675	77.55311	0.01600294	114.4712	407.3673	8.837482	6.528403	249.6815	0.2499061	58.97401	40.07175	0.05482527	38.72597	46.7758	60.0674	10.42138	164.6056	75.13646	119.8998	49.91015	33.25277	173.6572	1.398604	737.894	10.12687	9.632239	0.8994475	62.23775	89.4702	179.3782	122.9285	116.4116	10.40918	133.4232	4.137809	68.27747	104.9728	54.93405	22.81413	198.0326	205.2515	3.417284	1779.72
TCGA-B5-A0K2	2209	0	94.15556	25.36053	1.514823	347.8471	40.51541	160.2352	0	97.00921	387.2698	3.109084	6.33772	193.8907	0.3458638	160.7264	27.31338	0.0951107	23.79996	15.04601	24.43883	12.44015	89.04593	65.82564	79.92121	69.30604	63.90829	120.6266	1.97785	789.4483	3.846628	39.66292	2.375253	34.01455	41.68631	118.1816	74.80023	97.54157	4.462645	90.59573	2.534988	5.339924	109.2095	50.01778	72.79826	226.7092	95.46095	0.2553465	1334.573
TCGA-AP-A1DK	2767	0	21.62193	26.69145	2.969597	202.078	55.82558	131.4979	0.1327974	74.25648	284.4556	2.875281	3.549208	148.0589	0.4116817	109.6441	15.17011	0.4289596	20.92831	30.31008	24.90026	17.36764	72.31667	79.40463	35.0702	35.59177	18.91512	110.6415	3.915519	527.8474	12.00513	27.4171	1.581926	24.13591	30.92995	65.23008	45.55615	105.6764	8.453588	60.73192	2.458118	0.9744824	97.2477	40.19391	60.64384	143.8861	87.94535	1.180722	798.0366
TCGA-B5-A11X	596	0	75.56533	33.29825	1.023447	217.0772	86.14498	94.60675	0.2143601	88.21472	345.5213	41.52893	6.916024	147.3639	0.358661	191.1932	42.15451	0	30.64889	44.50007	54.80964	3.470958	112.913	57.76945	39.51794	31.06604	39.85863	118.1274	2.240361	672.132	6.385091	25.30445	1.744676	18.55376	65.47981	170.795	49.29094	62.47862	9.54053	66.32523	3.192893	18.98191	58.3057	27.99167	64.72861	137.039	184.3581	0.6900704	1797.208
TCGA-KP-A3W1	288	0	59.855	16.08579	2.087229	110.2577	86.29118	33.36304	0.1433869	61.80857	300.7316	17.65637	3.412028	113.0408	0.5693575	65.54342	24.60344	0.08790544	23.14304	23.44353	32.97698	8.099481	69.09332	49.20993	35.44338	19.28799	17.51324	20.00758	2.936322	190.4665	3.490873	22.23743	2.176438	14.26348	21.62051	82.64095	49.96792	76.50613	11.10461	19.25117	11.24514	5.470155	32.91813	30.87417	125.5454	49.66597	11.32062	2.49422	703.0586
TCGA-A5-A1OJ	1006	0	18.68908	10.26422	1.667753	99.28866	32.50663	52.13138	0.07837072	41.0788	183.1931	7.140442	11.56671	92.82832	0.2098042	217.4679	14.03536	0.2684942	11.56433	17.25909	9.004001	13.67259	45.1378	47.19668	11.35903	14.94916	14.01681	50.86017	0.7429793	412.1894	1.722236	18.52772	4.188206	15.41753	14.47737	46.8959	29.26244	37.33424	8.74315	33.79996	4.297594	1.097906	53.96877	29.94867	174.1291	79.43933	50.42958	0.03363893	532.9411
TCGA-FI-A2CX	2031	0	73.40311	35.89845	3.264914	84.34216	62.39688	19.79419	0.07008542	53.70277	528.0404	15.05429	1.311196	105.0366	2.146303	91.59598	44.84849	0.01920873	32.4918	22.93554	122.6214	3.346312	74.07391	19.74894	18.78368	17.70339	13.8206	34.36079	9.758845	153.3826	3.337019	8.180378	4.520349	8.145375	27.43495	66.68548	42.66642	61.18587	8.331099	27.82771	5.116232	0.1672757	42.94443	15.39253	173.8233	53.81597	86.37098	5.595371	712.6307
TCGA-EY-A1GL	1014	0	117.1618	34.40331	2.075766	80.45287	9.244625	51.65536	0.007646663	77.99835	200.5244	10.204	5.086506	98.21981	0.05893074	133.6634	21.45349	4.642124	21.41849	20.91606	33.14669	19.25183	60.67547	25.12479	23.6244	17.97491	14.60736	28.29466	0.4228746	381.8218	2.515403	198.2732	12.45663	17.43447	21.32603	99.47441	50.61825	74.47977	7.211897	41.13391	4.949545	1.543366	43.44248	30.8654	55.42708	112.9914	77.15684	0.04923246	1527.438
TCGA-FI-A2D0	1213	0	74.57025	26.78711	1.465937	66.62914	30.64363	39.98601	0.08019681	50.41262	167.7972	37.94517	2.000488	74.90939	0.3155333	52.37948	26.40422	0.04396005	24.78921	40.80555	21.5171	29.74705	75.12118	18.09209	21.3713	17.65472	17.45052	45.15061	2.360071	315.4463	2.763215	119.5346	6.051838	12.02998	20.00947	60.58748	28.51291	41.96375	9.039426	45.65437	23.24118	11.64266	41.81419	28.35649	31.66782	68.52997	65.36188	0.137691	1655.247
TCGA-AX-A05Z	2175	0	50.1281	36.30825	1.109197	95.38866	71.01991	71.97815	0.02791834	46.3425	328.8712	8.766664	5.440745	182.9328	0.1585382	234.3339	32.91403	0.2582464	25.39568	64.15939	29.5293	5.558006	125.2994	50.2741	41.6361	23.17576	27.59321	78.68707	5.831114	968.1641	2.802497	28.49081	8.193042	23.35151	39.30794	67.2892	42.88877	70.62076	7.428523	76.85127	1.461508	4.171857	68.24571	28.96012	58.99685	147.4692	69.86865	1.168375	3991.003
TCGA-AJ-A5DV	679	0	170.3521	19.74484	4.397026	64.75945	12.09065	68.54569	0.01688716	55.24769	211.3065	16.23922	1.491912	89.8254	0.2671391	150.8663	32.92568	0.3876255	19.0551	26.53356	34.23352	22.42909	62.94747	17.43427	26.6447	39.37972	43.24842	24.91629	0.667065	452.023	5.515015	61.699	5.706541	15.77934	29.27957	85.34528	46.62747	44.34677	8.737656	29.81404	7.531373	2.190504	43.23822	29.82557	52.44801	88.30105	87.78443	0.1087267	1383.916
TCGA-FI-A3PX	2384	0	100.0001	34.19128	0.7954669	174.0758	34.04143	43.01851	0.04910606	59.01681	342.7134	15.35568	1.680036	78.26866	0.3535491	118.6213	51.86054	0.1177644	29.32229	25.26034	25.20947	29.17532	122.7768	30.87633	78.1251	28.44163	81.94513	27.57433	0.8324779	469.5721	6.589135	27.9245	1.270662	20.08243	37.12635	144.0258	84.073	74.54472	31.43225	53.06447	3.673743	0.5393056	57.05033	42.08087	160.8406	82.45071	3.601099	0.01756476	1349.235
TCGA-AJ-A3OJ	467	0	121.5203	23.20002	1.580178	127.7876	29.92889	122.3406	0	94.92874	292.5216	5.233948	2.494306	131.18	0.1909393	83.50377	18.87621	0.01897322	31.41794	33.50346	48.46764	26.37329	67.81232	32.40412	35.53425	29.56075	21.02591	47.95498	1.895937	672.9756	6.235368	41.48755	7.539349	25.17897	38.45656	123.7331	77.43337	79.22343	10.40381	58.58139	3.897579	0.5603278	66.83739	44.28549	49.93918	164.9103	193.4836	0.9706513	2159.28
TCGA-B5-A1MW	447	0	154.6864	41.23865	3.28783	58.98393	14.8137	49.25288	0.006856944	48.73626	134.2006	127.5648	1.015577	74.26991	0.4881171	11.57283	40.74806	0.1597425	16.68253	51.78059	94.0852	29.17498	91.85799	12.90532	39.3004	13.68841	45.12458	38.77171	0.5823454	374.8678	8.636472	88.40519	3.737073	10.80871	41.44808	73.22057	32.89689	53.00792	9.531357	44.28513	0.3450747	1.853599	29.54818	24.74075	61.4214	77.45577	88.28359	0.07357985	1871.293
TCGA-AX-A2HC	1044	0	78.89725	51.1684	3.043515	51.33419	33.57984	26.01933	0.03781551	46.33903	127.7513	47.91517	0.6878213	59.68159	0.4985052	33.38762	50.74336	0.008636937	8.678223	33.80525	53.1582	25.97894	61.45017	15.88253	17.59679	16.19997	11.71087	44.72402	1.045634	289.815	4.753543	16.76587	0.2613229	7.921121	30.12744	59.94503	26.47049	39.5399	10.07005	37.7641	4.316519	0.006540277	37.91012	24.86241	9.63501	61.15433	89.30176	0.05410495	1819.441
TCGA-AX-A0IZ	1333	0	22.52045	18.78647	4.830897	162.7452	29.93328	97.77525	0.08585199	65.66711	290.5914	7.149042	8.298525	138.287	0.1009868	157.6951	12.25314	0.2000048	27.98	25.91499	37.99066	15.3057	90.68226	45.9171	34.66677	21.44941	15.16479	83.84223	3.798219	982.2753	4.0062	19.07568	11.01123	18.43071	34.91123	73.89382	39.46344	65.3621	9.676852	51.62676	4.270828	0.08908976	78.93811	34.38137	72.35826	134.7417	69.36529	1.989905	1449.278
TCGA-AP-A05O	384	0	45.66637	31.16981	2.043683	149.4381	66.31267	87.88516	0.03129329	92.69607	308.1071	5.437931	1.422974	162.1331	0.4569515	141.4264	56.01235	0.07504648	38.53385	36.93497	30.15183	12.55723	149.1674	42.75117	44.12302	41.91835	50.58725	100.7057	0.5562569	662.0181	5.942965	17.48246	4.714279	20.96369	64.97131	127.8317	55.12688	65.24277	11.55683	76.95238	2.823833	0.9173754	67.53502	36.84615	43.81131	163.5458	151.43	0.4029589	1342.274
TCGA-BG-A0MC	1263	0	24.37065	10.23503	0.7595664	193.7305	39.13383	172.6469	0	47.42649	383.577	4.70314	13.62074	158.995	0.2053222	586.8168	18.89185	0.2466426	10.36655	36.65	13.86332	3.820334	105.0963	71.33098	44.96474	34.2004	29.9025	108.6265	1.932894	832.875	2.670355	22.80977	2.591155	41.65265	29.82047	68.64506	43.17162	81.78954	5.81309	76.19617	3.826024	3.595301	97.50097	29.14667	65.91458	136.4749	55.63451	0	831.5505
TCGA-B5-A0K4	1757	0	59.47605	17.77967	0.09878682	256.569	111.1675	112.5989	0.01931143	62.9031	228.6704	8.225509	6.222195	208.9098	0.1214122	93.92692	29.67639	0.03969599	49.9671	67.63435	30.71268	4.834733	152.4698	76.62772	56.71642	121.6695	45.1053	147.4467	0.9153922	885.4277	2.724404	40.12177	3.380759	47.21788	36.94793	106.2192	47.21058	120.3755	13.81794	105.0653	3.541089	0.02003972	114.6657	29.20559	95.55702	369.9242	88.16085	0	2530.862
TCGA-BG-A0VV	1553	0	67.04793	16.21678	1.61031	128.92	23.993	96.88835	0.01717052	58.66178	273.1866	8.59985	4.104676	120.0582	0.2472453	241.6401	25.22822	0.164711	18.16944	28.55435	31.24447	13.53071	77.56176	52.51851	30.08258	31.07032	52.0521	61.64033	0.7630405	466.1192	3.913061	32.03899	2.112083	19.39216	32.25107	86.9682	55.25971	55.75448	12.53926	51.1322	6.098388	1.532355	73.62984	35.5317	122.3685	105.5012	113.5163	0	1075.222
TCGA-AP-A1DQ	1423	1	25.16865	21.17912	5.486109	162.7067	22.38622	51.82134	0	59.22574	262.6363	32.13037	4.227433	55.76637	0.2960349	89.00744	21.70113	0.03125486	28.81609	28.07607	27.4864	31.81682	47.48367	29.9659	26.7936	27.66492	41.1644	33.1568	0.8408625	396.1522	5.269872	16.72275	1.393974	26.30148	20.71644	83.82949	57.16847	41.9296	7.487062	62.42633	6.103909	0.8835899	49.6555	27.33694	81.13619	79.16752	7.734617	0.03263199	609.7996
TCGA-D1-A17N	46	0	20.03215	13.83181	1.673641	111.4122	43.57594	47.90174	0.06436193	24.90368	406.2256	9.740774	16.13853	183.1682	0.1892707	299.803	30.60949	0.1323005	19.01533	61.44062	26.86552	5.631674	196.3691	66.26019	38.17361	18.64704	27.91312	154.9323	3.877132	1006.92	1.746156	16.27103	3.209765	46.53373	31.83089	52.85139	48.14888	43.35469	6.592267	52.52493	0.577064	0.8265168	65.74783	13.69874	59.67373	91.63594	41.55269	0.2762596	2320.172
TCGA-A5-A0GX	2088	0	23.79612	16.65368	1.599573	56.04431	39.43733	48.31741	0.05432906	21.52656	372.4384	14.4335	21.31654	244.9961	0.2313864	160.1502	29.24591	0.1116772	28.16565	85.10729	23.61534	8.315855	169.4744	72.9877	24.4522	17.74336	15.53615	108.311	1.877811	919.736	2.026697	21.4451	5.131003	32.20012	16.60023	29.32249	36.04429	42.13666	6.258418	55.65807	0.7961369	0.5731762	50.99729	13.43871	53.93349	124.9716	31.90657	0	2019.542
TCGA-BG-A0MS	1882	0	72.00603	21.18816	3.561656	92.29654	26.98204	56.66771	0.01695422	47.93851	164.6786	23.02308	3.08378	116.364	0.2991462	136.3093	43.7051	0.1858698	26.07447	24.85661	39.76656	16.78127	80.20029	25.57033	27.84985	22.38627	31.55637	52.27593	1.172	471.3271	3.518788	29.89936	6.076782	12.86344	23.99799	78.80559	52.0909	85.51977	13.4466	51.7709	3.520753	0.1231553	49.44115	36.48866	51.21365	93.33344	122.0643	0.2183169	1359.537
TCGA-B5-A0K6	1953	0	21.09427	20.43889	3.656595	218.5048	53.21582	84.91242	0.02073924	48.74037	339.6382	10.36918	8.352801	178.9286	0.1724499	197.5226	20.29416	0.08526193	32.01925	32.84726	21.95363	9.618047	90.21435	76.51064	53.15766	28.24123	20.31734	157.8905	2.416721	815.2631	3.164967	16.77976	2.684822	37.65638	33.89569	73.07721	53.69415	78.70922	9.667009	76.18128	1.079689	1.635625	95.16312	26.68579	85.58825	163.4105	93.94758	0.08901868	1600.893
TCGA-EY-A2ON	610	1	100.7057	42.81838	0.9117021	69.67238	32.37713	42.51441	1.31356	49.97159	158.7499	58.836	2.66804	260.6546	0.3470722	160.4048	35.8459	2.12333	71.38847	35.09399	94.12069	19.68323	89.42194	25.47024	50.78399	29.08046	46.40103	27.86681	0.3836742	401.5394	8.049747	58.10807	1.981668	11.26881	36.51596	55.98729	46.70075	26.4233	17.98274	44.82829	7.544736	0.004799645	48.49123	25.63177	308.4112	67.8437	34.36463	0.03970544	1139.295
TCGA-AX-A2HD	1414	0	147.4776	37.28088	12.5107	53.52652	13.8518	74.56833	0.05788555	43.57526	114.2929	21.84481	1.804925	82.21331	0.1173969	94.44782	30.45779	0.2082287	21.22051	46.48741	51.11187	28.08877	58.56592	20.37374	15.23432	14.58851	15.84757	32.75082	2.072191	305.594	5.025439	121.7305	2.366763	10.28123	17.1999	80.13361	25.43036	30.12955	14.14962	34.54333	1.397944	0.4655318	39.12474	23.9009	97.41416	76.96704	56.87665	0.06211529	1014.42
TCGA-D1-A16J	910	0	50.41267	46.67315	0.8265765	80.78286	61.67999	40.37769	0.0161584	25.0088	280.5943	2.547514	3.568822	156.6057	1.681133	145.0082	41.92214	2.1811	33.98666	87.19232	26.26279	8.929298	240.0103	43.97878	24.77583	13.88971	20.56965	106.6089	5.441322	354.9385	0.6904509	44.45841	7.511139	27.63879	26.57041	53.28402	36.09929	37.61508	9.292995	76.17988	0.02804032	1.961831	45.72951	10.45271	67.96541	84.53351	32.36851	0.2427475	1682.92
TCGA-FI-A2CY	2080	0	99.66925	62.55542	1.081566	128.5874	69.19283	46.17115	0.03883423	62.0766	209.8579	52.22778	1.177251	110.6401	2.591176	73.46628	68.16863	0.8337432	16.85562	25.16024	41.49431	37.76091	96.98496	12.20886	35.61501	17.50833	36.23259	28.18292	8.066301	282.6177	4.758681	33.65899	6.100779	5.447996	18.99561	112.3282	19.64506	53.798	10.12554	53.93954	2.246352	0.01343293	44.91208	20.7178	78.13908	69.67502	236.5264	0.111125	1333.91
TCGA-B5-A11Y	560	0	105.8811	19.82469	1.871169	115.3011	27.60179	71.33124	0.06773835	42.3477	185.2026	6.313323	2.464168	126.5204	0.5037238	211.8398	37.87694	0.1237697	23.90529	26.67338	22.63146	17.44619	77.86398	34.79358	19.98044	22.12271	76.34029	53.6713	2.118306	330.6563	3.292651	31.21841	9.102018	16.32496	26.9947	66.67765	43.25951	44.70158	9.294227	54.22277	2.298737	1.335567	65.88487	29.65064	124.8025	88.57413	61.57978	2.616769	1010.533
TCGA-AP-A1DO	952	0	65.43326	89.95066	2.318186	292.4118	151.2877	117.7322	0	108.5575	431.6528	4.069051	1.789635	210.3445	0.9443776	255.3617	31.36644	0	39.53625	39.17701	26.37735	15.10588	119.5926	51.42566	61.94396	40.13562	17.8645	143.9254	0.3696499	750.2028	3.930101	105.0234	11.71949	24.07858	66.63279	183.2382	90.53171	71.39556	27.10034	124.8333	2.537639	2.835562	158.4742	50.93551	159.113	289.0987	148.9099	1.188937	3258.883
TCGA-EO-A3AY	1158	0	52.4568	49.48006	0.7813634	207.7336	46.03959	157.5083	0	89.57616	576.7524	11.16544	7.080973	116.9443	0.06336429	151.6196	38.20338	0.05351915	15.53029	89.95503	38.38232	3.909546	99.47986	63.74128	280.598	43.21999	55.07539	221.5986	0.737065	671.8916	9.789078	57.00322	2.023124	89.8148	84.09067	118.4794	116.3651	84.02361	7.083517	193.4032	0.1455851	0.4998343	113.9645	54.15311	53.79596	276.3182	109.6445	1.080294	2285.436
TCGA-AX-A1CN	1143	0	97.35976	33.00912	3.100702	121.1461	28.80663	55.4417	0.01466476	75.96929	192.4875	26.10931	2.743564	82.25032	0.05650864	46.16147	26.65008	0.07033703	24.9781	32.10681	34.92152	14.80742	74.618	30.80634	48.10355	23.28083	19.14365	61.02722	0.7675425	354.2368	1.750578	58.59366	0.9796235	13.363	33.77468	108.1004	30.63853	42.52932	13.08817	53.12821	5.759807	10.28724	54.25452	30.16548	14.52979	119.2719	118.622	0	1366.973
TCGA-AX-A064	1517	0	30.91502	16.92321	0.9837014	218.9733	31.41696	124.5639	0	41.01354	332.4779	18.37439	2.649783	106.471	0.6972733	154.7481	23.15631	0.1597113	18.30613	24.63855	15.79369	10.30659	72.65548	58.68347	47.63851	25.35771	31.46938	106.018	0.4891423	502.5602	3.418808	10.72796	5.785331	24.21557	36.05697	69.84696	28.5423	57.51512	13.86128	34.01323	1.449427	2.358342	71.50456	27.01375	62.48463	99.18696	88.38726	0	845.5016
TCGA-AX-A1CJ	2233	0	15.2572	11.76917	1.779541	265.7491	74.09728	152.4969	0	67.28134	396.371	2.054242	4.439189	173.1565	0.2975238	268.1558	30.64255	0.4580594	17.5261	28.34217	19.37231	6.977465	83.5227	93.90588	54.86897	52.39363	40.56877	105.7343	1.87051	805.985	3.942271	10.38417	2.121662	36.0656	46.14698	97.9432	52.99232	77.53849	10.53699	58.77846	1.117133	0.7997123	118.8094	53.38591	49.45214	188.956	144.0388	0.159414	1094.359
TCGA-KP-A3W0	404	0	72.4648	20.31042	15.70433	49.5629	30.18442	26.42139	0.1206277	36.58508	130.4572	71.38977	2.05695	64.03436	1.019857	42.27655	22.97248	0.185969	13.04572	13.58406	59.46319	42.05695	57.85589	21.34785	12.7869	18.83614	15.33206	27.93216	1.079559	146.0444	7.803246	38.8031	2.101351	23.91395	16.45938	55.96607	43.13284	61.76474	9.948031	29.63602	1.600502	0.0938827	25.86615	17.60789	149.5055	45.41303	137.6449	0.1618025	720.7632
TCGA-EO-A3AU	1543	0	144.3701	30.57014	6.349803	42.61162	7.283219	53.29315	0.05868354	52.18569	120.2232	14.03496	1.415922	63.2475	0.1309168	64.74716	32.16638	0.3101866	31.51233	31.25724	50.59466	29.83953	68.19379	12.90055	26.15624	13.71958	19.93216	23.26792	2.144222	330.2313	5.111776	111.5142	7.820951	10.37441	23.1879	60.49289	28.24124	36.28592	7.062826	30.25084	7.099416	0.8221054	29.749	20.22955	68.48084	73.76659	70.13138	0.6477077	1756.613
TCGA-KJ-A3U4	1095	0	78.76948	16.66073	0.9957786	132.9927	23.60476	65.64375	0.04339568	78.40376	162.4847	20.32533	1.047055	60.00074	0.7455719	143.4737	28.17424	0.1444237	27.83313	22.24747	32.32583	25.62046	81.47664	18.94206	36.88729	30.72105	55.85545	13.97967	3.318176	397.6185	7.16493	49.67793	11.72406	22.05772	41.37745	95.93333	49.09925	69.12314	19.68312	41.70239	3.557324	0.05468205	42.20101	15.74624	251.7593	72.14171	135.6149	0.6918471	908.1646
TCGA-AP-A1DR	1495	0	128.1089	22.41873	3.269109	171.0493	54.79736	76.15447	0	97.88534	259.5667	11.26816	2.015232	134.8222	0.3397485	98.96746	20.03062	0.06376902	31.56604	35.03661	33.05059	16.75053	58.40145	21.54287	43.78072	32.61527	20.61664	80.84065	0.5667621	389.7788	6.301851	222.1374	8.053555	19.01552	31.15023	129.2257	45.75913	64.80306	10.20375	63.43245	5.320659	5.899278	66.92347	49.37756	63.48738	156.0984	89.09856	0.2663151	2454.265
TCGA-B5-A11U	509	0	85.47125	32.18763	9.440751	65.44914	18.63457	40.19085	0.1904396	49.98813	143.2604	12.53156	18.75894	90.92851	0.2773819	26.12985	18.5151	0.04744994	16.82764	22.79234	40.48933	18.77495	60.09344	20.44263	12.81062	22.81984	10.23927	32.44308	1.145489	273.5969	2.59508	89.57388	3.972009	11.99903	16.87342	48.65515	41.69746	39.16829	5.905289	35.92984	4.286192	2.685859	46.10696	27.37295	66.84064	93.40072	96.97123	0.6316433	1022.823
TCGA-D1-A16N	945	0	99.55287	69.81831	2.172296	83.03004	13.96867	26.98726	0.02850021	31.92008	135.8264	14.3488	4.147093	104.796	0.4248365	145.6619	225.5743	0.01952806	55.56567	78.80691	29.20956	20.73705	144.0263	35.80494	16.95807	18.46673	18.51222	48.75582	2.547114	1101.451	1.92338	82.69496	2.271488	12.62751	10.98263	28.16833	30.8695	48.31828	8.908152	126.5106	0.5193043	0.5027759	24.48272	20.06917	23.94262	48.61197	74.10272	0	2721.908
TCGA-EY-A1GW	337	1	81.48868	16.78567	0.2140947	150.724	64.27825	173.7415	0.05090167	90.75841	452.5737	0.7980757	3.615199	141.4725	0.4301373	82.47037	31.26556	0.02325154	40.65476	40.83728	14.98174	6.114646	100.4506	68.68785	21.09755	92.88661	36.20899	70.21465	1.709081	1002.864	9.586269	49.9605	2.610799	38.73458	26.01777	166.3762	118.668	135.3574	10.55231	101.2064	3.503823	0.09683912	65.7535	68.03879	71.3797	138.3599	219.9976	0.03641405	960.9322
TCGA-AJ-A3BI	575	0	70.335	49.64748	1.069032	292.5715	83.95179	153.65	0	153.9324	739.7362	0.6518355	16.09607	204.5551	0.112984	103.5522	51.29774	0.005697272	24.98048	44.07714	42.18748	2.87914	158.2578	86.11487	66.9813	95.64077	62.39142	204.4741	2.923193	1315.33	9.153102	17.57071	2.551211	216.5082	57.16786	98.00046	312.6783	142.1427	7.975398	324.2738	0.4232547	0.2372827	165.1312	72.70923	32.82748	464.8386	162.5655	0.5353471	1806.783
TCGA-AX-A2HF	848	0	54.88743	47.27577	2.794851	78.0796	13.74043	59.03002	0.09513623	37.76317	175.887	8.890526	0.9888116	45.65622	0.1157667	132.0531	30.3185	0.02793703	23.36267	16.07604	45.82432	26.13145	112.8705	24.86143	13.06328	27.82829	16.29108	18.3633	0.590544	321.0359	2.442799	89.1085	1.396269	13.70948	26.64154	36.10569	39.83053	42.89738	14.11652	42.40665	1.525151	0.04231035	20.84322	22.13524	29.63652	36.41958	129.3642	0.6708633	2007.83
TCGA-EY-A2OQ	885	0	46.04767	24.86884	7.389511	39.36635	5.172223	21.09249	0.02476363	35.45335	177.3678	97.86392	2.917021	38.75075	0.4453085	65.10541	19.1243	0.1074627	25.86868	31.39646	36.68927	48.44627	50.68282	20.60094	66.26436	10.16632	13.54949	41.956	0.6765855	158.5622	7.160732	169.5753	4.449335	7.52977	39.28485	59.13515	34.97168	36.05081	14.13617	48.761	4.569495	0.1755999	36.80334	24.03629	61.1845	66.53512	25.71508	0.1062925	1597.913
TCGA-AJ-A3EL	684	0	95.13366	87.53784	1.650951	85.38969	19.76502	119.9352	0.01603001	70.5605	251.7729	14.33983	4.727563	133.2498	0.07477356	77.20951	27.42307	0.06590163	15.10296	45.87845	51.05623	16.99459	101.7067	41.14905	31.4676	34.04344	29.23412	33.34504	1.970856	605.9416	7.724881	33.55088	2.4112	26.44435	35.65314	104.2661	64.46814	81.83411	10.76596	70.88185	1.330605	0.02911048	63.614	41.70467	114.437	146.8009	160.4822	5.573233	1546.532
TCGA-EC-A24G	511	0	116.0733	25.00836	2.913963	93.76199	35.29593	65.52209	0.01448234	69.135	244.128	4.730527	4.026522	98.38893	0.2731543	292.68	32.36377	0.05953892	42.67726	33.34528	21.08232	20.52783	104.4572	38.97341	18.85476	21.93812	61.26256	40.80125	3.174997	316.1183	7.602799	66.86221	6.585247	14.16136	27.25981	89.98711	39.43727	57.70878	7.344801	50.4062	4.976091	2.990675	50.57754	29.89234	69.23884	89.54992	68.37352	0.4662171	1494.83
TCGA-D1-A17Q	54	0	65.47654	23.53156	2.968564	78.00954	25.3877	36.25926	0.04330688	25.4837	296.7981	6.463062	4.651199	189.2155	0.9251434	116.8413	41.30499	0.1186938	32.46814	49.81577	29.98354	13.19756	168.3137	28.8461	18.97748	30.72922	36.78736	83.8214	2.337928	833.1249	3.505198	129.7318	2.759942	26.09939	22.52539	49.98313	29.47519	50.30744	7.608031	58.22746	0.9936783	0.352031	51.78381	15.62314	81.55906	91.90149	34.14349	0.09294267	1985.598
TCGA-D1-A16B	1106	0	73.80934	21.63177	4.277745	70.77919	16.93337	52.65297	0.01475715	61.29481	193.0408	24.23	4.332999	105.4784	0.0778148	123.2571	28.08747	0.5055726	21.63955	21.52928	37.44322	20.07184	80.15438	25.28039	16.92355	21.65407	36.42824	42.20983	1.063842	377.0232	3.613296	61.62479	7.879564	15.48421	20.97664	73.76036	43.9107	46.12067	8.610111	44.21126	2.876707	8.575668	44.90069	25.59541	36.04253	101.2337	62.16414	0.5067349	1157.735
TCGA-AJ-A3BG	550	0	167.6311	34.93648	0.3283689	96.87285	40.71533	102.7663	0	70.92955	255.6921	37.16906	1.250968	122.695	0.4487655	224.893	64.49488	0.006343753	108.2589	81.98022	71.37327	12.1084	92.79703	26.47977	103.5152	21.2604	96.2786	53.86698	0.5211488	319.1672	4.41453	47.25834	5.15677	25.82795	52.52124	76.15471	36.64678	47.15819	13.52834	73.13799	1.520957	3.598027	60.95895	42.23417	78.17225	115.6801	101.9278	0.0198698	1818.427
TCGA-BG-A186	419	0	38.74175	15.48196	6.581789	106.4084	46.60424	44.17739	0.1013108	41.22123	189.0471	14.03112	2.895715	103.3502	0.671192	111.2783	16.3742	0.0578476	24.34806	20.31116	19.74469	19.01932	54.89936	28.56914	22.32647	17.65509	25.2597	63.22483	1.650787	359.4647	4.099975	13.6525	3.741671	14.24534	25.99315	69.53802	36.60348	37.77413	14.58266	35.07291	1.728784	2.234045	53.06612	25.11951	75.41767	90.43435	80.34444	0.07247573	874.8034
TCGA-EY-A54A	447	0	138.0708	23.27901	1.023359	100.3866	29.90705	58.98361	0.06092963	77.8016	221.57	16.03448	3.265353	104.0973	0.6348436	151.4898	44.12835	0.2400532	47.90571	13.49176	58.441	27.69392	39.31303	23.5768	35.78928	29.76112	68.5726	18.84696	1.451602	340.2654	3.765824	126.1804	6.326311	9.483862	35.78247	90.13263	59.97873	49.01492	23.29769	32.69646	5.405631	0.6283232	43.12226	30.54108	217.6673	80.73055	117.4871	0.2942181	980.1841
TCGA-A5-A1OK	917	0	73.76484	19.72455	6.568136	62.49362	31.36532	48.65865	0.04283098	42.11613	164.591	22.81983	3.07909	85.12801	0.6370093	103.221	20.55813	0.08804208	22.39049	23.5076	35.8477	17.43895	59.91277	25.6943	13.65014	23.92199	33.91091	36.20875	0.8741382	272.5454	5.761659	25.01891	8.017827	10.32228	24.10462	70.46112	35.5072	39.05893	21.4199	33.97643	6.251667	0.02222314	40.1291	25.9202	156.3942	68.17503	78.61598	0.09192133	990.678
TCGA-A5-A0GM	1841	0	43.53838	22.4979	2.125456	246.2254	28.67418	100.91	0.03581866	96.9426	378.7213	6.92631	9.912121	184.9552	0.326895	127.2986	15.03892	0.07362777	15.194	40.74792	22.59087	12.99012	89.76732	49.4442	60.5225	40.97511	41.30651	97.12551	1.078849	1304.754	4.652346	18.30982	1.683162	40.79889	35.24999	90.37848	47.70088	104.6392	8.78427	82.7893	1.139555	3.642612	79.56661	30.14721	36.78044	167.987	93.92923	0	1548.884
TCGA-BS-A0TJ	2068	0	137.5323	34.49952	2.912765	226.0737	47.77747	95.22217	0.02945195	88.48344	311.9388	14.71252	4.017732	141.8542	1.355896	109.3687	22.35629	0.2421622	30.94983	55.24622	59.52906	19.4425	155.8662	31.83701	40.4783	27.72899	23.81114	87.18395	1.614205	502.5254	5.663188	133.3412	1.309356	21.42172	40.20126	105.1415	45.057	71.09913	10.70686	80.40965	4.310204	2.017137	68.81266	34.93764	42.68819	124.6861	141.5628	0.5688724	2484.865
TCGA-AX-A1CR	701	0	54.55348	19.6167	0.6455772	282.8813	83.95992	27.19127	0.4821838	57.7581	733.0555	21.84015	2.505822	197.5988	0.7533531	84.06318	17.33574	0.03670973	30.63118	14.35821	17.71714	9.690927	36.19484	54.41581	54.49324	47.13364	24.88041	68.69595	0.5467165	586.4281	1.344515	32.65977	1.439803	29.92647	42.34454	35.00363	61.13536	55.56761	8.267057	53.47097	10.15467	0.09266085	102.5886	26.37894	57.08791	95.55332	6.99575	0.03832721	1067.372
TCGA-AJ-A3QS	513	0	143.1832	32.41829	2.098022	107.9864	29.79448	41.20216	0.07850584	44.48477	172.5865	37.70333	1.854458	62.7793	0.7888459	123.7556	49.92566	0.0342309	52.59772	19.35291	44.21562	31.60174	75.89169	18.5277	42.03009	32.60812	108.4985	19.12017	1.649213	209.4697	4.559887	46.65286	1.348061	15.61772	46.9	59.12752	46.5559	42.37131	18.4179	43.67602	4.784714	1.84781	33.52535	33.57549	180.4702	63.88866	59.492	1.393827	657.6983
TCGA-D1-A16O	1023	0	39.92176	37.10902	0.9004455	136.433	24.1444	97.9851	0.09601328	77.08694	305.0089	11.77813	5.280699	148.9569	0.5387341	308.6772	13.34361	0.08771646	22.96214	23.41152	25.31336	22.19052	61.12888	57.95327	24.00737	27.3884	34.64306	57.13019	0.4108706	338.0732	4.200344	12.76882	1.135317	25.95053	23.81818	78.91629	37.46402	53.65245	5.755828	45.318	3.174954	2.225165	63.16635	34.58079	99.82606	127.5638	107.8424	0.03434301	1356.332
TCGA-EO-A22S	1872	0	159.5346	55.3301	4.547208	81.34349	31.30029	55.15474	0	62.16115	210.5103	33.0716	1.402691	87.46452	0.1569235	97.88094	40.98579	0.04931786	20.94323	66.23092	48.01844	27.1792	104.6411	23.90805	26.72135	25.23327	21.12819	67.1478	0.4797871	433.8039	9.910215	47.57152	1.774039	12.8014	34.80551	94.37383	34.41971	51.33742	8.802835	51.41319	1.821522	0.2894292	46.91046	32.73236	21.13741	109.1243	138.9727	0.0772363	2943.68
TCGA-D1-A1O5	458	0	24.23544	12.30907	0.7189773	197.9555	62.65754	130.7917	0.04719959	68.00221	379.586	6.673989	4.823992	164.3797	0.8200426	175.1786	17.37959	0.1509232	21.39912	27.95151	20.32862	14.52756	93.61506	77.89954	28.8046	80.63939	54.59907	93.20195	1.056519	752.8114	7.992684	23.88964	2.000517	25.96988	39.30222	104.026	46.25335	90.67731	8.412941	58.3028	1.274114	1.42041	91.89909	35.38605	58.60962	136.3715	142.3949	0	1385.473
TCGA-EY-A4KR	346	1	113.2769	34.88436	1.946717	76.25885	21.52767	30.14916	0.08321187	50.6443	167.0875	72.95225	3.481118	89.52729	0.3729614	75.88527	31.27705	0.1653462	24.80998	15.3523	71.39654	11.10036	38.86516	16.17087	53.25753	29.54139	27.5678	13.78567	1.470923	486.2749	6.767034	73.71346	13.23343	9.606682	25.38655	68.18374	74.17434	36.24627	17.61147	62.03174	1.68949	0.1986052	37.02739	27.07581	71.96924	70.89952	51.56732	1.875137	704.3471
TCGA-D1-A17R	339	1	54.9169	18.96348	2.78189	81.96524	20.39609	31.83373	0.05674644	20.91511	192.2336	19.67258	4.607828	121.5208	0.258945	193.3238	45.75148	0.18469	27.34757	54.2583	28.49903	14.35996	128.8651	33.86238	20.02092	11.64095	11.74433	84.74885	1.078751	405.5533	2.097631	134.9378	7.777533	17.47376	19.13042	41.18378	28.93781	52.89536	8.750213	34.57917	2.379797	3.790821	33.99348	11.75279	46.35219	62.982	36.1093	0	2461.078
TCGA-D1-A16Q	324	0	14.71266	15.99004	3.23566	182.2399	42.7211	84.91808	0.03533663	56.68593	336.2227	5.617299	14.32377	149.9709	0.1361649	156.3754	19.01633	0.1936984	13.35169	23.76006	24.53059	8.861412	114.1351	70.05187	67.07604	26.22333	30.56646	152.6773	1.884389	739.4652	3.139715	10.91116	3.044269	37.50397	43.69469	91.38798	64.06971	84.93975	8.224256	73.20843	0.7460728	1.145915	88.14874	31.36094	49.06437	141.8494	65.14443	0.5687805	1254.896
TCGA-D1-A17B	213	0	82.83369	34.72004	2.199242	51.29025	14.17824	35.62989	0.09125676	11.60457	225.8449	13.34083	4.623888	120.0881	0.4781144	117.8724	78.65271	0.3855907	20.02718	52.09526	13.93523	15.39531	161.0205	24.49706	14.27094	19.96608	27.49114	60.1664	8.846689	481.3708	1.145066	56.69503	6.558521	14.87237	15.53812	54.6349	30.80704	28.32833	11.4582	43.07294	2.173071	1.041682	35.45581	11.84951	133.4976	53.34315	38.03508	0.03264165	1564.294
TCGA-D1-A0ZV	728	0	52.18957	16.38639	1.102056	140.69	45.86973	94.80611	0.106201	58.8481	279.0925	5.933578	4.218151	129.9172	0.5969237	183.5293	26.62192	0.3742349	15.24821	26.72757	22.18911	11.45788	82.17252	44.27331	21.91248	28.93968	43.68913	59.84028	1.498243	522.2186	2.912132	32.94546	4.431352	25.33575	34.6538	86.8777	47.10124	68.00344	7.830536	55.94828	3.299756	1.503528	89.15168	31.10104	141.972	116.6046	72.35987	0.1628017	837.9639
TCGA-BK-A0CA	1064	0	66.8507	27.58719	1.505339	99.79165	27.63675	88.31355	0.01647047	48.13874	195.5821	3.988325	1.840273	95.99898	0.5578391	254.8249	33.98901	0.5868411	10.63399	27.25472	36.56837	20.60374	88.39604	26.59769	28.14413	25.23975	49.44808	50.32513	0.5367496	412.7039	3.172622	47.82496	5.546765	15.10381	24.99262	82.84275	32.16858	55.05212	8.500938	46.31772	9.393907	1.632251	46.81524	29.26382	78.94586	84.17724	60.11634	0.03534796	972.8055
TCGA-AP-A05N	726	1	43.56884	24.5825	5.311172	127.8281	18.33247	70.61117	0	39.26447	206.7344	19.81509	4.364849	90.75957	0.3349068	156.1371	18.45301	0.01950836	33.06035	25.77411	26.98399	17.94412	71.9635	19.18495	30.18965	19.37431	20.35077	63.34341	1.321476	297.4259	5.812594	41.26799	7.778226	15.52798	28.11904	68.04213	25.17594	43.50964	8.652724	39.44338	2.157467	1.034082	47.0154	28.35453	69.00423	95.10343	67.92281	0	1613.369
TCGA-BS-A0U9	2825	0	60.43306	47.78045	0.9911381	128.0842	32.74155	70.22248	0.2183926	51.36214	303.6896	4.448441	1.396858	127.9578	0.4224766	128.6616	36.29369	0.7021591	30.61757	30.80437	46.61985	20.27592	145.9493	35.1842	19.09478	25.06232	22.71399	29.91988	1.27743	488.2597	3.976619	88.25526	5.286054	10.55681	23.89645	83.59479	70.53095	100.1812	12.35444	66.94497	0.3498327	0.3312269	59.11235	18.80324	41.61203	99.93951	57.94864	0.03605396	1544.007
TCGA-A5-A0R6	1153	0	57.67252	33.99868	0.5718552	141.3978	25.65103	69.33619	0.1728705	47.89213	300.5315	26.39626	9.792307	150.118	0.3400784	229.2084	43.97161	0.4501068	21.22597	73.23445	52.61415	9.710902	209.6036	33.01032	96.4868	21.01291	50.98383	53.46284	1.99737	335.9441	2.32156	34.93453	2.341448	23.64546	44.72178	70.32857	32.52927	46.0226	15.14037	58.39294	2.999891	0.05381701	49.50068	28.36841	72.05205	82.94764	8.793756	0.07420091	1407.797
TCGA-AP-A05J	1122	0	21.82239	27.93502	1.387061	233.7418	111.1553	30.379	0	18.55406	593.8119	3.665772	3.045757	216.9528	0.3723397	56.32634	67.71623	0.05805931	41.01187	61.18553	42.69358	7.604846	242.0419	94.86305	125.3637	18.98231	29.78073	91.92916	1.087817	1451.38	1.580474	45.56251	0.3057903	60.94965	48.32261	121.6843	54.71151	164.8484	8.257894	139.879	0.2614104	0.930595	74.84927	32.11173	21.9765	135.9273	115.3889	0.06061748	2170.022
TCGA-BG-A0YV	382	0	82.52758	26.37803	0.8856587	134.9534	39.47624	47.10515	0.06334161	93.40513	257.7822	13.72435	2.139637	106.6897	0.3018863	123.0815	27.95703	0.1410534	26.03634	16.47609	60.34282	24.9375	63.8047	31.87736	23.71684	25.33321	53.73925	23.29088	1.032107	461.9028	3.555093	69.25282	2.786819	21.15544	25.96013	54.41913	61.75953	54.76711	15.33102	47.04224	2.464022	0.2793544	53.80074	35.30889	56.07853	78.23193	49.68425	0.06797002	981.0081
TCGA-BG-A0VT	1568	0	28.58351	14.42538	13.34473	138.669	29.08966	54.57351	0	49.03118	273.5464	8.246459	9.193088	104.2074	0.2424986	100.7769	13.70623	0	19.1704	12.39431	17.00353	15.64115	41.57223	47.79818	23.28222	22.6304	21.667	95.81259	1.407249	372.9989	5.588071	20.36951	2.950483	15.22591	23.23359	67.45561	46.74173	58.17324	6.910203	43.87824	5.485824	1.172807	76.97089	32.07588	128.3534	110.0649	104.6984	0	822.8391
TCGA-2E-A9G8	1249	0	124.9892	54.98553	1.120806	81.31787	23.8242	135.1389	0.01766949	92.65243	394.5475	51.34398	1.79059	64.80537	0.6289084	141.6034	68.35795	0.2845135	15.81907	16.5087	29.11036	32.84002	43.43331	15.61995	52.52317	20.34167	81.47872	32.71139	1.465733	370.6	12.45783	135.7236	1.082659	37.11417	49.58811	138.3513	120.4709	122.241	13.20953	87.63313	4.594274	0.02750379	70.74095	35.53645	16.33464	142.5177	256.6093	0.5119364	1517.403
TCGA-BG-A0M0	588	0	21.1204	30.47879	0.987683	223.371	71.08374	115.3413	0.04881186	77.80459	336.9796	1.473931	3.678163	194.2049	0.3728799	94.60183	30.26824	0.07803927	27.75743	28.09498	26.34811	10.40993	114.6087	60.0595	44.51731	35.76872	36.38198	150.8447	0.4498977	710.4607	4.325976	24.2309	4.849809	32.05561	59.23494	117.2553	61.30795	84.55804	18.74637	78.11592	1.769397	0.55718	93.1232	36.8529	98.27394	156.8923	3.68525	0	1445.483
TCGA-EY-A2OO	1392	0	51.80492	33.9954	4.077979	82.62511	20.86261	75.51718	0.07610379	48.69878	195.6941	6.529533	4.128007	52.4118	0.3897212	109.2162	23.30459	0.3454643	18.16801	27.67392	44.22857	22.63142	60.60734	27.34858	32.99462	12.21865	16.71333	38.63766	0.648212	260.5127	2.735748	32.43247	8.936136	20.45919	25.50404	40.46381	34.09862	32.36524	19.06646	40.2395	14.87393	0.2171783	55.11497	31.85916	144.8318	85.73341	56.26846	0	626.8948
TCGA-AX-A06H	833	0	50.19859	21.26929	2.841689	123.172	33.22232	101.3925	0.159859	67.72474	354.2532	5.047597	9.917178	169.0772	0.291787	109.5831	22.19063	0	20.01831	15.55205	14.83396	11.59832	75.13873	39.2968	19.61313	77.91498	31.55207	81.11349	7.952502	584.7722	6.74948	33.04509	3.203632	25.24897	30.66122	99.28519	46.91475	70.00495	7.789607	52.48592	2.080573	13.3436	93.34007	38.00432	150.7219	121.7845	128.6557	0.557505	1433.568
TCGA-D1-A162	1145	0	81.7162	19.41728	6.738689	136.545	28.37954	78.41529	0.01681683	58.96295	210.2151	13.08083	2.359638	116.1424	1.111855	131.9047	26.92788	0.06913634	22.40806	33.31735	27.53362	18.9005	79.63188	42.96456	23.21969	35.39905	62.58799	61.58194	0.9133946	523.4994	4.368544	36.17912	3.370153	16.60644	32.25915	85.58178	37.18436	54.52872	20.63721	52.62379	2.500003	1.483339	50.19265	26.82607	235.597	103.328	100.5317	0	947.1502
TCGA-AP-A0LG	2015	0	153.4907	27.58771	5.634053	94.42381	19.0835	56.54424	0	59.79134	182.8695	13.46867	1.776308	111.5381	0.1485458	41.86333	32.77728	0.1338301	42.40564	41.13277	33.54359	23.44265	114.4662	27.43625	24.0464	20.76883	20.55271	60.41648	0.7233119	423.2942	3.256697	101.7255	4.949048	17.45551	30.05123	73.24324	30.22932	49.20469	11.79247	49.70148	2.645642	0.3715879	55.09927	30.21025	105.2461	112.9861	71.31426	0.1047951	2115.223
TCGA-5B-A90C	1202	0	88.27433	33.68813	14.00398	66.32151	14.16425	66.23034	0.01825594	37.98811	189.4735	25.2201	1.312407	74.21638	0.169079	78.5522	129.9568	0.1876318	35.2712	14.81213	51.30489	21.00806	78.85175	17.5909	30.54516	19.82437	78.54385	14.48598	0.6129636	293.1475	9.088538	39.06854	6.938639	9.85083	10.1525	73.26692	55.76451	53.10493	13.00028	64.59275	1.756494	0.1041944	28.09382	16.52913	8.837713	45.74345	4.744987	0.05223976	1374.417
TCGA-A5-A0GP	1416	0	102.7631	36.3201	1.101357	284.4562	58.79676	86.86062	0.07475686	113.6088	413.2514	6.928389	4.156927	212.3704	0.9248414	121.559	57.70353	0.174157	18.59314	69.88036	43.74684	11.8875	211.0428	38.02489	91.01598	52.73615	67.91627	134.4104	0.9154284	1149.807	9.583116	69.8447	1.046986	40.71375	61.39675	179.9032	62.26881	134.6856	11.34046	164.1966	1.107017	11.6597	95.23827	39.68903	26.93215	200.0077	247.5435	0.06417551	2046.221
TCGA-D1-A3JQ	526	0	47.00947	33.04012	1.772571	121.3729	30.64332	64.4125	0.1717718	52.78009	168.1839	33.92509	3.686384	66.3326	0.8257611	122.4829	23.11665	0.2615474	33.67741	14.03335	44.20222	31.10475	120.2493	19.28414	29.55556	22.18639	55.70515	20.27389	0.9109777	954.3163	5.851156	51.39555	1.459599	28.64202	33.51449	63.64444	51.94054	71.06699	18.94692	55.4488	8.471429	0.260773	47.53201	29.54835	122.4935	81.79457	47.50432	0.06826788	925.3976
TCGA-BS-A0UA	3495	0	48.13923	13.96054	1.986072	138.7074	36.55619	144.5461	0.01842954	51.35807	258.9911	18.23612	8.380312	127.2309	0.4111436	198.5332	20.06984	0	43.58912	31.09336	26.73412	15.96135	86.27104	45.52764	34.91269	23.3468	45.71216	75.66658	3.767355	513.8354	3.399987	13.13148	2.504683	25.72407	28.14957	56.26655	42.47015	51.66882	10.00836	55.01425	9.072089	0.9753536	69.93119	33.23185	186.2272	115.757	79.0026	0.5141812	656.8001
TCGA-D1-A1NY	513	0	141.944	34.88114	8.070269	70.26577	28.45779	37.65247	0	50.33209	191.5743	25.31997	2.714377	107.3221	0.3389759	57.54328	27.08197	0.334026	23.65593	16.86907	48.30374	16.54474	89.05314	26.97932	23.69408	21.74935	20.13169	43.72297	2.393327	311.269	2.050005	74.46557	10.75453	12.44999	19.99353	67.81178	38.34079	49.8681	10.06445	45.14094	1.474401	0.03613422	36.65352	24.77176	99.22287	91.26944	74.00717	0.1195693	1321.185
TCGA-AJ-A3EJ	50	1	102.3083	32.08426	2.001627	100.0863	12.47171	66.99138	0.0196628	56.05171	208.4223	10.46468	4.266183	74.04028	0.2292976	52.33539	34.58927	0.107782	30.53855	19.98833	43.14496	21.5358	50.69969	22.52191	57.42339	15.83347	31.87146	22.43262	1.145642	281.0507	3.567492	61.62715	4.850886	11.65388	25.34548	48.21119	35.67617	51.02578	13.58399	36.09589	9.224216	0.06121305	34.78384	28.45463	114.5514	60.0581	80.87607	0.02109957	1178.175
TCGA-BK-A0C9	1092	0	40.50543	21.13989	1.342052	156.6733	55.52879	68.9493	0.01891962	45.6219	312.5866	18.53978	4.817771	255.0402	0.2609202	195.0888	71.65001	0.1037083	32.74838	68.07115	28.52542	5.561431	151.302	66.74048	34.68648	32.72923	30.65188	112.4737	5.829331	1025.668	1.642541	28.5473	1.769395	26.31682	32.96429	61.68843	34.42424	105.9117	14.41099	75.12115	0.6128635	1.74735	74.1506	37.71721	75.1866	127.3019	73.27059	0.2436251	2705.491
TCGA-EY-A1GQ	544	0	16.66902	17.32696	3.375096	200.4387	40.95354	134.7366	0.166332	127.2252	364.3703	3.752451	8.254992	186.8935	0.3069753	45.48053	24.89402	0.0227938	44.98498	25.1384	19.23744	11.07697	90.04864	72.16664	31.04447	39.0485	14.71663	94.30149	0.7884398	813.8063	4.73826	7.448025	1.295026	42.9975	41.30106	64.09403	54.81124	104.8469	14.18379	56.63379	2.770967	0.1553444	92.27636	62.6534	106.8088	206.7624	113.0829	0	561.262
TCGA-AP-A0LI	2972	0	31.74199	27.52552	1.238876	350.861	72.96338	68.31096	0.644865	54.8152	269	11.49623	5.138578	189.4298	0.1830978	136.5067	80.06021	1.546493	60.11619	47.60339	26.54653	7.184297	98.90417	65.65627	78.10741	47.13972	21.07521	87.65521	5.434244	381.2255	4.957016	25.08957	2.030101	20.18912	34.93832	119.1084	56.60578	86.64257	28.26689	141.8091	1.081758	0.4238172	65.32754	30.61423	43.60285	103.2935	10.25613	3.321531	835.6759
TCGA-B5-A0JR	1731	0	91.27482	29.48353	4.962308	118.6054	21.93304	122.8566	0.02754116	55.59886	243.1288	13.78599	3.268053	111.6193	0.08378376	82.201	26.50139	0.04403217	31.86068	38.71224	29.67024	23.73835	73.30519	47.69449	42.88275	29.35218	22.31349	62.05228	2.311814	359.8754	6.201749	11.8356	4.106733	19.05269	32.35767	77.67309	47.89675	103.163	21.40766	54.2632	8.33727	0.843105	65.26748	34.17585	117.8229	104.0599	112.7782	1.379168	1536.478
TCGA-D1-A175	202	0	112.3972	30.24499	0.7926667	108.7337	30.47059	73.18605	0	73.4772	192.5315	18.37703	2.245475	122.7142	0.7373077	124.2658	31.66477	0.02041802	24.27951	54.18166	33.1567	28.85793	87.39088	40.06465	15.57137	25.58095	28.863	43.63837	0.9269681	257.9908	6.295852	35.28741	0.7344676	24.65133	23.62162	82.47679	40.92286	50.21215	12.15135	50.46248	11.81608	0.06957649	47.92516	31.48881	55.21395	115.4927	90.17645	0.255812	1261.472
TCGA-D1-A1NU	402	0	102.3876	34.48446	1.876283	172.7456	50.31036	61.62765	0	74.31147	373.3333	23.24863	2.087286	214.6743	0.796131	209.1841	50.92395	0.1557761	39.37255	21.3639	76.16364	19.77806	125.7133	31.72725	64.05336	38.44729	36.23956	48.0535	1.39198	407.8303	8.974423	95.95576	3.644896	15.71302	54.51217	70.05635	44.33376	47.0204	12.80792	123.6354	1.437823	0	39.19303	31.57769	24.48184	72.34782	4.333333	0.09758385	1398.11
TCGA-EY-A214	438	0	73.69356	22.86074	0.7376923	131.5831	27.16335	31.29198	0.04326252	58.50541	147.4416	3.96933	3.035171	62.59482	0.1550075	87.8527	28.20862	0.04940508	21.13857	19.08897	20.82072	21.18907	57.18481	23.37918	25.7052	46.21771	22.26873	34.94845	2.064953	245.2309	5.829492	44.99505	1.102846	10.09219	16.92359	52.87068	74.42879	58.14309	13.19409	36.05937	2.552556	1.294446	47.47476	17.66606	77.58632	69.16922	96.14105	0.09284747	749.6473
TCGA-D1-A2G5	1455	0	67.6288	41.74207	1.455775	67.93908	22.60188	44.09472	0.096651	53.87234	122.0041	23.6145	0.9208426	91.12521	0.3789653	99.48689	32.40743	0.08829907	27.3848	24.96646	39.54025	16.2652	79.64794	19.88841	21.46342	31.75025	40.12069	34.00424	0.8271992	232.1298	4.752676	20.9128	3.562153	6.795063	21.27119	58.96857	31.87233	35.7961	18.48728	36.07152	4.193058	0.03343201	41.54166	43.44212	209.1326	66.59412	58.34657	0	970.3398
TCGA-DF-A2KR	2178	0	144.1599	40.34721	1.052866	117.0385	9.243018	61.66983	0.0662157	75.10679	354.7746	28.24717	1.204388	49.19689	0.5892023	198.5938	14.85552	0.09074067	27.27605	28.71182	23.59006	23.68068	55.51407	31.25197	27.80265	33.00833	65.54275	18.2223	1.471279	359.9943	4.126218	44.967	12.70933	15.14838	19.89021	53.85227	111.1809	53.85694	11.85548	58.43653	6.377323	9.821652	89.24841	20.83357	35.05327	142.2654	89.06402	0.3375071	2315.485
TCGA-B5-A1MR	6859	0	116.3917	32.12473	1.514224	173.7148	83.91311	77.25148	0.1239109	64.29189	246.1571	28.29609	3.541683	192.7361	0.8209195	53.53355	26.62853	0.1132033	40.21359	58.64439	52.75173	11.47242	104.9649	51.1047	27.51705	36.16838	38.99377	75.12151	6.526191	347.053	2.031047	75.66722	6.812201	28.38736	27.76607	68.71366	111.2745	95.05901	12.88356	61.20152	1.266273	0.8893725	49.6303	30.35908	57.57283	86.58685	18.82533	6.692578	1235.326
TCGA-B5-A5OE	1063	0	143.3883	20.44112	2.498994	104.021	15.79223	76.93295	3.131297	71.22574	128.2284	31.20999	2.54523	129.0691	0.07381823	109.0211	46.05681	0.5941477	53.02206	33.98758	56.19991	15.93857	113.1019	16.37749	93.73697	43.67166	24.82213	31.55309	0.4810181	276.6447	13.76309	123.4755	0.2983802	69.72655	32.95433	95.36445	64.13141	69.31943	12.93136	76.01478	4.938468	0.5082377	48.04983	38.68269	31.10621	56.0623	3.806011	0.06892518	681.1632
TCGA-BG-A221	55	0	64.83101	30.74845	1.739652	110.8764	39.10114	51.59741	0.09191278	52.54386	222.848	33.23824	1.711594	113.5177	0.3759208	62.48344	50.52588	0.4303478	66.21018	46.3038	41.15311	16.66352	87.04104	31.80816	36.5376	20.61382	19.47661	48.10539	2.35994	390.7148	3.948227	85.41007	6.443349	15.46726	38.49673	99.52656	35.79371	52.8924	13.20045	36.56611	1.408916	0.2702408	49.65051	27.24459	86.67035	86.69708	48.63218	1.150671	985.9848
TCGA-AP-A1E1	1395	0	65.2368	30.22193	13.52724	99.44035	27.5504	56.91519	0.07867068	54.50346	149.5322	12.43053	2.207721	94.11166	0.3031467	95.84068	19.71856	0.01078087	28.84662	23.28623	33.40477	24.43833	68.20099	34.54839	27.7661	21.42564	29.87018	49.3914	1.911172	367.4594	5.954852	28.54073	5.980164	12.31745	25.7312	89.66188	33.55474	41.03864	18.30983	38.88975	3.167272	0.9061776	45.44095	31.89372	338.3132	97.06675	90.6124	0.4727475	934.1713
TCGA-AX-A1C5	1001	0	201.4704	46.8764	8.156156	150.8651	89.03987	62.90191	0	50.39514	199.0568	17.95453	1.305381	109.4651	0.9540271	55.93584	35.16607	0.1668964	20.03747	65.21266	55.98717	17.71658	129.799	33.73275	41.76859	21.18481	36.53233	89.51077	0.7516879	386.3974	1.621099	230.6409	3.646998	15.40047	28.30497	98.54109	42.84531	42.34819	9.380028	63.38026	6.384357	0.2132687	56.34859	30.5904	38.20258	101.8649	116.3589	0.06534377	2228.39
TCGA-B5-A11I	2303	0	79.7764	46.62297	1.385696	113.3475	49.80997	23.04832	0.1085603	51.57084	205.9027	68.6781	1.491016	64.9464	1.931203	143.8734	60.94574	0.1062635	35.61291	24.49911	32.1329	23.26387	63.15197	21.7685	31.90319	14.18587	44.23051	29.35062	3.614405	382.9062	1.87235	38.17808	4.458348	15.8685	44.08964	42.69436	35.02723	20.70634	74.09874	62.44373	1.417403	0.032187	41.57481	22.93504	46.75745	55.76939	175.0571	0.1331347	1637.479
TCGA-AP-A0L9	3815	0	77.74628	28.8939	4.450392	220.034	24.5271	63.77341	0.3954494	41.68164	217.309	10.21437	1.027539	146.0235	0.2313477	156.4276	27.14954	0.250115	34.39031	33.39348	45.73387	25.70116	83.98789	25.41291	39.48715	23.26097	62.65532	31.41755	0.9312384	700.4785	18.8267	106.758	2.249256	23.0208	27.94454	50.52152	34.04937	149.1925	17.78719	140.6733	5.885819	0.007891598	37.62035	24.12817	75.92931	66.7943	80.81465	0.09792579	785.3013
TCGA-A5-A0R8	596	0	30.19096	21.18676	0.907728	251.1403	50.75856	154.6981	0.03479372	72.9925	418.121	2.985222	8.724405	188.0116	0.1834681	269.4105	26.19002	4.529659	20.77609	28.88604	23.11579	8.537471	110.653	60.3215	54.80935	36.50016	41.70641	114.982	1.563378	848.1825	3.78765	37.34391	4.047422	31.90666	46.171	102.6178	62.76598	95.16851	6.770558	75.28042	2.64661	0.812383	115.0637	43.39021	102.0154	163.6743	87.7533	0.1866806	1216.898
TCGA-B5-A11G	3448	0	12.56235	15.05668	1.958936	254.2344	72.80843	128.6077	0.03881192	69.30779	504.5078	1.23395	4.487792	194.6363	0.3975053	204.8676	16.29568	0.1861548	22.43905	23.73254	15.19996	6.107243	91.76666	104.9182	51.0726	77.31625	26.75989	168.4593	2.912932	1065.919	9.950636	9.595643	1.135416	30.34639	48.65154	80.4948	48.63911	68.11936	7.776426	45.13356	0.2132809	0.2416539	126.1361	38.13945	54.85532	168.8264	92.3033	0.3748314	968.8024
TCGA-EY-A1GR	536	0	82.94378	25.15114	4.295619	160.4108	40.55798	80.35102	0.04050158	130.5303	1003.513	13.73514	2.104794	118.1051	0.5831988	15.53561	23.67649	0.02775128	40.10602	23.69348	21.40205	7.510975	111.1603	120.4435	21.42139	50.18157	32.42957	49.46926	1.373218	505.8501	5.182758	48.91373	1.729067	34.24782	33.03665	120.4525	121.6368	76.38233	20.82625	126.3011	1.218256	0.007004838	85.49852	29.93614	26.69412	171.5851	201.7667	0.1158961	1554.173
TCGA-EY-A1GO	586	0	61.11472	56.56009	0.7426528	212.3166	11.33849	33.65554	0.03067143	122.6404	319.2158	3.793691	2.098686	158.6782	0.03317563	3.665715	36.10979	0.06304728	26.9024	31.14505	75.1473	18.63452	49.77498	34.54279	52.80016	21.29395	51.48572	67.6203	0.2625051	314.8971	3.557329	14.7484	2.713011	27.53429	26.10163	60.87476	67.05243	69.46161	15.26022	67.24544	1.726867	0.344805	60.18523	46.25973	66.27073	124.0935	96.40376	0.02194174	1393.27
TCGA-AX-A05T	1010	0	101.1433	25.72142	3.641153	60.6808	8.660511	42.23385	0	54.82025	207.2199	17.36293	2.672489	109.6419	0.168859	258.7789	40.21726	0.2013498	29.04589	7.553094	45.83351	17.46719	87.27535	15.5699	9.464879	27.77935	57.77774	8.421196	0.7738568	270.7681	7.142024	53.68369	7.874639	4.207614	33.87888	81.47867	34.91589	41.92465	8.886696	30.88127	4.957815	2.642833	32.17831	35.39462	45.06478	78.62401	77.015	0	1476.603
TCGA-D1-A0ZZ	686	0	93.85547	26.61831	0.06952807	165.3956	7.977195	72.59175	0	57.47623	251.2966	63.75302	1.475744	131.6129	1.60666	154.6184	57.44158	0.1596503	9.054834	27.88557	58.32247	30.66612	54.78252	26.73122	42.88049	29.34975	64.64186	29.11673	1.366199	432.2089	3.328607	54.45373	2.690291	32.58435	42.65208	49.82923	32.77175	52.50683	14.21079	56.66705	1.659465	0.5440247	45.76692	31.11041	42.23557	70.54737	3.00099	0	645.7789
TCGA-EY-A549	605	0	86.28623	15.24297	5.220172	66.15292	27.35067	65.53045	0.04960617	51.44799	161.1184	15.60466	1.859802	84.56608	0.4728462	51.79038	28.50701	0.1796596	24.1101	25.55888	27.46341	23.99399	59.20239	24.90872	21.89406	21.6217	36.10737	24.63328	1.504623	340.1992	7.89232	49.42587	4.045062	13.50336	26.42289	76.19801	45.18701	74.89541	11.2591	33.37194	6.997363	4.467467	48.57665	32.25212	173.6333	95.06319	124.6316	0.3498032	851.5675
TCGA-EO-A22X	1752	0	240.6294	121.0162	2.727139	60.18784	12.14559	61.45165	2.852942	65.55666	190.5306	36.7266	2.212869	69.86676	0.08290406	46.51732	16.99997	0.04668197	15.23031	45.36348	72.96854	21.05929	81.39607	19.743	52.12388	22.08546	15.19113	32.75898	1.15218	441.4514	8.057796	170.8535	2.554144	12.37205	23.16384	67.27349	49.74739	51.98909	12.8589	58.99058	5.246396	0.01767484	44.64262	39.67435	43.59563	95.12542	117.3312	0.2924331	2713.218
TCGA-AP-A053	3365	1	130.6319	102.3444	13.38152	127.1261	27.16533	51.88376	0.01727806	56.16233	240.2519	37.83553	1.481551	92.5532	0.7919355	114.0632	32.41262	0.1657426	15.60445	18.49228	33.08948	19.89233	114.4055	22.66454	104.5645	39.94081	14.83637	25.57334	0.7336942	490.6321	6.914183	105.8399	11.30315	37.74301	54.92322	56.72014	31.61363	49.49274	16.24029	58.82948	1.429204	0.1434374	46.8646	31.73417	44.04352	90.26834	167.6681	0.1854058	2246.395
TCGA-BS-A0V7	1934	0	5.069672	11.22374	3.712861	112.5351	132.5629	65.94397	0.0256773	31.04584	373.8237	3.936422	86.06899	92.66067	0.2812092	78.35905	10.24127	0.1583445	6.597906	23.09947	8.732007	3.198243	69.3191	120.7897	45.7046	19.35978	6.984102	207.8646	3.981078	403.2127	1.306185	1.171577	2.070159	35.59269	23.40874	21.02569	58.00696	36.70236	5.663341	51.06892	1.069412	0.5329136	60.3994	19.00917	38.55029	97.80802	42.66535	0	302.3686
TCGA-AJ-A3OL	449	1	106.2745	40.40019	5.513254	97.2396	22.83466	82.63245	0.007952016	63.35469	200.2928	21.1329	2.479511	80.73716	0.2612634	77.15497	26.73336	0.1198701	14.45835	31.77463	52.07147	20.16918	75.21321	23.28096	24.76999	22.41176	22.30815	35.0323	0.903081	300.2294	4.843368	75.64927	1.908672	18.01554	28.22681	85.54756	42.87889	56.5486	13.61298	48.04835	3.73965	0.2516833	46.40657	25.49614	119.5299	101.1792	138.7297	0	1214.839
TCGA-AJ-A3NG	475	0	111.5156	42.47257	9.240051	66.802	15.71986	54.30665	0.02454211	49.53338	139.0497	39.07223	2.295736	68.42994	0.5997707	10.79127	24.66918	0.1513441	16.16798	30.38282	75.55295	32.38986	69.44133	16.40763	18.72171	18.94535	20.83131	26.47383	1.011859	347.4275	5.722008	36.83235	1.59139	12.06424	28.1145	79.16834	36.22846	69.91274	16.38838	36.06676	3.563271	0.1273384	33.34839	22.2243	50.35352	60.76455	107.1192	0.02633541	982.4125
TCGA-D1-A15W	915	0	175.8713	19.28152	1.104498	84.72182	13.06083	55.2071	0.03026828	53.68062	174.6416	10.94146	2.51678	88.57526	0.5432721	151.9485	26.83732	0.1451767	15.4485	28.73106	26.01689	20.64744	62.76401	23.6245	14.3542	22.38101	34.70232	38.34745	0.7024368	302.0469	3.705602	94.35297	5.863676	13.22097	12.72294	75.2241	34.62135	38.56945	6.588588	36.99779	5.786586	19.39555	39.58723	20.06042	120.2643	76.99812	60.74581	0.25984	1345.898
TCGA-B5-A0K8	847	0	37.56326	26.28922	1.860253	122.2947	39.56283	57.41065	0.0150685	42.75003	257.5438	29.86008	4.032875	100.9168	0.730389	8.615214	33.87989	0.06194871	31.57986	13.64867	35.71599	19.65699	73.76318	26.89596	26.51481	21.02672	39.44862	38.77633	1.979125	277.8078	8.084261	33.75291	2.235332	14.42908	33.13802	68.89595	37.7139	63.74967	9.651622	43.43383	5.090331	1.039846	42.06264	24.91364	52.55858	69.35898	71.78431	0.09701737	1028.806
TCGA-DI-A2QU	946	1	21.11015	24.53766	1.589374	260.4151	59.69659	64.34481	0.2211187	62.82956	715.8075	1.377858	2.607604	102.0115	1.614412	237.7068	60.30785	0.2097807	15.2878	17.54866	15.01874	6.02382	204.8049	53.89317	19.93864	39.90501	30.31368	74.65641	0.8398539	419.6291	6.045152	30.99787	1.253771	83.86676	37.86485	183.1098	48.00945	97.8161	14.67885	140.2188	2.321974	0.1853313	86.05522	28.63188	16.00627	163.5907	3.536739	0	1016.165
TCGA-D1-A17L	802	0	21.4466	10.89876	1.438615	211.805	59.68443	84.64441	0.03347962	43.41636	372.6898	1.574758	3.827725	158.8298	0.6280707	132.4632	17.21513	0.0458798	12.768	22.24465	17.81988	10.43906	71.82996	70.66673	44.52405	25.24245	47.58303	126.2949	2.545792	569.6507	1.612251	15.24909	1.565535	34.305	36.24456	93.9662	48.02608	81.64928	14.06004	57.47931	0.803696	2.796751	80.31096	33.04707	121.0855	122.4447	84.71869	0.107778	811.48
TCGA-BG-A0VZ	1601	0	51.63948	18.59013	1.262075	114.1571	23.084	149.5472	0.06982581	60.51709	208.5578	9.22963	5.034851	109.9828	0.477943	176.2939	27.59372	0.1554928	20.28893	42.7237	23.29912	16.65509	85.43858	35.58309	27.87585	43.11912	66.32116	53.03356	3.034033	554.9017	10.51388	64.56158	3.948697	19.39493	33.57337	81.78684	34.66402	80.93265	9.211296	61.82693	2.120501	0.7608214	55.47499	30.83104	111.7177	102.7321	132.81	0.3371761	1239.711
TCGA-PG-A7D5	1177	0	90.90325	39.37307	3.198797	126.1338	15.41977	84.92337	0.7901455	207.5857	647.0695	14.8973	3.09624	119.8092	0.1783409	82.06435	24.59273	2.383906	38.43978	26.39862	64.28636	22.702	94.54111	26.3951	59.09267	37.34728	20.58165	25.38493	0.4593671	359.215	4.049663	56.49173	1.036278	15.64187	31.4536	69.95611	55.51393	64.11578	19.16122	68.33756	3.619596	0.4463408	75.34729	47.74643	77.73776	114.3682	62.27364	0.2051327	835.9624
TCGA-BG-A0RY	469	0	69.78914	12.89235	1.920315	159.629	39.22923	49.99362	0.03302589	50.71083	161.1303	4.358197	1.373037	126.2184	1.085066	115.0796	30.84817	0.1244596	21.04532	27.84281	30.83605	13.65698	73.29753	36.60728	20.19678	17.78417	31.37481	40.34474	0.4402912	359.1819	2.676803	26.48413	7.067349	11.69978	19.82447	56.59459	37.75871	97.04975	13.88009	37.03669	5.024277	0.3427141	44.55726	44.41642	163.0024	96.73969	94.88295	0.03543912	941.0979
TCGA-EO-A3KU	677	0	154.3074	23.56632	1.264629	99.64362	21.53492	59.34961	0	60.37226	319.1586	5.941911	0.8759608	80.20001	0.4182614	63.22199	136.5112	0.1970186	26.00951	18.3848	47.61094	32.71053	45.70914	10.29395	50.70172	31.45847	52.84759	16.86407	1.527476	263.438	7.20247	102.2996	2.599122	22.865	23.5295	138.3341	49.40423	25.06369	20.28569	36.08176	4.553883	0.2932381	42.04729	89.70855	245.0175	69.23241	170.3455	0.06383777	1398.823
TCGA-QF-A5YS	689	0	72.08916	29.65698	4.125662	144.1435	21.36458	81.5726	0.0117624	74.70764	273.2895	21.99209	2.796563	112.5968	0.2528647	86.02392	26.60746	0.2256654	27.18252	28.41293	32.1003	14.56523	100.1935	26.8523	51.80316	27.1005	49.99396	77.86485	0.9757237	414.8308	4.79872	36.48193	6.570432	26.04064	40.03566	96.07593	70.96803	49.13424	11.86286	54.55405	1.714588	6.020609	71.5465	47.29178	78.45764	131.3115	81.86802	0.2650596	1100.339
TCGA-AP-A052	669	1	41.3607	44.8293	1.907554	221.9691	29.41949	71.21583	0	71.00231	873.0291	17.86465	1.971694	144.0344	0.4748691	196.803	33.18943	0.2376812	26.32632	46.46333	26.33119	10.80155	70.61247	48.52049	91.67872	26.25338	43.91832	82.53978	2.440733	582.2336	5.190777	92.2259	2.566925	25.99216	43.23551	57.19425	40.45323	59.13828	17.31995	62.17919	0.4389298	0.2924722	75.56282	28.43159	20.18309	104.8357	137.8968	0	2846.381
TCGA-DI-A2QY	3349	1	41.17402	17.13607	1.740874	139.3431	36.48851	48.39658	0.06087427	49.67492	412.8224	3.552615	5.807329	78.05885	0.07407495	80.29653	15.56569	0.1966349	25.39104	17.45707	24.14045	11.65494	56.05775	70.96118	70.34154	35.54609	36.02358	54.92098	0.8587908	521.3471	4.978197	30.98167	0.2764401	41.87156	27.32209	42.79001	80.52943	59.78317	12.2387	93.20042	1.232438	0.3835324	72.39775	32.64974	20.14856	97.52296	8.605297	0	596.9316
TCGA-E6-A1M0	1793	0	97.44519	67.39141	2.017434	84.16278	26.54801	65.87411	0.04042618	72.75857	260.9486	37.0088	3.116299	119.2942	0.4017401	58.45751	86.0594	0.01846641	29.90664	43.44031	44.73431	17.04167	113.3481	23.45465	31.42124	46.86997	45.90076	55.65499	1.157744	633.5943	6.333862	72.25099	10.69032	17.74242	49.05862	114.6862	42.13081	79.02715	6.540368	54.47566	0.3975345	1.482261	46.23239	58.09816	48.15821	119.9123	204.043	0.6362421	2496.852
TCGA-A5-A0GD	3423	1	60.98108	24.68187	0.6893668	115.3523	58.77187	94.82595	0	61.99292	358.8738	1.537552	2.182369	183.003	0.7708435	169.3071	49.23462	0.1853247	11.76067	38.96752	34.31151	15.05353	89.58986	50.51708	26.67771	36.63373	77.70914	77.92861	0.9278209	725.2118	5.532445	20.59571	4.846512	22.50813	55.99474	123.3957	55.54101	86.46093	9.720376	75.14055	1.482192	1.573242	77.74849	40.24736	101.7176	163.6587	134.0715	0	1568.589
TCGA-D1-A163	991	0	84.44579	23.6909	4.154792	103.1079	21.0975	70.89096	0	51.22921	197.9392	21.87755	4.167347	109.2713	0.05669771	200.8528	14.8008	0.03024529	33.58041	41.35131	34.83771	26.67166	94.47896	27.14869	25.14243	18.29054	16.03162	76.06916	2.542818	433.8197	4.351168	121.3421	4.060398	14.48714	25.54814	73.29847	29.55551	48.82552	8.943319	48.79974	11.54964	0.6336523	57.66705	30.24047	133.9324	99.3687	64.00306	0.6315588	1452.586
TCGA-BG-A0M7	1937	0	91.98453	28.12828	1.101932	167.0341	58.77442	78.10621	0.05415387	53.56921	315.9854	3.632117	4.64356	176.2581	0.6113798	121.3106	32.89261	0.2350027	23.5539	55.33344	36.57036	10.8447	133.9904	54.37361	43.74351	41.43808	43.7035	105.4871	1.515231	605.8416	4.015836	47.47339	2.237056	34.18725	37.51428	89.45624	62.25506	66.62052	10.79828	84.29104	1.127704	12.68161	68.14709	33.15434	29.15774	160.6635	95.07592	0.07748124	1738.271
TCGA-B5-A0JN	2445	0	89.46147	32.4025	0.9374333	125.0803	52.25562	79.92607	0.011574	70.33131	337.4371	42.33704	2.210438	108.2953	0.4624193	134.2009	53.24507	0.03965193	30.85675	22.19253	63.60631	32.46969	67.43203	31.13455	33.31519	37.80253	93.9205	33.6362	0.2857426	622.7277	4.509903	42.41269	0.5412098	26.4	26.70257	76.66527	70.04378	34.88236	15.732	83.43424	0.6661464	0.5284616	51.39999	43.57617	21.43265	110.5664	4.329735	0.07451829	1571.124
TCGA-A5-A2K4	871	1	112.386	19.50765	7.070873	57.82176	21.26873	47.12022	0.03776655	45.52141	256.9297	49.14705	3.41012	73.83881	0.4040323	37.57343	26.03722	0.1617329	43.99178	33.8634	53.32809	20.98386	81.69866	10.22119	33.53947	27.25327	46.36727	13.22871	0.5687596	200.416	3.963983	80.12251	1.69205	17.60805	31.23987	40.94749	33.97292	39.56464	14.43173	33.91647	9.240828	0.578065	35.97572	22.68337	213.6407	52.2615	20.00027	0.2634201	528.5389
TCGA-A5-A1OH	1105	0	78.94327	33.80838	3.612264	98.19021	33.56354	41.93234	0.01935237	51.57848	284.8947	18.79527	3.519977	74.97266	0.3610841	41.66884	37.89933	0.3845415	19.3557	21.14345	43.39021	33.13283	63.17133	21.91767	45.64977	45.94068	31.16936	27.00976	0.6561479	275.8597	4.30966	38.77967	0.3863425	19.76409	43.61645	62.97991	92.44036	57.45804	12.11427	83.68427	2.291102	0.04351146	33.56608	25.5039	74.12463	46.13094	28.94626	0	1018.072
TCGA-AX-A2H7	1241	1	56.72979	14.54987	3.085688	157.7842	45.30639	94.82655	0.05385789	76.78934	416.8385	8.225332	1.212855	143.8649	0.9539283	97.37923	22.7621	0.1476116	19.60044	30.21492	31.38236	9.495949	104.6023	69.83292	19.17299	34.94534	43.42205	92.29208	1.134644	564.0801	2.66665	22.34494	0.7030129	29.21747	40.00111	104.1666	50.8648	77.37476	22.82526	45.34342	1.671927	1.658042	78.21363	25.4102	65.73828	132.1449	113.6875	0	811.9314
TCGA-BK-A13B	966	0	174.4173	21.99028	3.364892	89.50746	13.93694	78.19136	0.02385213	68.78337	232.7669	10.17343	2.396467	109.2874	0.07901114	98.63812	24.2496	0.04358197	32.45913	21.9439	31.76089	17.68681	61.17415	33.58054	28.91042	25.29276	36.97717	47.01611	1.13848	512.4109	12.04711	39.73138	3.710493	25.00425	36.09831	94.47424	79.57685	54.37421	14.43147	54.02761	21.64318	0.5486621	67.23797	35.06369	242.1051	111.8083	159.062	0	1998.989
TCGA-EC-A1NJ	488	0	44.18347	15.51021	3.517205	149.3352	20.27506	105.1616	0.1343773	80.094	289.7632	4.579519	3.928131	145.0533	0.5450574	145.4911	24.17063	0	18.16591	17.32997	21.70336	19.03182	72.23888	35.56974	12.9844	30.51044	59.7523	49.64506	2.554514	659.1776	6.641992	11.93272	3.087629	19.19749	38.45079	99.516	73.41662	109.2387	9.154185	44.87611	4.566642	1.499035	69.19606	37.92708	206.5664	147.5624	80.54957	1.297767	894.505
TCGA-B5-A3FB	2844	0	123.337	71.42121	43.05192	100.3131	44.66871	114.7516	0.009544161	56.60777	221.8438	192.9534	1.289581	81.16558	1.159447	136.3725	40.75347	0.5951003	18.56905	47.92455	63.39197	19.7416	97.42688	25.80525	57.61438	24.04255	60.06943	54.34324	0.9896433	360.2044	7.54797	66.05487	2.589818	19.909	40.73798	114.6461	45.13204	53.80089	12.0734	64.6321	3.22414	0.1238013	51.80824	33.51132	97.57075	94.72609	164.6278	0.3277299	1957.988
TCGA-D1-A102	135	0	94.96015	19.32937	6.55785	53.3103	10.87377	53.31706	0.04129457	48.52425	160.3014	19.57931	4.435075	87.42541	0.2009974	77.95399	32.22711	0.07545233	26.05699	17.80315	24.49593	15.73898	69.66101	17.77987	14.73555	19.07063	59.06554	24.43532	2.895362	347.1411	3.753112	21.44858	7.539972	13.24719	22.51069	81.39788	50.83434	52.1927	11.85257	44.53651	2.348859	0.9570263	46.88696	35.35051	56.56762	94.30433	75.54035	0.4135785	826.9671
TCGA-AJ-A2QM	894	0	122.3154	31.92334	2.876327	79.24731	24.52094	54.85221	0.08859474	33.21979	128.5603	13.25778	1.519356	75.74665	0.5587978	33.57541	180.6878	0.09105635	34.89649	21.35516	47.26119	11.0754	69.89108	21.45568	39.69413	15.01414	15.9785	17.24034	1.067381	352.7048	5.444149	96.51246	9.403871	6.952731	19.4214	36.3875	27.85274	48.34308	26.34532	42.6943	7.292494	0.06435516	35.48505	13.50792	258.5593	54.18372	101.2205	0	746.8184
TCGA-B5-A1N2	954	1	69.50256	28.78381	1.653109	272.6492	44.27105	64.43499	0.09630581	76.57959	316.5171	23.4323	2.961196	86.75464	2.008504	260.7648	33.42143	0.1869654	21.29186	20.81772	31.87491	23.38436	91.0197	35.17626	46.20193	29.90451	36.96957	48.39067	1.870402	328.3077	3.211568	55.2163	1.390194	22.04769	36.72662	52.92975	34.55783	47.13964	18.11252	49.67782	4.252359	0.2082038	41.53428	23.25613	148.3376	74.08074	73.03777	0.1722382	1463.901
TCGA-BS-A0U7	935	1	67.82941	22.27351	2.430695	134.5939	17.06262	63.06608	0.04815875	65.65074	200.4867	12.48662	5.923112	119.7755	0.5209072	96.52502	37.16036	0.0659958	23.0262	34.64265	20.16709	17.64204	74.74378	31.48446	25.30802	28.1633	37.35485	61.3023	2.362065	393.2054	4.246318	27.39006	3.165294	23.29002	24.72809	71.61253	35.98642	49.54321	12.09363	44.68077	15.99007	0.7746122	54.70895	50.79055	274.2079	115.1969	101.0315	0.999103	897.1717
TCGA-A5-A3LP	455	0	163.9321	28.73347	0.2144832	68.47895	39.54808	14.6601	0.04288134	39.5218	172.6286	28.7482	1.188515	61.39183	0.8551759	80.26841	26.05974	0.02448489	37.60027	22.99517	45.07551	20.05285	41.60145	29.90625	23.02535	23.00371	25.28225	12.88641	0.4940453	349.9119	4.45963	94.9948	1.438848	14.61167	23.66859	40.8064	47.3901	46.70903	16.2167	51.5782	6.1598	0.02224927	29.26591	14.32326	22.54721	57.59428	94.45806	0.2914265	1996.903
TCGA-D1-A17H	852	0	46.22448	32.49524	0.9587071	228.7675	107.5901	74.8325	0.04369749	63.29338	346.5808	6.229544	9.007821	223.6862	0.8803144	188.6934	48.61193	0.4590966	52.39863	45.5628	25.92134	13.47988	147.9939	50.24372	54.48292	27.92916	83.47494	135.2596	2.042562	491.502	5.818947	41.38259	5.515987	30.6091	46.28706	134.7604	46.11199	76.78613	6.014312	87.22368	2.443411	1.231885	68.5249	34.84011	140.4629	150.8777	38.53479	0.3126033	1105.85
TCGA-A5-A2K2	3595	0	125.8463	21.45827	10.00904	95.73581	43.5415	75.84433	0.01839511	47.55942	185.892	74.05797	0.8842633	87.26776	0.2294372	52.34069	45.36947	0.1260414	53.09572	56.48192	58.27559	13.35392	93.77726	17.78652	78.25475	26.47128	67.66925	30.0156	0.3360668	429.736	8.197124	113.7659	1.716104	13.30855	44.48074	68.99198	63.66124	26.83238	17.26666	36.91694	3.160254	0.7015151	35.40115	36.72019	325.3053	63.51964	15.43632	0.03947849	820.6839
TCGA-BK-A0CC	1067	0	79.21523	26.41408	0.9474829	72.20587	8.249679	38.08029	0.01780957	39.06969	332.594	76.81987	2.730316	55.48306	0.07946253	37.43608	46.90241	0.4515087	50.32913	21.91756	23.67935	35.26318	60.12053	13.33613	22.73367	15.64985	19.39055	19.67691	1.160777	394.5214	3.74463	98.00289	1.887111	20.38895	10.82408	44.07967	38.74371	24.65838	15.86063	44.43665	8.499053	0.3881057	22.30722	23.2928	22.41023	26.21837	3.769304	0	894.2749
TCGA-AP-A0LD	3589	0	17.01347	48.48266	1.348097	338.5788	61.25646	169.5529	0	94.33067	572.2855	2.484683	10.45966	194.5706	0.04111304	88.89062	17.66542	0.208351	11.92343	57.41951	42.66349	9.306299	119.6335	85.25904	99.30214	32.77415	17.74596	175.2559	1.644427	2094.69	3.83022	18.29911	1.814472	55.92303	44.74022	86.24317	58.56257	145.0295	14.55714	93.93479	1.021853	0	143.6179	55.8951	34.96857	230.5996	113.7395	0.09322765	1445.808
TCGA-QS-A744	451	0	120.8227	41.55139	11.77246	65.71045	15.16725	43.51762	0.01692169	47.46296	141.033	22.974	3.253742	58.25186	0.3694974	41.32723	26.67673	0.1777835	21.69468	30.84008	61.70356	30.23827	85.74645	12.05171	21.15568	18.33232	24.68109	20.17694	0.3286444	343.6691	3.278666	206.3533	4.822994	10.00749	17.76098	59.75101	30.58478	35.68477	11.20751	34.19367	5.869714	0.005853289	31.26256	33.41608	71.7698	66.79068	104.2373	0.03631634	1052.187
TCGA-EO-A3KX	1170	0	103.9386	37.74385	10.42851	116.4354	21.61975	107.4428	0.01834947	67.35637	283.8472	7.328287	2.074056	134.0329	0.320043	159.6035	20.96025	0.2766033	24.96256	29.80276	35.43068	25.55977	77.98844	42.80075	39.96349	25.60502	25.54244	51.32311	1.105363	773.7066	6.229046	64.16982	1.85133	22.65432	38.06059	77.03038	47.9047	69.72394	13.01199	45.42014	4.664936	1.585204	76.50952	50.00316	94.81295	120.2722	101.8927	0.6497792	558.2971
TCGA-AX-A06B	2058	0	69.23073	26.71454	1.937405	187.8631	12.55308	22.36956	0.05666861	101.0217	276.4809	15.95588	3.681206	86.33422	0.5056868	133.9341	24.27776	0.09707192	33.59998	21.54975	15.67289	22.99265	102.1381	43.25746	57.20652	19.38943	37.90667	41.34522	1.776797	960.3559	6.726273	21.95519	2.73472	24.68407	37.40114	58.71203	67.45543	60.75029	12.7894	63.21887	7.383641	0.2425738	89.67048	18.17935	126.0448	77.26097	12.36185	0.4864753	549.3447
TCGA-EO-A3AS	1046	0	56.16739	24.05781	9.988901	65.46701	12.39108	27.0078	0.5596878	44.47374	160.9083	28.32987	2.854734	82.72407	0.380467	38.81912	11.79368	0.09232228	29.62704	30.41773	30.24668	21.13309	41.7782	17.56942	37.47694	7.751068	16.01325	31.2473	0.3787089	121.4243	2.643223	80.92718	13.92851	12.28591	21.75731	65.43804	21.12052	34.73863	11.87522	34.31909	2.314209	1.064792	33.55677	20.2056	157.9468	73.3463	94.78715	0.06673162	604.7355
TCGA-EY-A1GT	490	0	28.53743	16.4144	0.3065507	79.23752	17.79021	60.40935	0	40.45824	162.7037	7.597314	5.145832	80.99725	0.1993945	111.5151	16.95665	0.08661287	31.01903	20.10799	36.66635	21.52938	53.61912	30.9883	12.42855	17.44867	16.4581	32.39011	0.5270649	213.3177	3.429456	27.28046	6.794139	11.78164	15.83696	49.62016	27.05938	36.84334	11.67975	30.8187	11.0817	0.3570856	38.44138	34.93175	211.4841	67.69187	79.94733	0.03014305	769.7303
TCGA-B5-A11S	2229	0	68.94076	24.33646	2.513076	62.42069	17.43704	54.35655	0	46.56117	130.7687	11.96414	2.274582	84.53114	0.4002573	96.16385	39.177	0.03271625	27.30759	18.80983	41.10226	22.26907	65.91612	17.54939	11.69611	25.43763	41.15113	30.30633	1.461726	297.1509	3.853837	42.76101	3.079618	11.13849	21.33506	70.11673	48.57607	41.22013	15.49059	35.92696	5.708029	0.2972906	38.72431	32.09384	176.505	83.77361	97.65751	0.06831555	1028.646
TCGA-A5-A0VP	1288	0	116.7384	22.90392	1.194015	179.0217	50.69142	78.326	0.03272147	46.10465	339.2571	6.541164	1.955547	157.5578	1.403555	45.23758	32.29113	0.1905736	18.25267	32.73333	13.48407	16.39083	108.7148	33.17679	24.33723	30.58182	30.03777	68.31308	1.389482	711.1177	4.57187	33.88719	1.665756	23.45234	24.89151	130.6044	55.54031	80.58986	8.475766	89.95503	2.58362	0.7045767	77.54385	30.30888	84.03559	127.6326	158.9485	0.1404498	1704.122
TCGA-AP-A056	2618	0	99.88161	47.69982	1.109145	133.8536	21.31904	66.67877	0	64.45757	204.7591	21.14048	4.445268	91.73209	0.3469578	69.66744	23.81761	0.3606766	32.11262	42.70587	31.46895	14.5725	161.4737	25.57379	59.37218	23.03855	43.06259	93.78514	2.376351	511.5092	5.3299	113.6644	6.98072	17.58448	44.38771	138.3365	33.3143	47.84613	9.847723	59.47187	0.8917149	8.593543	51.48701	30.18782	56.35423	115.4775	109.5578	0.4841595	1810.546
TCGA-AJ-A3EK	446	0	112.7397	47.08252	1.752472	42.26792	12.73356	97.51211	0.1343465	50.56688	154.2282	18.31387	2.509064	71.22685	0.1856176	186.6297	38.05344	0.05753304	40.1015	48.58532	54.39624	35.37754	76.38012	18.12665	27.58553	19.22373	40.03376	23.75354	2.454424	238.5136	7.990204	57.64526	9.400021	13.38167	36.32683	77.90211	30.97503	52.77373	10.08883	40.63034	21.18145	0.9933186	42.46691	27.55817	59.39815	74.42034	89.29194	1.387571	2119.04
TCGA-AX-A1CE	1037	0	129.911	22.6074	0.6260027	180.123	89.42427	120.2022	0.03431066	138.0552	284.6829	4.931199	1.248144	244.1815	1.238612	559.0195	31.17616	0.0587733	27.98334	43.76812	30.77818	22.17985	90.69968	57.52719	66.87344	51.44917	62.04373	79.30417	0.5251851	401.1413	18.43097	99.64531	4.109781	22.86913	51.49775	128.4936	72.41007	81.46829	12.50617	73.3699	1.915224	0.1335174	91.49628	42.96923	114.009	190.6481	134.341	0.07363552	1065.019
TCGA-AP-A054	709	1	119.2504	78.72394	2.526884	97.15603	28.02638	64.17044	0.1817437	61.88982	185.2601	11.26412	2.833467	102.9992	0.3544152	71.8132	45.14075	0.1053707	14.22521	45.995	43.03834	11.95125	110.198	33.31083	32.24302	25.11562	13.26478	77.16567	1.325375	312.7619	6.182405	37.16751	2.885428	16.53138	30.67499	101.7599	41.56345	54.59984	10.83695	65.15543	0.6954689	0.1740903	54.76758	34.67165	52.49297	107.399	119.7558	0.540066	2141.425
TCGA-SJ-A6ZI	631	0	233.3411	29.98441	1.73133	106.0468	25.73656	81.6099	0.09467148	73.68128	221.2964	12.3849	1.983337	101.7012	0.7392073	122.694	31.75526	0.02837973	20.5638	41.60109	32.41656	19.911	68.20563	21.04755	24.14831	19.72433	52.83373	36.3439	2.220416	589.4095	3.961049	104.5393	11.10001	19.36225	26.5866	47.08048	46.59699	57.10195	10.52754	45.32425	6.218954	6.155467	55.93258	29.98482	96.46259	100.945	109.7517	1.714317	1674.862
TCGA-B5-A0KB	824	0	76.42546	27.41971	1.12276	112.6056	43.80355	43.78881	0.1023499	85.95608	282.0726	25.21492	3.634608	91.74197	0.5535317	70.0333	27.36459	0.04675275	41.18744	35.47943	18.58056	21.54449	76.31083	74.04715	28.15097	46.20954	39.41115	55.66869	2.779532	456.8079	3.424694	89.21708	3.732897	33.98621	17.17116	69.87205	51.68002	104.0966	11.37455	71.20334	2.861524	0.2301214	56.36735	16.68759	42.03187	83.15269	90.22597	0	1833.802
TCGA-AP-A0LS	2904	0	127.7995	44.88911	0.861884	205.4211	34.26659	170.672	0.01522465	95.1655	382.7082	5.980857	2.769191	176.9854	0.4662412	201.6295	17.51733	0.05215889	27.45861	57.02313	19.21738	18.62177	130.1404	58.80343	26.44116	42.396	61.34504	78.58627	1.292997	849.395	7.703356	156.4345	1.332653	23.57266	42.81056	123.3968	55.82948	90.82516	8.912159	87.85013	1.690876	5.971955	88.12627	44.68132	25.26164	198.2292	144.6042	1.012902	2691.019
TCGA-AJ-A3NF	645	0	56.39661	17.80331	3.093458	96.43248	26.05442	39.63788	0.08905522	46.10301	176.9377	37.7715	9.884168	67.09137	0.5044225	88.97997	24.12722	0.07409541	13.18644	10.54571	57.50091	42.73439	61.88696	13.4837	27.27102	20.63026	48.08304	16.24359	4.309304	398.8871	5.039275	16.14528	3.030178	20.8831	26.23581	43.86178	49.34517	45.15475	12.81452	39.94817	7.653462	0.3498522	35.50187	24.90258	165.5541	57.42945	20.66676	0.327643	517.1935
TCGA-EO-A2CH	590	1	75.57608	52.75823	4.737256	211.5195	105.5529	101.9188	0.02814792	87.05403	361.3293	107.5116	1.279947	204.8882	0.6593478	59.91762	81.57214	0.04821668	14.69437	36.26118	59.97608	24.08018	70.38403	44.32556	25.8742	17.30122	65.13246	70.43929	1.306459	481.0808	7.063856	64.21518	3.157632	26.0976	145.5113	167.3901	56.22465	83.49155	11.12613	83.13728	0.8303853	0.1460473	73.18307	15.5046	58.6092	130.987	115.7505	0.0604094	2313.482
TCGA-B5-A0JT	1682	0	71.35751	25.53679	2.74321	85.43007	25.18664	51.85868	0	36.648	130.9208	28.45497	2.078141	87.6654	0.3743101	189.6557	46.80447	0	17.78415	22.64392	30.47746	38.84389	64.39354	19.07052	14.70498	23.29832	33.85602	36.38018	0.7594263	353.3993	3.046076	41.24034	2.642951	11.55049	20.34032	71.51815	41.87462	66.78287	11.16286	30.97733	6.859329	2.417987	36.85369	32.12527	124.9929	65.49542	88.00342	0.03300823	1250.546
TCGA-D1-A16E	1119	0	111.633	20.52724	1.704913	120.7755	42.57663	74.48745	0.04143063	42.67375	236.7705	11.83682	3.373151	117.0747	0.7198131	200.3839	33.49432	0.2460281	23.02846	34.9853	37.97139	17.23001	97.55671	28.60278	40.9811	23.72127	50.19697	72.07142	0.4636933	449.4041	2.482219	47.71311	4.052807	18.90312	22.04647	84.65948	39.49438	50.49224	8.90765	58.59079	7.037841	10.88442	52.23324	28.62675	120.6583	96.30724	58.7136	0.02963866	1223.279
TCGA-BG-A0MU	617	0	65.0912	19.62318	4.689607	181.2674	28.95637	66.56038	0.04583758	69.2401	329.7168	4.751254	3.374636	191.5473	0.3842453	126.9264	19.65624	0.0209383	30.00042	30.29457	14.44188	7.193734	101.0097	62.98388	40.13408	21.81193	24.64526	77.98027	1.192008	786.6978	3.585671	17.03947	3.589938	32.38842	34.42614	76.53952	47.5756	99.84076	13.28388	73.87902	1.953242	0.7610604	92.41451	32.39892	109.1872	166.7596	109.4941	0.06558262	1921.8
TCGA-A5-A2K5	752	0	92.01079	38.64501	0.8717932	245.0478	42.2009	176.5237	0.01781427	142.51	956.2055	7.137819	10.76214	319.3269	0.1372897	208.7797	32.63487	0.1098555	22.40446	51.33306	54.00622	9.056654	181.5605	100.1039	130.3228	73.68145	76.11076	113.6016	1.37219	1310.193	10.59044	33.37724	4.583609	68.904	85.62718	192.0085	181.5558	165.5414	11.86721	236.2344	0.6697994	0.244941	180.1792	75.53321	54.92279	359.9098	180.3791	0.2485077	3150.379
TCGA-AP-A5FX	1099	1	36.28881	15.04858	2.390319	152.2225	42.18834	192.8008	0	97.65412	324.9549	1.919041	2.076866	69.61677	0.9767659	138.8549	17.18968	1.783409	11.94327	13.17451	11.86036	14.4142	54.44164	47.01392	80.43691	19.22492	26.67281	33.36971	3.400143	738.4303	7.499315	17.56573	2.676736	12.57213	18.12041	50.45914	43.41922	64.79328	9.77629	37.36414	2.365061	0.4572483	71.62801	17.41196	66.36339	65.67362	43.85106	0.4618318	594.2126
TCGA-EY-A3QX	989	1	112.4956	86.26889	0.3187112	78.40451	45.30306	33.16543	0.01933558	65.40988	129.418	57.95373	2.026417	157.0036	0.474492	144.4314	54.80239	0.05741036	38.9713	26.41963	66.91302	26.01551	37.67311	11.79682	81.20673	27.19811	28.87964	21.08587	1.031104	227.7518	7.094933	15.59621	11.30704	21.45784	28.58638	89.09836	34.47771	66.10976	8.636684	119.223	5.543833	0.3110042	29.76659	34.24077	53.04828	55.48764	184.2003	0.04149688	1264.501
TCGA-B5-A1MV	1565	0	114.8425	28.42648	1.819681	83.52776	27.60558	52.73178	0.01382339	52.69749	197.8124	6.754871	3.915153	101.658	1.037296	186.2755	55.68797	0.0947165	11.49525	36.70283	44.68783	17.06854	90.95001	22.86319	23.7615	23.98728	49.35956	46.13954	0.4641359	479.5713	3.900334	43.01358	8.151562	12.74309	24.73441	84.79151	40.89257	68.59966	7.276502	45.64732	6.660746	0.7889595	41.50107	40.42271	74.44173	94.58263	112.6119	0	1164.517
TCGA-D1-A1O8	120	1	69.90276	28.14274	1.196589	84.09745	50.42504	78.06085	0.4234689	70.7852	283.7765	15.05299	5.868511	122.7779	0.2535598	123.9061	22.6302	0.3730586	15.17295	32.69479	34.30478	3.767521	89.75341	52.94608	22.20254	29.31177	19.3723	53.11007	6.471982	535.8712	2.516599	41.28574	2.564057	26.82307	31.78834	86.89415	40.59816	92.72643	7.460071	69.53162	1.446396	10.55701	46.19367	22.606	53.74422	89.95383	74.94959	3.332355	1269.751
TCGA-A5-A0GI	2682	0	29.20957	18.67935	4.298799	203.6298	29.3778	97.33062	0	74.45788	346.7593	11.14847	8.387649	191.0877	0.06219316	159.0625	23.17761	0.07741261	24.67346	32.73138	36.75623	10.86242	137.0128	61.16253	43.09277	35.19735	30.30882	114.4189	3.474648	981.5305	4.893325	10.88357	2.840418	33.55871	37.60788	94.96459	59.40821	112.6794	17.49892	102.4653	1.372408	1.833978	99.804	37.63803	88.34851	209.7742	104.3061	0.3463865	1563.615
TCGA-EY-A1G8	456	1	119.3345	82.10932	3.12136	168.7993	49.05178	121.3335	0.06184274	117.1073	365.1097	11.24039	2.89247	199.9572	0.28011	130.6606	40.66612	0.09887273	28.29499	60.62532	38.56504	13.32591	149.7341	69.01716	41.56742	38.0592	29.01284	66.12366	0.9160762	931.4939	8.864425	82.4307	11.39633	32.29556	44.46853	97.46006	76.29769	103.8394	9.423708	137.2951	1.80056	0.1176542	103.6792	51.26948	80.7021	233.6631	179.5678	0	1738.639
TCGA-BG-A0W2	1721	0	35.31857	18.97851	5.442028	87.6659	18.33062	74.3276	0.07830025	57.27118	172.051	18.90584	4.069122	101.9816	0.1016318	160.757	29.28548	0.04292044	24.80571	21.59069	35.04933	14.97366	82.76889	24.97471	24.52937	22.85908	31.66114	50.46876	0.850565	624.4885	4.354827	12.46256	3.030112	17.73161	26.28317	69.33773	43.27522	52.0374	9.498372	50.89415	2.717551	0.2681356	57.11145	42.01189	59.92938	94.94114	117.0787	0.1680434	1106.656
TCGA-PG-A917	212	0	66.23898	30.58601	4.877268	124.1901	44.62163	78.50867	0.05877351	72.55381	219.3716	13.37023	3.105259	130.103	0.5165235	44.4401	37.86267	0.02013551	45.37013	25.5553	34.59728	21.74203	70.99319	25.62635	33.85028	30.98172	38.4627	74.05156	1.808938	577.2955	5.162324	12.43644	1.940506	17.31313	34.29102	102.0234	60.34264	57.68308	13.12	44.34667	2.351482	0.3049503	62.431	39.60848	132.5702	109.3285	124.1002	2.880111	1496.93
TCGA-AP-A0LP	1875	0	38.7412	19.74356	0.5268278	294.5544	56.34181	134.8398	0.05721521	78.82667	442.9826	4.601608	3.964495	189.0855	0.5105644	244.9707	21.55223	0.4312362	23.56204	26.78463	20.70864	8.995172	116.9925	84.74092	52.81176	39.92661	39.88583	130.8821	2.090571	859.3365	3.078656	27.02634	2.45138	35.991	42.49465	90.87403	46.59544	85.3317	10.55276	69.09403	3.320626	2.256174	121.451	44.07146	51.05001	185.4267	102.6459	0.2455839	1090.021
TCGA-DF-A2KV	2717	0	77.52267	26.44369	0.3677848	130.1137	47.63777	134.6013	0.009804099	66.84326	459.9609	9.667045	2.955108	151.7435	0.3936944	174.9301	43.20518	0.02687069	28.48196	36.31251	41.65476	10.57925	114.7554	55.55304	93.03831	44.98206	66.94576	76.20034	0.7842317	479.9622	7.048674	22.47579	3.992788	43.95926	48.28633	135.8588	83.82318	93.77001	7.587171	99.87999	1.224968	3.001284	102.615	55.6798	55.17955	169.4716	122.7337	0.2314508	1240.147
TCGA-A5-A0GG	3762	0	50.86145	28.60888	2.846057	133.2101	56.26314	113.3461	0.06322318	80.76249	342.7579	12.96901	10.34962	192.9791	0.599438	210.0662	48.45477	0.06497984	42.97003	44.07889	38.11019	17.73794	129.669	63.05125	39.90966	33.75479	73.5096	85.77273	2.450573	674.1802	4.545441	14.62466	3.211228	23.32817	46.83046	100.8751	65.99653	72.73493	19.6093	86.30589	4.050264	0.7380848	90.85153	42.90436	159.9085	144.5791	97.77419	0.2035288	1164.689
TCGA-AJ-A5DW	390	0	147.6007	46.95628	1.095596	61.94649	11.77026	55.32795	0.0158647	49.83129	139.9402	13.74974	1.7932	75.4122	1.386742	44.78206	30.211	0.1195737	16.07814	26.86804	36.9136	34.67607	70.91991	13.42131	20.9167	20.15835	65.41048	19.93341	0.7990128	346.2167	5.326366	133.152	1.808937	10.19913	23.46285	80.70697	44.40707	51.90627	11.72806	38.68373	2.867776	0.1893247	28.70594	29.48784	38.30143	81.46159	104.3238	0.4255986	1308.061
TCGA-BS-A0TE	146	1	55.37308	42.54665	0.2266716	210.3659	124.7271	61.07234	0.03498245	77.4563	290.2569	25.83959	2.726962	218.4342	0.8229899	34.21032	47.05576	0.07190887	49.1166	45.44332	42.66597	9.222842	139.6812	33.54798	32.468	32.18619	22.87486	87.82699	2.383696	507.7818	5.1725	31.31038	3.738991	21.34146	59.02779	129.2272	66.82592	125.0875	7.984818	118.5433	10.32009	2.214407	85.29868	22.56814	7.492111	224.3238	165.028	0.3753863	1718.481
TCGA-D1-A2G6	258	1	92.80294	27.17903	13.80413	100.4636	37.61023	36.62913	0.02767705	38.20657	160.8502	60.43851	3.775607	80.28753	0.6202525	43.73947	29.04465	0.02844606	18.22199	36.57228	60.94248	19.6325	98.82989	28.58835	21.00761	16.35506	13.48042	56.38307	1.147944	215.7892	4.796281	124.1968	11.17604	10.09877	29.16046	63.27229	30.95177	57.57614	17.77197	42.60593	2.489508	0.2441272	35.63908	18.73335	163.6957	64.5085	114.1482	0	1436.824
TCGA-AP-A1DH	2180	0	47.80947	34.65084	1.673961	179.5218	143.4769	215.4307	0.07551592	77.95294	428.7515	11.24797	4.071592	186.8201	0.4211702	250.8646	17.58797	0.1293569	25.48334	43.12878	34.9969	15.47272	113.2785	81.15277	73.01637	40.36123	27.74985	166.1877	3.840585	872.2642	5.928617	38.62234	2.591857	37.9052	46.53776	96.49589	54.85648	121.5412	7.904176	77.06845	0.7971951	1.283209	129.8413	43.82569	64.25665	183.7202	125.372	3.930145	1456.585
TCGA-BG-A220	434	0	135.5338	82.49381	7.42809	115.7498	46.03118	57.47436	0.01505273	60.45481	170.6754	44.10733	1.251621	110.5371	0.9738504	27.08278	44.80709	0.2372215	23.76211	30.80506	75.71924	23.12373	79.57114	23.97436	31.53951	26.61596	63.90155	55.82146	0.3270315	405.6848	5.921573	252.0513	5.020767	11.43528	41.34908	98.49507	31.26487	49.60421	10.86722	38.236	5.798994	3.467733	48.55015	34.57197	89.81075	97.86169	112.9853	0.03230528	1970.718
TCGA-BS-A0UM	2644	0	58.8114	28.97708	3.853768	119.8363	37.39353	89.34398	0.061083	55.86822	226.4564	8.911991	1.825264	119.5485	0.9724704	190.0563	34.00621	0.04185346	25.46391	37.16236	18.19531	13.52993	94.66278	35.35341	22.21104	18.49191	42.28431	54.71392	4.132022	326.7719	4.329428	27.69207	4.108558	17.89518	33.21645	67.78378	35.89949	50.2174	20.77642	61.89863	3.179993	5.150165	62.5056	28.80107	239.6386	108.8518	99.22734	0.6554637	976.0229
TCGA-D1-A15Z	58	1	67.90418	28.58414	3.661862	80.36876	17.00152	39.0014	0.01538343	41.11194	145.9843	25.96848	2.198485	95.64337	0.05615805	51.79024	41.62588	0.221352	39.7703	17.3502	57.86006	29.776	100.5804	16.47485	17.68089	21.57215	20.04533	49.97047	0.2886413	364.2587	2.96323	66.35394	7.937568	14.00302	16.93068	67.62846	36.75274	38.14423	7.150823	31.37168	18.58895	1.492596	42.75258	36.60592	229.6149	67.88555	77.73994	0.2311051	1362.807
TCGA-A5-A0G1	3251	1	47.07723	18.4876	1.481603	120.0515	77.19371	57.73703	0.08166326	55.31058	269.0697	23.92887	3.310236	124.0959	0.8678494	103.9048	26.63158	0.6155034	18.63748	35.15396	24.2074	11.31081	110.362	38.79507	29.19608	26.71629	21.3726	83.94501	6.83871	348.9497	2.016146	59.68605	9.292657	20.24318	42.36702	92.46739	59.8426	61.53501	7.832911	65.55564	2.295759	3.076173	71.04115	30.63111	198.1687	99.83098	149.6397	8.307366	1064.761
TCGA-B5-A0JV	2616	0	76.59353	26.43951	8.268005	121.6147	21.12201	59.43874	0	74.38959	252.1969	3.247684	1.761485	96.61402	0.1411038	74.00487	24.34543	0.01222359	27.28157	49.82441	30.37912	22.44991	77.3422	30.07122	35.56447	22.53132	34.4599	57.65912	0.634223	615.5897	6.255647	50.74072	1.865649	23.2304	25.09088	73.40319	42.01155	52.12648	16.56232	47.85427	2.910048	2.499188	65.37396	38.1114	118.5315	140.1525	213.9554	0.03828654	1270.307
TCGA-D1-A1NX	555	0	37.44695	37.52283	1.199239	231.409	130.1169	97.28794	0.05985553	96.79175	482.551	10.93568	2.643996	203.2807	1.037903	288.044	63.12033	0.1845559	15.05569	16.03855	36.01644	16.42035	116.5248	39.35265	50.41649	40.12355	43.64713	41.41037	1.093522	477.5242	3.968395	63.8139	2.805789	26.69336	76.86998	130.3483	59.37542	107.2025	14.68873	86.91155	1.350306	0.007764111	133.3295	46.92288	55.31214	134.3801	6.139592	0.160573	2058.168
TCGA-D1-A176	917	0	51.74279	23.39439	4.99759	131.8229	47.7762	73.36954	0.0154582	51.84467	216.2418	2.989176	1.365669	142.1109	0.4922037	180.8798	35.93477	0.105918	56.46356	34.86905	26.06015	13.78586	103.1671	43.75463	28.22252	26.70578	28.18519	69.84251	1.526548	442.5679	2.516309	41.58051	3.931101	22.7107	26.91788	89.46403	40.41561	56.10902	22.63705	58.11918	3.201143	1.171006	68.10657	26.86583	144.4423	128.6898	93.32808	0.06635095	1052.282
TCGA-B5-A11F	5651	0	53.59335	22.5155	3.764223	77.45902	16.23798	52.36641	0.0183657	49.05702	191.9804	19.30876	3.57912	91.04274	0.2048597	81.54082	35.11725	0	17.10444	24.09366	42.10673	17.54547	92.29214	26.14735	18.82023	23.75795	32.38285	48.71205	1.450939	383.4502	2.75292	58.96002	2.969825	15.24624	25.68379	76.28192	55.32245	47.05833	7.748153	44.86476	1.784761	1.200675	46.81419	38.74949	93.77771	89.65612	114.8031	0	1611.914
TCGA-FI-A2F9	1803	0	106.5868	82.22415	4.870455	55.77799	10.72501	40.41038	0.0390207	53.89236	166.404	50.35427	2.179923	37.19081	0.652883	7.75163	20.94168	0.1737879	24.51641	38.31273	30.49694	24.34167	152.417	23.88245	22.02726	24.10369	25.79313	33.86404	1.156027	197.2995	1.66736	121.4188	0.6201981	18.24928	26.11437	26.63858	38.73258	33.44707	11.12069	36.41355	2.606996	0.0404923	39.38109	19.46462	67.53111	66.27928	90.5903	0	1357.515
TCGA-EY-A215	574	0	94.95058	58.12804	0.5852134	113.1437	50.71947	63.99858	0.03502069	35.74602	183.5283	45.68053	1.000979	110.7918	1.10799	199.802	64.0706	0.03599375	21.15842	48.0314	31.56436	22.78424	104.345	32.80792	43.01148	26.21673	64.47684	102.3463	4.668853	292.7573	7.921628	59.26119	14.64157	12.84592	37.10774	77.33562	26.85067	57.98463	15.08895	46.84458	0.8812056	1.13567	55.80006	30.09288	108.666	102.3963	121.1594	0.8267529	1934.556
TCGA-BG-A0VW	1582	0	25.01076	14.41848	1.09415	160.4047	50.79163	137.095	0	59.02528	392.0653	2.964565	6.139823	158.3178	0.3693069	242.0192	16.52953	0.2228046	16.27608	18.01965	14.07889	8.082375	67.36604	62.45922	42.61022	27.8604	30.3559	97.41623	2.376273	757.8644	3.028886	23.81908	2.936198	26.1989	34.47671	81.60637	48.18764	83.21899	4.419914	48.89498	1.329202	2.024612	83.05774	33.20519	41.37836	149.0964	52.27979	0.2326216	1073.092
TCGA-D1-A174	594	0	35.74371	21.76547	2.3062	127.2682	44.75196	49.11653	0.03424021	35.46162	389.715	9.737763	10.09811	228.3497	0.6735883	253.2488	52.21619	0.05865263	27.94445	84.47867	31.16732	4.968491	265.7459	47.04832	42.7059	22.51358	28.87354	169.6199	7.066988	626.4457	2.392035	20.33684	1.63265	43.95872	39.46387	50.84152	41.71378	51.28279	7.343404	71.89305	0.3862196	0.3197837	61.17304	19.22252	88.12123	100.5399	67.35042	1.139007	1742.399
TCGA-D1-A3DA	483	0	107.43	23.89857	0.4033239	97.47129	19.10957	77.72461	0.02365323	74.89032	214.9722	21.59879	1.966745	99.60371	0.3262014	202.9851	23.93949	0.1782766	30.91905	22.58369	51.50783	25.61828	58.3967	30.53589	30.41356	21.16508	23.2344	31.59261	0.2725141	478.5021	3.946567	71.24558	5.619217	25.13062	30.64287	76.72824	50.56369	60.09017	15.67097	52.526	16.28174	0.004090879	60.18132	40.19129	66.50301	120.7328	95.39375	0	940.8144
TCGA-EO-A1Y7	1495	0	57.431	38.73541	0.9913207	222.3143	61.08477	163.6664	0.01554459	116.9642	432.057	8.726531	1.211736	133.3822	0.898484	143.9372	61.93045	0.04260398	41.69952	49.0719	21.81387	5.711672	257.3123	72.08966	134.1737	81.35038	57.25692	86.00767	1.627184	1176.853	12.31447	21.63219	1.647112	48.65372	31.27152	193.5637	88.10805	130.9204	9.702418	85.7057	0.4765607	1.842947	145.7947	87.65119	25.18159	219.6613	237.8852	0.6672175	2020.493
TCGA-B5-A11P	1583	0	100.5047	42.36454	2.587711	167.1862	71.42162	64.5844	0.04683897	57.65117	202.3177	13.2188	1.54162	117.7907	1.690883	57.45502	36.5846	0.1390722	21.99737	28.53253	28.70305	12.65987	88.23338	37.89365	24.61445	28.9212	28.52914	42.17277	0.4008769	366.8643	1.768465	91.28316	2.22979	22.18456	40.28171	80.69913	74.02116	68.61857	16.26688	83.70611	2.908072	2.6895	63.38532	32.55631	160.795	123.657	105.857	0	1089.434
TCGA-A5-A2K3	2012	0	147.5008	44.34228	1.288921	266.57	109.283	83.09629	0.5399266	131.6273	580.8239	12.22778	12.00302	178.6527	0.4136733	149.2369	39.74715	0.05138227	28.63518	35.30348	29.65596	4.240531	89.08281	98.25721	57.58663	44.38222	24.07305	132.1633	6.650132	417.3724	3.245016	23.76788	3.876246	55.41931	68.51448	142.565	143.0366	125.7134	9.798764	106.212	7.478298	1.455195	105.7578	58.45012	74.862	197.4083	65.21118	21.7911	1958.524
TCGA-EY-A1GK	693	0	92.84245	17.96283	1.399179	126.3165	32.48204	117.4611	0.08140466	91.67097	315.7776	14.36575	6.049548	163.5114	0.5084946	83.55217	26.45175	0.1115553	17.58996	33.21812	27.41941	18.87953	65.50778	59.46133	28.93803	73.09071	70.81474	73.80565	1.945433	553.5693	8.039046	21.06755	3.375266	26.71684	34.12806	75.85703	50.90232	85.24767	11.25286	69.33698	3.691719	0.447716	72.24625	39.8034	180.8114	162.9476	194.8979	1.46753	924.9769
TCGA-EO-A22Y	1567	0	221.278	17.96412	3.451899	49.4538	14.4884	53.5122	0.01528997	63.68468	197.2138	8.190707	2.622154	64.56367	0.2573778	62.3103	33.52588	0.565733	26.86774	36.26987	31.62123	17.62883	73.71105	24.764	21.28645	29.96136	44.01798	37.09029	1.011657	208.0815	4.008206	54.71972	1.923028	16.35322	18.41737	60.80176	60.33014	62.90346	14.70983	32.79248	8.384522	0.364932	40.51862	39.53678	79.6438	64.55427	75.20965	0	884.0822
TCGA-E6-A2P9	1386	0	106.2463	20.29049	7.391276	79.18708	14.46396	73.0273	0.04834204	53.20043	203.3648	16.23965	0.7955453	91.99883	0.6993649	93.44402	30.00053	0.0276029	21.27066	23.50467	32.89968	16.19049	70.04284	26.38796	40.8723	20.46896	43.0585	41.59785	2.188054	294.0471	5.994793	23.57021	0.9502326	16.69793	32.47343	74.16881	38.78579	49.91692	19.39246	43.83478	7.014124	0.1421347	53.94054	47.34823	320.7026	88.65085	137.4351	0.5879101	1148.479
TCGA-EY-A212	310	1	60.99163	36.48701	3.50783	94.48506	45.14301	23.80997	0.06104432	41.36612	169.7987	57.09368	1.546527	139.9714	1.008995	207.9535	39.60901	0.07319718	18.86247	15.11756	54.91554	39.84811	78.73707	21.61446	62.67152	43.46701	35.18645	30.65514	0.587762	324.1626	8.694776	81.74432	1.195227	15.12908	18.38257	84.13888	32.13343	50.65904	13.54211	29.17016	3.266256	3.2861	43.51174	21.65437	75.92223	67.12882	46.32399	0	870.488
TCGA-A5-A0G9	2540	0	65.8376	23.44962	2.972864	194.2036	58.77291	95.10959	0.01689398	51.12274	305.0213	12.99368	4.17026	192.949	0.294657	121.8414	31.59301	0.1041803	38.68425	46.497	32.5267	9.440996	121.9063	65.48297	44.71931	29.54833	56.98434	90.40218	0.9509516	882.3307	3.254199	35.07234	4.903303	30.20159	42.03303	83.65838	52.48302	90.53461	21.94503	86.86085	1.739463	1.016804	91.73468	26.71092	113.3564	165.1532	119.3096	0.07251372	2288.543
TCGA-E6-A8L9	1013	0	51.03817	29.30833	1.45583	158.5451	7.995863	66.33106	0.03887898	50.51872	187.2114	18.16533	5.778546	130.0234	0.1482379	45.06618	25.18318	0.5061504	26.9776	16.20079	49.86382	15.02492	65.57563	23.51238	30.90412	17.51661	24.09478	58.61999	1.259332	652.1731	4.572544	42.97035	2.360731	15.01177	15.29692	51.67195	98.16403	81.47349	14.39816	56.66327	2.046537	0.01210357	58.34144	31.53741	63.22066	86.01239	132.9414	0.1001278	692.1795
TCGA-BG-A0MA	326	1	34.9671	30.25275	2.790801	87.98109	24.45096	59.87159	0.06152955	55.921	241.8588	23.46116	6.954735	126.5261	0.2464548	97.88426	24.7964	0.2951161	27.58466	23.72246	41.82214	14.02481	97.95179	30.65675	32.58226	29.88342	26.56312	78.11378	0.6380059	492.1269	5.195735	16.71386	2.82048	18.26358	40.10193	77.34143	38.22497	56.43478	8.846696	50.51829	1.672803	1.20517	57.93636	32.75331	53.53141	109.5383	86.55908	0.1320511	942.9082
TCGA-BG-A0LX	614	0	65.69191	32.09707	1.683701	170.4279	40.39289	77.85005	0.05825483	75.54484	288.8566	13.10424	5.335789	142.5558	0.549378	156.6766	29.38501	0.7883337	22.29539	37.45563	26.64991	15.72726	96.24439	39.73075	34.25517	62.38275	26.5197	91.84063	1.308775	433.1451	4.346288	61.07969	2.375152	16.72923	32.62479	100.0168	45.12495	81.71144	11.57867	59.42625	0.7918867	2.795896	65.5983	45.82206	102.5199	131.7951	113.776	0.6563712	1179.185
TCGA-AP-A1E0	1832	0	106.7447	36.31071	2.703825	90.23567	15.32526	55.81671	0.01498751	54.60776	209.6992	10.2741	2.803945	99.36982	0.1519798	140.1525	40.46665	0.09242362	16.22504	33.97681	43.62264	23.40311	102.1686	31.59514	30.03088	39.1544	36.274	49.05004	1.731677	615.7563	9.504623	43.88467	6.863285	15.06042	25.8136	92.09869	35.02727	52.16184	8.06225	44.09139	3.016976	0.7309786	50.84103	30.77654	41.90085	97.96998	136.8981	0.06433062	1959.17
TCGA-D1-A103	669	0	112.2824	24.60931	1.785719	114.7124	51.8661	80.39527	0.1246724	55.31415	183.2185	6.96215	2.483617	142.5762	1.446843	152.8847	43.17084	0.03796636	20.75603	32.97747	27.47364	21.11891	84.7185	35.84466	19.4085	23.98476	65.59716	48.39321	2.270846	433.5339	3.382395	44.64016	5.960615	12.86352	40.7246	88.66548	33.74506	45.66492	12.4254	53.45466	3.22921	1.415929	58.11188	30.57009	255.7504	110.6976	126.5307	0.1783764	923.2381
TCGA-AX-A1C4	404	0	141.6748	63.29389	2.158329	70.67841	23.67761	64.6252	0	26.15423	201.8406	26.91422	1.478986	87.99995	0.101694	92.42083	50.50151	0.03714312	45.0052	60.88823	57.30181	23.62058	109.965	17.37626	27.84397	25.77796	24.47407	45.31283	0.7494574	471.3239	5.377211	58.15291	5.225755	13.40874	37.45729	75.16881	34.03616	37.74541	11.0264	44.77595	2.665321	0.5414339	46.49564	43.54702	69.04259	88.77971	104.6907	0.0872543	2129.959
TCGA-AX-A2HA	2475	0	47.32243	23.66007	4.201823	128.0366	36.42146	44.15005	0.1592369	56.49738	192.002	13.90489	1.60333	76.47172	0.4117563	84.11381	18.91316	0.09546909	17.10257	17.03659	19.18705	14.10679	37.91356	27.51843	21.61195	19.51721	16.13171	45.83322	1.965646	291.7704	7.438736	27.27728	2.952744	11.39371	17.80781	67.37066	23.8939	31.0583	6.814905	34.10141	15.31329	1.858975	36.92498	17.15643	47.26536	90.02858	125.9748	0.6407716	1271.025
TCGA-AX-A06J	913	0	68.56593	22.75298	0.8156598	82.19548	68.29046	95.65295	0.01649482	31.16033	258.1059	21.17799	1.242949	165.6153	0.7259283	373.6847	54.79176	0.3729689	15.97009	70.63294	28.42632	7.738681	126.5809	54.87678	34.56108	22.65087	32.74893	108.5027	2.19904	493.5691	4.598152	96.52642	4.468289	16.70245	19.60484	66.40273	36.74153	48.70852	6.948289	68.04893	2.089561	0.171169	52.53492	33.61011	86.11599	112.5096	58.27595	0.03540022	2046.395
TCGA-EY-A1GV	481	0	99.47894	28.98417	0.4681152	103.1747	44.85129	23.46118	0	36.31342	221.3505	9.121545	3.624231	108.0289	0.1167421	166.985	29.21767	2.275464	36.05338	22.23857	28.71932	16.83969	54.20641	39.47031	36.70521	23.82692	12.62135	23.86925	0.3060887	327.6985	2.657877	190.5087	4.661226	7.35162	15.0491	56.39608	28.01054	44.21215	12.09406	32.02738	2.049042	0.1952828	41.18758	23.57051	212.9234	101.3557	28.6075	0.2850869	1443.263
TCGA-AP-A0LF	2859	0	17.32453	28.62984	1.559879	137.2891	89.80881	94.8664	0.1055542	32.01345	290.4613	7.661852	6.582552	225.0741	0.5922685	79.32909	20.9811	0.3375151	17.14716	30.16927	21.0515	4.616173	58.29307	54.99792	23.97736	34.23061	7.567036	65.44381	3.509354	717.8248	3.388726	41.51566	4.83044	51.8621	38.61806	72.61359	51.85361	96.82419	20.37074	47.0323	0.2849348	0.03651166	86.03914	29.27255	115.315	103.5944	34.29386	5.059263	765.1551
TCGA-AJ-A3NC	1125	0	83.11912	17.19102	6.215836	76.53835	19.22523	59.11947	0.03175369	53.32434	177.1819	24.46424	2.392764	84.98348	0.6101826	97.97285	32.32164	0.04895396	20.61333	15.93157	34.79706	29.03695	45.52275	18.6969	22.85036	19.8335	31.20188	30.91444	0.6271564	282.0702	4.980465	37.26511	8.817545	11.05751	21.86993	87.5632	49.12887	44.32969	15.5391	29.8752	4.151126	2.055333	41.32078	40.42465	102.3355	70.40128	91.77323	0.1022219	1220.914
TCGA-AP-A05H	1385	0	64.72829	96.88987	0.6024825	121.1974	23.94076	92.30815	0	26.93959	207.1694	12.01531	3.663115	85.63865	0.1628601	73.24851	31.80143	0.03668159	14.82016	32.74905	36.15237	7.40895	111.7014	19.52567	50.77599	25.76157	14.56124	63.5847	0.2643375	552.6959	1.25876	77.10394	2.729419	29.83463	16.80353	38.84474	36.63672	79.55577	13.56955	135.9217	0.1858025	0	37.21081	21.26312	23.8188	71.80811	87.56204	0	1821.993
TCGA-BG-A18B	470	0	89.59478	21.23977	7.48177	126.0245	41.93418	115.6456	0.03034398	71.35424	322.9968	9.079019	1.931729	152.3335	1.009259	215.0586	27.21591	0	22.31366	42.26456	29.81904	17.41091	107.9363	47.14283	21.72018	53.79303	46.84534	60.10631	4.989287	654.0937	6.16401	45.46323	1.621612	26.78633	36.48985	93.62586	45.38493	65.80877	11.07005	59.33905	7.652835	7.848473	76.28074	42.84198	64.33059	126.361	129.5133	1.172205	1480.962
TCGA-EO-A22U	1407	0	126.7601	62.0643	1.914745	73.66256	23.72212	66.49271	0.02510245	103.2064	236.6962	3.250643	0.869686	121.5668	0.09842587	38.29226	37.0869	0.1318663	37.34944	58.99366	30.28789	15.68185	116.3047	14.59057	36.10682	61.96704	29.28256	30.59248	1.586528	560.9844	9.840969	45.53426	2.255106	14.66789	53.49796	100.5117	49.7318	67.48299	7.510828	61.45734	0.8518651	9.013006	73.36436	26.35627	41.36185	149.973	156.8986	0.5387341	2650.914
TCGA-AJ-A23M	616	1	65.67226	26.28175	1.791301	126.3803	30.40985	22.32755	0.015917	43.72852	237.2846	25.87095	1.240766	128.9605	0.9781155	105.2322	42.54062	0.4907776	25.71318	25.05423	56.65177	40.48359	109.7649	21.7029	17.97035	16.82557	33.40141	55.3466	1.163174	356.9246	8.064467	230.743	1.57658	14.85746	20.23868	79.94094	46.46092	82.5008	10.16448	41.86511	2.126848	0.04955185	38.83882	23.37064	19.91399	48.47559	3.900659	0.03416013	1057.79
TCGA-BG-A2L7	612	0	74.71495	29.15152	3.017203	107.8027	22.63262	52.99244	0.08486626	38.00258	182.7339	17.29779	1.874397	93.91244	0.7271904	112.5479	30.15669	0.02907476	26.21186	23.84185	37.64849	31.63234	77.3288	28.23423	17.26385	20.49507	15.14836	45.69912	3.582802	355.3292	2.547078	39.14963	1.593232	15.60583	22.71425	45.35858	34.49216	39.44371	9.916707	36.846	2.27044	0.6605014	47.18581	21.98958	149.857	73.65795	69.12818	1.001742	937.1102
TCGA-EO-A3L0	1554	0	70.26557	41.84667	2.947272	87.72952	35.03557	99.60099	0.04718243	53.90286	296.9832	7.877102	5.047004	111.5074	0.2790959	137.7309	49.32934	0.1562565	35.39931	33.35822	52.00949	16.26573	100.6511	23.95271	49.94982	35.11643	30.08137	41.6141	1.358998	492.2517	5.962999	24.7863	5.126273	21.79311	39.96396	108.0819	72.8035	74.25392	8.263668	53.18161	1.669392	1.028199	73.68595	65.14654	33.00838	110.3618	124.4736	0.01687669	776.0457
TCGA-A5-A0R9	749	0	34.0986	19.43049	2.796876	186.653	36.95048	81.4527	0	75.91941	314.5963	10.23153	8.569907	150.9826	0.1073086	100.3107	27.84477	0.06042379	23.06124	28.94946	29.10208	9.468175	93.80237	50.46221	46.01365	37.01768	37.73614	112.6766	1.306291	789.8143	4.868724	22.31713	2.429486	24.90739	33.05689	94.55924	84.64273	73.72483	8.809053	77.78153	1.367083	0.8144498	87.03247	57.23282	54.26841	159.2946	135.0029	0.1892584	1200.28
TCGA-EY-A1GP	573	0	64.60614	26.33471	0.9431605	81.69594	12.24005	35.87729	0.07277942	79.30521	200.1845	4.190344	8.509983	65.60052	0.08413366	31.06695	26.09649	0.2742725	18.53926	15.9866	29.45795	18.0153	38.4077	29.84739	29.59167	25.2305	20.59553	20.82553	1.322446	161.8822	2.16704	22.86266	5.891103	10.72765	25.98687	35.90528	56.773	58.83809	19.1132	28.93671	13.29487	12.92219	34.58426	32.78943	85.60781	69.20952	53.50652	0.7809746	751.3066
TCGA-AP-A0L8	1484	1	35.69638	41.59695	5.985853	140.563	11.48784	29.91812	0.03026249	74.06426	157.5784	37.5629	1.297467	48.64014	0.05830618	70.02739	34.22805	0.06220667	46.55812	22.61954	41.5778	39.27665	98.88268	19.84845	45.59377	31.59613	8.757668	31.15024	0.2839095	612.7118	2.380984	65.79602	3.652769	17.35194	17.69679	37.14233	26.57448	42.4913	13.20376	64.90411	8.79638	0.02355284	23.33844	24.4573	54.4905	49.79066	152.7906	0.09742136	1032.241
TCGA-AX-A2IN	947	1	80.24081	43.67381	4.704486	113.8983	29.85757	84.97083	0.0079418	97.05939	283.6073	7.332708	8.543324	145.9365	0.1771732	84.55941	33.79495	0.08162463	17.14777	30.73767	46.2105	5.875807	95.05529	45.1936	47.92136	27.44071	15.02045	67.0313	2.109711	593.2851	3.80831	16.74862	2.550163	31.40811	45.75109	99.56202	63.81856	78.00234	9.246975	85.77215	5.485125	0.2019121	68.12528	33.69454	55.28137	144.5716	130.0146	0.8010786	1327.97
TCGA-A5-A0GQ	2247	0	45.42894	17.68946	1.264746	125.9345	27.31918	108.6879	0.01678099	67.69255	342.0197	3.186498	3.880745	151.4822	0.6670524	229.1386	34.20328	0.482923	15.36475	21.12618	19.89466	10.33933	76.47996	42.09316	25.34641	32.78031	46.45285	68.52766	1.67375	573.0532	3.334871	24.12736	3.030539	24.03855	37.05503	99.14039	61.68212	77.93598	6.853648	60.43221	5.872677	1.532419	92.53616	40.87803	53.44936	129.5403	117.4524	0.2160862	845.8787
TCGA-D1-A3JP	515	0	137.1547	28.4862	1.174473	103.7786	35.532	54.03704	0.03499891	59.73797	222.6578	22.91904	3.219329	159.5911	0.2754055	90.75797	16.53201	0.9400515	41.29634	30.0999	56.169	14.83615	55.486	20.89973	28.08691	16.10603	21.04813	19.75309	1.748867	287.7505	0.954277	22.02599	6.565662	9.236554	41.3389	60.28686	70.71604	74.48462	10.82497	30.54196	6.170676	10.73948	36.31204	18.19873	84.76884	76.53348	105.5611	0.1051576	1143.151
TCGA-B5-A3FD	1197	1	65.55458	28.99126	2.761909	176.0958	22.41792	116.9576	0.008427379	109.8135	339.0044	15.09963	5.781015	116.8563	0.2546626	131.0657	30.0615	0.06351792	30.26612	29.91808	23.40105	10.77666	121.2217	65.09063	73.1377	58.59824	44.85795	49.40408	0.6907522	799.08	10.16863	39.40838	1.26957	43.56211	51.05039	122.6046	84.90642	99.08769	15.9829	101.3554	1.988914	0.6340273	96.6589	27.83726	57.75592	131.2621	8.198356	0.1085181	1283.995
TCGA-BG-A0M2	637	0	62.52433	53.22358	1.914263	190.0138	25.05206	85.77358	0.03805539	89.1254	240.0303	7.889195	3.213713	119.8823	0.5634111	94.23712	30.87724	0.2086014	7.663962	22.19399	10.33041	20.2951	75.80648	29.22005	53.31878	39.29552	23.72579	65.87574	2.104533	570.9024	4.116904	29.43721	6.066085	20.66311	30.9272	93.30796	43.10143	80.10614	12.17535	66.60351	4.28153	2.803832	71.46551	42.19211	71.70561	89.81294	135.6855	0.1633445	1451.59
TCGA-AX-A2H2	145	1	153.8537	37.13836	0.9389137	258.4052	42.902	51.60589	0.04666382	53.11998	363.2444	75.31739	3.475882	132.655	0.9369185	81.75911	53.0675	0.2984201	17.60629	28.37786	48.04398	20.20717	80.36455	22.0959	82.03142	42.77905	37.85562	61.40524	3.748008	284.9892	3.006753	20.95293	3.317846	22.95744	65.9574	76.82414	52.01052	68.14751	16.91413	79.8063	1.547571	0.05649428	60.74368	25.25126	34.21026	87.03725	12.99494	0.7677947	707.6104
TCGA-DI-A0WH	496	0	28.5813	38.02539	0.9080257	229.4103	95.96369	103.5974	0.03150997	49.15454	393.0916	15.32889	4.093791	194.8932	0.6678065	61.95978	23.67206	0.1835177	19.91705	32.47708	38.01454	7.378498	95.97189	83.81473	65.10043	45.80236	24.50333	196.8207	0.9957485	1014.483	3.697328	30.81869	2.910574	30.64432	42.11272	105.5711	84.61666	78.11294	14.44505	71.3829	15.84823	18.58899	83.69557	40.79475	47.71609	141.2886	199.161	0.1690621	1425.439
TCGA-B5-A11V	595	0	57.74271	44.94357	5.397664	117.9467	32.22336	60.27603	0.07353079	68.05336	249.3487	14.01061	6.44838	129.9139	0.3877296	124.2652	35.18569	0.2267215	17.35944	34.98326	32.24382	19.22553	93.01609	32.86976	32.48677	28.62036	38.6919	57.81234	1.452282	488.4155	2.917555	51.60242	8.689061	16.78639	41.08799	83.19769	66.49151	54.62129	9.122525	33.2492	2.456317	6.67659	67.26686	26.86137	28.95073	136.2898	129.482	0	1664.102
TCGA-D1-A17M	311	0	64.42835	25.41379	5.157247	129.6944	30.35939	52.8567	0.1076337	60.8967	220.8602	16.8522	2.517088	118.6017	0.3929227	89.96041	26.01529	0.2581234	43.17758	33.55781	32.03881	16.63504	83.16302	39.67382	34.07454	20.9883	20.8718	71.18268	2.391566	480.4333	4.672207	48.36761	5.640478	19.35091	30.1797	81.50506	42.18121	63.66031	13.99181	63.35808	8.093844	2.359513	63.15349	34.43414	105.4982	117.1195	90.521	0.1154985	1511.277
TCGA-EO-A3AV	1069	0	86.68614	48.13418	0.5773718	85.25496	42.90301	113.4738	0.01891643	41.78085	304.5831	13.30519	4.448312	77.56924	0.1803114	109.443	43.38217	0.0712874	44.21771	53.00173	24.65122	10.57122	102.6235	28.16012	90.66985	26.54095	27.3861	68.64417	2.157609	311.4383	3.278112	45.64388	5.956537	40.78326	22.12375	63.93836	78.91252	44.44844	8.756714	67.56012	26.3815	2.458636	76.94608	30.30871	122.8686	111.5425	121.74	3.49137	2175.667
TCGA-EY-A548	430	0	59.85865	23.03022	8.062768	101.7794	66.88427	60.75712	0.0262183	79.6956	277.0674	7.182321	2.214091	113.9608	0.6526983	17.1019	35.9525	0.04940243	47.79091	21.48025	31.60258	12.75772	73.41107	33.0697	34.734	39.77117	76.94082	55.34553	2.323757	419.3995	10.92749	11.73658	1.358856	21.0944	35.81361	109.0191	76.18229	52.20683	10.41384	38.78985	2.100475	0.1292337	71.12542	48.06206	59.36518	106.8526	184.8805	0.2672739	1008.719
TCGA-K6-A3WQ	427	1	77.90124	36.73157	2.35913	124.5573	104.7858	59.19036	0.1260811	73.51727	159.1307	12.92239	3.297943	96.608	0.2693408	82.8844	39.50639	0.0345558	17.64755	22.41246	30.20307	27.92531	47.40625	33.1307	46.76473	36.77611	22.35055	31.60023	0.9794726	684.3713	6.014576	141.5743	1.490856	14.74248	25.39142	41.26512	58.78702	70.0874	12.49214	50.84843	0.8800361	0.07850161	54.634	15.0676	50.33193	88.27501	202.2242	0.1984311	1427.447
TCGA-D1-A1O0	63	0	27.53505	34.89329	0.5215524	134.1805	41.06547	80.62108	0.2271299	70.26586	391.3716	13.7169	2.557432	103.3982	0.4391426	212.1268	35.91022	0.2490035	27.16999	20.316	19.6938	14.11997	183.595	72.89334	41.1213	30.85362	33.2956	53.33784	1.016819	482.9915	3.358341	24.93606	2.9508	27.18648	23.94548	85.0813	51.97443	83.73812	20.36824	70.8424	1.261272	0.2356958	111.5615	38.05985	28.22548	131.0858	92.17804	0.09749059	1191.698
TCGA-EY-A2OM	694	0	233.7066	56.33165	4.912449	73.98191	24.9588	53.50999	0.03262676	45.90464	155.9027	41.25062	1.610776	76.36408	0.6385392	50.11264	23.26716	0.5365327	20.7556	25.25885	48.74697	25.16868	64.25467	18.47009	13.23266	14.67225	28.86734	29.86917	0.75717	282.6277	2.910004	200.8046	3.216651	10.26711	19.71533	56.66615	31.02985	36.21389	7.185641	28.30143	5.133411	0.08464305	42.18464	18.94933	54.60679	76.27681	88.07268	0.07002163	1669.278
TCGA-PG-A5BC	707	0	78.68863	13.44448	2.912792	75.13639	26.99149	53.64195	0.02337904	44.76943	452.3176	22.26481	4.859866	80.14659	0.4251519	182.3001	26.28263	0.08009544	10.04606	11.36526	43.89682	46.7438	62.56069	28.972	28.49554	30.45798	36.00961	17.63671	0.931199	357.7182	6.11551	107.0932	0.9155075	30.06745	38.52172	51.9163	86.92422	81.21513	9.198651	39.89952	10.87292	0.8855172	50.20177	26.44239	79.92714	68.08765	16.05948	0.1170744	1114.819
TCGA-AX-A2H5	2167	0	74.21131	24.47526	0.2712735	125.386	20.41223	34.90521	0.02791059	44.79229	115.3614	31.09419	4.351389	159.947	0.7386963	245.8539	44.22789	0.9083929	30.17738	15.99774	38.70334	29.24821	43.45708	17.67212	13.44902	29.4931	45.8141	31.03159	0.8957856	259.2149	12.1534	342.2835	1.903036	10.72282	11.28552	83.92013	35.66075	53.9731	11.88234	76.02546	2.123039	0.007240799	46.0157	22.92553	60.16795	61.06292	2.383581	0.2995004	1210.273
TCGA-SJ-A6ZJ	556	0	44.83287	21.72297	2.916546	134.7455	38.31423	133.6263	0.02808588	90.46234	345.4928	9.039452	7.553287	157.3748	0.1295853	160.9232	36.57783	0.07216562	17.52434	30.40612	38.04875	10.57344	87.24448	44.64316	66.16769	39.01393	48.81109	98.17417	0.6517898	755.299	4.605199	16.96462	1.730606	32.23494	41.86705	109.9947	89.68313	75.92556	9.098279	78.08408	3.846283	0.7104117	89.80939	76.32494	102.535	174.4889	144.5648	0.01506907	1202.044
TCGA-B5-A3FC	2185	0	83.43068	21.99351	2.627933	125.9393	23.0773	119.5374	0.1145465	86.44817	549.9628	4.06356	7.900954	224.2403	0.352689	76.14483	32.16772	0.1712424	14.17471	37.81951	15.90446	27.30256	110.0256	48.32585	57.88309	46.87649	51.2791	63.23604	6.087829	801.3132	9.647919	20.60177	1.899768	28.91917	26.8769	104.9654	128.3278	81.50568	9.213678	66.93482	3.553893	1.026574	110.8207	52.64203	61.50686	207.1303	191.8768	1.229165	819.1782
TCGA-A5-A0GB	997	0	216.9383	49.2414	1.376229	196.9806	42.90217	91.40088	0	88.67892	290.3986	11.53642	1.272058	160.9412	0.4481262	93.38386	60.8169	0.0181317	25.95042	106.3501	51.1858	13.25549	183.7794	38.52695	37.07589	37.40173	42.84046	84.65169	1.659407	712.615	9.988184	100.8244	3.291604	21.64832	63.24715	132.1679	39.01239	85.72822	16.90712	154.9825	2.648115	11.50586	70.79948	42.23577	67.73174	190.5297	212.8477	0.62471	2762.465
TCGA-BG-A2AE	721	0	64.91409	55.72488	1.319334	119.9009	39.21699	45.34931	0.04298519	34.78468	129.77	80.11328	2.345555	61.77099	0.8223758	102.5166	22.45305	0.06872372	11.07632	28.10003	39.09084	24.24781	52.07276	20.58102	22.66211	15.20112	21.57085	55.54907	2.518658	250.6302	3.527752	58.68645	8.594583	9.750875	20.56771	77.90839	35.70811	34.42514	9.214321	40.86172	164.6619	0.007434384	35.46592	18.94189	93.55857	68.24237	65.46544	1.137778	1671.905
TCGA-A5-A0GR	1120	0	30.16325	17.44652	1.374525	239.1038	24.96703	93.91855	0.2303144	64.87143	283.976	3.7916	6.283738	77.86409	0.4157168	160.7119	24.31583	0.01578092	30.25192	31.01966	13.15188	5.909497	109.5434	49.23365	36.07567	60.30997	11.12667	48.85905	4.230442	460.65	2.265077	16.43488	2.610192	35.32661	64.62454	102.6586	49.01134	73.43589	11.23753	60.1627	4.06335	0.7767512	86.62445	29.51345	178.8687	101.1038	21.12278	0.4942873	761.5901
TCGA-BK-A13C	760	0	48.71207	18.22023	5.773527	133.6085	52.94718	82.11713	0.01715263	63.35962	160.5221	10.92163	1.069669	100.7107	0.452231	53.18935	23.27364	0.05876404	22.83691	33.73574	25.67124	11.45849	63.05718	36.26812	22.89825	84.48781	43.26374	64.26631	0.5420411	336.6045	3.618136	21.1581	6.108384	16.67312	24.91323	76.80435	44.51333	42.96465	19.99352	46.2584	5.843986	0.7742786	54.56972	22.37313	163.59	113.4936	111.6147	0	895.4006
TCGA-KP-A3W3	794	0	51.14532	14.85166	6.178971	153.0531	24.39063	48.65707	0.008603286	51.35493	375.321	16.80866	2.548454	89.88676	0.2407852	20.01569	23.72529	0.3360085	28.75251	11.93221	27.83443	14.85216	50.68362	34.72845	27.47682	18.71558	74.03816	32.03431	3.364427	628.4195	8.583628	13.24144	1.954013	22.96235	27.63179	69.68239	117.6438	113.8289	13.59158	46.72936	5.081048	0.008927745	45.88479	27.53877	70.8915	74.69339	7.954202	0.2584941	534.3341
TCGA-EY-A3L3	832	0	131.2351	30.18299	0.541804	83.93152	30.45094	56.35949	0.2662668	81.32321	112.3599	16.66802	1.406803	104.9386	0.1656037	85.62834	101.4966	0.01216289	25.04349	18.77501	125.4745	20.11638	44.64489	16.39517	29.29429	30.79615	81.98147	22.05615	0.2980069	442.253	4.213934	22.59327	0.6378765	9.569867	39.24159	55.97111	71.25869	38.29393	60.62232	23.26467	8.450626	0.004605144	47.27458	62.95325	108.1057	63.2976	107.2868	0.2857231	1658.1
TCGA-EY-A1GF	826	0	134.5092	14.66888	4.078044	71.00012	20.14221	81.96308	0	56.92181	183.8569	27.10123	1.393164	86.77027	0.3031481	97.44442	27.68358	0.01113247	19.80836	22.59241	26.80883	36.82431	57.68151	15.61538	9.419503	31.75019	48.08429	28.61561	1.941412	394.4786	3.878977	31.38516	3.121282	10.7117	27.02514	68.14526	50.8551	39.05409	16.46939	29.65025	5.704697	7.814619	54.02987	35.74042	206.0488	84.30603	102.7373	0.5927723	1213.491
TCGA-AP-A0LV	763	0	34.31786	21.60975	3.281441	163.1005	32.67427	95.83827	0	66.64933	256.1394	4.429914	5.098334	158.5285	0.2037403	139.7248	29.07797	0.268882	16.09942	36.9565	36.85735	13.47076	119.0621	37.91467	42.66786	30.95077	40.44807	109.7635	0.5425383	910.9269	4.929304	20.75304	5.351292	24.31883	43.98126	102.3895	61.07482	62.09718	10.22514	80.253	1.83411	0.72485	75.55512	33.17373	46.62298	156.9618	126.0375	0.06737503	1708.66
TCGA-DF-A2KS	3318	0	130.8812	62.82016	0.5043854	101.0208	44.14936	59.43231	0.03018374	56.34269	397.8733	34.80973	1.29409	90.83649	1.098813	117.8873	48.81845	0.1240896	25.69741	35.94347	21.93104	10.23849	122.8733	41.52228	36.76385	22.69972	62.70736	51.37286	1.311527	293.3565	12.99992	51.1803	2.509958	13.7959	31.99761	215.6198	45.99952	75.08533	12.21145	52.90833	0.3666533	0.4933226	68.08332	37.26882	92.29702	110.3639	117.5379	1.619464	1329.871
TCGA-D1-A177	548	0	109.8266	48.39435	0.1682153	134.0928	42.27068	127.2685	0.01700882	77.19381	248.5258	5.496517	2.828536	184.7755	0.1828253	209.5452	42.81496	0.02330854	58.16264	78.11504	28.76124	24.87869	119.6436	50.89218	46.4073	23.87747	35.7867	98.90113	0.5374966	631.3793	5.064452	70.93734	0.6817256	22.26336	52.58815	98.87935	38.94461	80.81161	16.7615	99.30961	0.2656447	0.6089345	81.57168	49.40782	96.80856	167.0914	87.62742	0	2634.537
TCGA-AP-A1DM	1700	0	56.65164	24.16824	3.438607	159.3343	55.13352	89.56231	0.07744228	69.51431	290.7611	10.94129	5.19165	149.4483	0.295272	328.8601	18.57791	0.08490028	36.42303	36.7606	32.43434	17.15674	93.53507	43.62762	51.79005	26.99517	26.5136	107.407	1.422469	667.6632	5.567726	115.5111	12.33014	21.60394	40.67261	89.20874	41.71106	71.95087	10.01992	56.67039	3.825597	4.8941	82.44292	33.49786	36.72294	151.3855	95.49484	0.6315678	1803.626
TCGA-D1-A2G7	1793	1	43.07789	34.07244	5.66385	91.91049	34.41866	27.49368	0.08778032	36.74667	234.2136	13.36528	3.330103	89.61796	0.3987783	194.6102	17.95159	0.1082632	20.14774	20.87456	46.25066	29.10498	98.70371	29.92685	13.61568	23.26157	45.76662	23.3333	0.5547902	503.5509	2.86971	89.15647	0.954389	15.92986	28.18426	89.83166	33.74273	25.80013	25.76546	41.27393	4.234737	0.2368361	46.19996	26.86033	116.381	73.07731	9.093567	0.2260668	568.1254
TCGA-D1-A0ZU	872	0	62.78649	25.98029	7.443847	83.95927	20.40465	62.90624	0.02904524	52.85466	184.3759	25.19846	3.811307	104.6587	0.4388516	173.6853	30.45205	0.3184242	14.97386	30.01136	38.63052	19.95183	82.44681	25.15471	19.12878	20.03156	27.68503	46.68499	0.8604941	422.2941	3.683923	19.87098	5.118264	13.44375	25.86941	60.99231	34.48141	50.64399	8.333605	51.93303	2.940196	2.471532	50.18247	42.49301	72.04951	101.688	83.98582	0.0311676	895.3383
TCGA-FI-A2D5	421	1	115.2534	84.62253	0.8280533	111.0243	87.55768	80.86653	0.0313302	76.20866	252.035	8.801009	2.035217	119.8638	0.8482635	168.867	57.36475	0.06440142	26.01958	53.87334	45.58149	16.11667	100.119	32.37833	23.42195	37.03957	29.09504	60.78588	1.036477	440.9444	6.693721	29.48763	2.439305	15.25743	35.35827	102.1538	43.24923	54.66409	7.643332	58.61488	4.920353	0.01625588	61.78061	24.79556	30.71425	137.8398	143.6399	0.3361952	1693.96
TCGA-EO-A3B0	1412	0	144.8251	83.46572	3.928453	88.12303	11.36132	149.8389	0.4362043	69.74995	286.6258	18.81929	4.024859	132.2223	0.6517596	75.54716	36.33244	0.1341923	33.66018	75.72299	52.72395	23.0521	130.9414	15.72969	73.79449	26.45916	34.98971	61.99172	2.14504	617.3388	5.917167	49.10963	2.284364	30.222	54.05975	88.74327	55.61959	56.8508	19.22913	78.5348	0.7930084	1.695147	90.40646	46.16374	62.62081	135.9376	100.1708	0.6686829	1464.436
TCGA-B5-A1MS	3112	1	81.95046	31.31704	2.054642	93.04868	7.731893	53.35093	0.02471714	38.04529	136.7625	34.75968	1.701969	34.29332	0.4699545	65.59862	15.14386	0.4657382	19.34499	18.97341	22.98342	17.88182	67.80519	20.28381	27.81147	27.71255	55.72811	23.1952	0.3478281	272.7675	4.853339	49.55293	1.218423	21.13921	33.63951	50.30102	54.44508	58.27734	27.68177	42.63587	5.415194	5.559487	39.96912	15.52092	361.0306	68.7146	65.36775	0.02652323	344.5266
TCGA-EY-A1H0	588	0	46.53056	51.1602	3.244257	108.7056	49.38251	104.5697	0.04291621	80.52816	302.111	20.93385	1.524023	150.191	0.2698171	407.9182	72.62107	0.4018787	17.89065	45.28501	40.63753	15.19293	97.46099	34.9467	34.59339	33.62752	41.99792	63.33768	1.031275	684.4936	6.491127	57.85609	6.293899	17.192	37.60883	126.07	40.84488	59.65012	8.21813	49.50689	4.410528	5.106649	75.79388	61.3741	19.56884	117.848	138.2634	0	2203.142
TCGA-A5-A0GJ	2000	0	14.10392	11.83951	1.297877	315.8976	46.29723	114.8048	0.07091455	38.86804	236.1363	1.935448	12.77571	134.4809	0.2828476	205.9865	14.76587	0.06478659	27.17898	54.98539	10.91956	7.134924	106.9681	50.33094	102.603	52.01958	19.77436	168.7834	5.859215	1351.266	3.014157	18.1972	2.276023	33.03997	20.84091	40.68257	83.53612	118.1755	8.66912	80.78293	0.5332636	1.496309	125.4076	28.83265	79.84148	202.8751	108.5717	0.2029235	822.84
TCGA-B5-A0K1	1110	0	153.0461	26.57976	0.8661106	93.01132	23.71527	93.10561	0.01999752	48.71066	227.6356	12.73307	1.454929	97.20195	0.417734	198.6459	21.32775	0.26034	17.72443	35.64057	42.55852	22.14318	85.22717	36.89772	25.57742	22.45542	56.74824	58.98777	0.7899286	489.9212	6.171368	87.4868	1.833351	18.55054	23.34817	86.46804	38.29245	59.35056	9.346922	51.80519	6.674446	4.731387	49.53338	32.60486	58.24352	97.8353	57.58255	0	1619.795
TCGA-EY-A5W2	516	0	56.24098	27.98504	1.190581	326.3339	37.30053	204.2556	0.01466859	140.0882	591.1526	6.522647	6.11746	208.6881	0.05652343	186.4947	25.46687	0.01507616	49.46036	50.33318	23.91637	8.632815	103.0043	90.25876	105.7995	40.88685	28.81577	190.7216	1.042972	1199.745	7.745349	11.92258	1.601596	73.36703	88.29317	103.3188	102.569	108.9973	16.43973	103.853	1.8667	0.2587705	146.5848	64.30263	124.8154	274.5013	162.8382	0.645358	1311.429
TCGA-A5-A0GN	1841	0	26.74166	9.80355	3.806736	283.2857	25.66171	55.72161	0	47.95533	229.4021	3.507895	12.6824	95.53104	0.4216956	96.45083	19.449	0.02999371	9.420805	18.22715	10.91282	7.942211	58.41525	41.63257	27.88299	15.68122	11.3353	60.59492	3.955413	378.7751	1.959553	32.51398	3.892178	16.9653	18.90326	64.34942	23.87409	75.24453	15.02946	50.74647	1.126788	2.100914	72.93889	25.92524	182.0873	105.0201	100.7323	0.2818374	1618.949
TCGA-BG-A0YU	451	0	50.82284	16.66943	4.855568	122.9027	36.84567	96.7257	0.03599981	54.86106	246.8709	42.28543	3.180436	123.2514	0.7629618	195.1259	27.43219	0.2590004	10.97744	35.95734	30.92805	17.7565	77.52779	33.38298	34.28187	25.68212	65.7529	65.66333	1.404264	444.9309	5.823478	20.02588	0.704864	16.95809	36.25594	70.79437	33.03536	54.43525	9.521141	48.41369	6.424193	0.8218646	64.3167	27.15866	63.05583	92.88884	107.5707	0.03863033	800.2901
TCGA-AP-A0LT	1497	0	99.48087	45.46174	2.781535	173.494	38.35113	125.1014	0.03125004	100.707	338.2268	21.01394	2.03001	192.322	0.2661866	82.99986	46.73973	0.02141222	23.64062	64.98864	33.23969	12.3258	165.0665	40.90981	50.02174	35.86839	29.74951	121.17	1.157267	495.0448	7.058114	36.09375	3.160104	24.66013	72.05066	104.4397	50.07868	94.86534	13.7248	108.26	0.8947857	0.1053929	90.88295	42.22087	67.89649	197.9482	118.4122	0.5030025	2477.291
TCGA-PG-A914	687	0	123.3352	32.63937	0.7534546	217.7322	25.23221	44.11741	0.03378204	63.84515	245.6537	46.41596	1.615144	58.23684	1.308596	102.9394	38.05689	0.152771	26.29776	12.72235	33.57193	29.51583	107.6976	16.12704	25.87339	37.63941	83.2579	27.07274	1.100909	228.146	7.437522	123.4244	1.674613	8.837148	32.05365	70.88283	67.12723	108.8244	20.06114	60.01904	1.711801	0	41.44697	23.35382	222.7656	72.48072	11.62783	0.2320033	1483.758
TCGA-EY-A1GD	1639	0	54.72307	19.44753	17.72361	70.75135	11.15835	43.03565	0.04905983	50.04256	166.2858	8.689088	1.402253	78.5238	0.2421107	75.85463	24.63494	0.03361531	28.17326	23.67293	27.9315	25.48824	72.91903	29.79369	13.34819	16.76101	19.3954	32.83005	0.5975278	318.0318	3.039129	49.45414	9.24412	12.076	22.50985	72.16475	43.7732	36.62189	19.51264	36.82586	4.31353	0.5006154	52.40012	28.13319	373.7013	84.50755	56.28821	0.07019288	1432.348
TCGA-B5-A0JS	2627	0	101.6017	16.60339	2.723548	129.3451	32.0014	88.88869	0.01736136	65.40571	250.9619	3.236213	4.781864	124.4181	0.2535144	207.0187	21.41841	0.5234165	29.96644	27.02429	26.13161	15.03623	86.13717	39.29491	24.36886	29.23622	56.73511	62.46662	5.366359	447.8633	5.051669	70.13255	3.071363	21.01543	28.99974	79.21852	51.06648	53.40185	6.612033	49.66751	4.961054	1.765579	72.09977	29.83684	71.57304	135.5312	106.301	0.1117798	1224.447
TCGA-PG-A916	522	0	138.7839	18.3029	2.489044	98.59594	32.74593	146.638	0.02055941	66.42758	269.9939	4.871012	1.81634	109.4322	0.5531704	119.4108	19.28747	1.00488	19.85337	28.04605	29.13451	13.1482	64.65353	25.23174	28.89259	37.08718	61.69691	38.10529	1.67839	457.5942	12.73603	46.54322	2.380549	16.90858	29.49148	91.51301	80.54706	55.34867	7.566369	45.42108	7.880778	1.916574	58.79871	38.12334	134.8574	114.2024	145.463	0.1029546	1111.894
TCGA-D1-A15X	909	0	64.48788	25.4932	0.8344504	109.7357	43.8851	60.48855	0.05896021	45.56702	216.8164	31.09659	1.723531	102.8665	0.4364537	93.29689	32.57945	0.08079789	28.16673	27.44493	26.47009	12.68642	95.3975	34.85648	32.9833	27.21392	14.60336	83.80811	1.892317	469.1861	3.009258	70.57798	5.378243	13.0759	36.83604	95.19299	35.92972	58.65103	4.687546	52.25914	3.529901	0.3671028	50.4418	29.33306	105.8977	85.12308	114.3874	3.384863	1503.297
TCGA-BG-A0M3	1071	0	41.25866	11.5254	2.318552	179.5447	29.79926	89.93086	0	71.42769	269.6837	10.68453	3.364896	151.268	0.517972	191.3864	26.74268	0.04929497	18.04747	23.7618	24.84885	10.57391	80.30047	47.98387	47.79256	24.17525	31.58514	76.70771	0.4618028	590.777	4.464846	9.704553	1.648925	18.85464	35.49054	88.19908	40.0903	110.3356	12.93866	75.17228	1.997542	2.05306	69.32196	54.30669	129.6319	117.5696	105.4166	0.03860023	947.2094
TCGA-D1-A167	478	0	121.6623	44.26859	1.721486	110.6089	17.83567	40.98451	0	46.53933	196.8987	74.84942	1.082219	88.30293	0.9663176	195.8807	33.40237	0.490848	13.36619	43.26587	46.07592	33.88565	87.51416	18.07042	33.16971	18.01874	71.10549	57.19368	0.6745327	267.5689	3.163876	147.9075	3.453793	12.41486	26.47881	72.31333	24.87514	44.31418	12.86053	47.02997	2.312821	0.03457601	34.47589	28.36672	225.1667	79.22748	1.577396	0.2860328	1938.134
TCGA-BG-A3PP	681	0	257.0252	71.28688	4.203519	125.0294	55.26231	71.01785	0.008873957	76.57749	208.1739	79.2593	4.404111	157.2367	0.687491	181.3514	24.22015	0.03648208	16.87545	62.24514	122.3963	12.40144	49.37505	17.83555	76.5395	55.13504	38.717	37.47527	1.235629	587.6594	9.437506	68.93044	5.204296	14.23657	34.18715	97.63583	88.26082	55.94695	9.148886	87.57447	1.273011	0.009208624	55.40352	15.89189	21.14243	60.67025	122.0124	0.07617906	3418.433
TCGA-D1-A1NZ	548	0	30.4577	15.96372	2.869288	123.1677	35.56545	75.33188	0.1057362	53.37242	245.6417	6.302323	2.747459	143.6441	0.7934356	232.8719	23.90653	0.07244937	23.78757	25.24394	22.41383	15.96078	86.68133	41.63863	17.28425	27.76084	48.57384	55.66494	2.774534	486.7163	4.128806	17.23808	5.79678	18.89676	35.49867	76.78709	38.81476	64.68582	21.45182	55.92108	6.037635	1.348036	66.07353	36.55615	154.8026	120.8421	112.4254	0.6483564	897.1326
TCGA-BK-A6W3	305	0	141.5887	57.70909	2.998042	109.6348	26.34335	58.37556	0.01128514	52.46801	188.5311	10.36065	1.260906	77.01598	1.274818	121.4923	23.9889	0.03479608	26.04593	31.98808	27.38332	22.85075	74.38648	18.51009	25.10888	19.24584	60.38621	27.19184	1.147878	236.3447	4.267225	62.93234	2.932258	12.26053	15.98492	90.01377	46.52794	49.42275	10.15872	46.27189	2.545861	1.806381	38.73772	26.625	120.337	72.01488	114.3833	1.489499	1309.985
TCGA-AX-A2IO	1975	0	48.39323	23.28899	6.202083	141.7649	43.68593	75.41338	0.1160474	97.22287	364.1843	19.42224	8.916932	123.7838	0.3765667	56.44182	22.75353	0.2271844	8.169204	13.40543	25.82888	11.45333	75.9977	33.44269	50.16455	21.71213	53.6253	44.25992	1.817239	491.7148	4.081671	21.12679	1.130357	9.665657	20.31711	55.46689	37.60359	98.74763	5.867343	61.67309	5.427717	0.2236445	69.51725	36.32228	64.05275	103.9815	13.04987	0.213475	1169.824
TCGA-BK-A4ZD	506	0	50.53449	25.5441	6.451326	80.07838	11.27992	37.96153	0.02521445	71.71462	159.1607	87.12123	1.146556	49.06113	0.4960297	80.9171	16.1757	0.0647876	26.3943	26.22813	45.55395	53.33774	39.93639	24.69982	27.26505	25.24481	11.05488	36.119	0.4855521	345.1886	7.759971	71.14784	0.8247535	11.34816	19.55893	42.63635	34.32468	35.73657	12.2865	17.57918	5.236092	0.2322177	18.49306	23.82203	76.08809	32.9329	160.7741	0	430.0826
TCGA-B5-A0K9	409	1	169.0346	30.68135	0.8812701	167.5876	37.59621	69.16407	0.01464101	80.01789	258.2719	0.9500944	2.092383	124.942	0.7824163	108.3889	38.77252	0.06019123	28.55686	49.56867	28.57579	18.52792	61.80105	33.91095	45.90357	25.20994	49.50649	52.15992	2.074791	354.3614	4.155854	47.6783	7.369001	25.34009	32.6955	80.97791	49.42605	61.48688	16.11312	43.40172	1.10521	2.609426	59.05347	44.92976	167.5926	150.6944	188.6262	0.1256867	1189.732
TCGA-D1-A16X	111	0	130.5242	38.96644	1.131375	67.35455	21.07688	42.41196	0.04902733	21.47071	218.0685	14.09262	2.675255	128.727	0.5104158	240.2012	57.67245	0.5374887	35.8444	79.95244	35.39268	12.69497	151.55	33.10518	21.27646	13.47248	47.44849	62.84462	5.164385	458.6852	1.884342	144.7266	4.705581	22.40074	18.999	38.38971	27.41826	36.78541	7.334659	43.21965	1.143841	0.6953097	40.91048	12.58818	48.56431	73.80082	24.30259	0.5962443	2628.783
TCGA-FI-A2D2	2352	1	88.29337	49.24551	1.412205	78.03676	16.94025	63.40891	0.05595933	31.45122	114.7092	16.43857	1.272296	42.30801	0.8228049	59.03979	13.6896	0.2300566	26.30844	31.89486	23.09585	28.68748	35.33763	23.25667	18.46258	13.35346	53.84753	18.69104	1.119049	229.5599	7.04061	106.7394	3.048526	8.480648	9.803122	37.47653	25.76839	44.7674	9.911506	43.17258	2.039277	2.460705	19.41522	12.45284	16.87742	53.76102	62.12646	0.06004831	931.2383
TCGA-AX-A0J0	1220	0	190.6472	79.90648	1.079771	78.14616	8.45392	69.2277	0.03119409	54.53768	183.6423	14.87634	1.499518	86.68473	0.2910158	92.7133	38.75806	0.02137388	30.22712	72.24067	34.68233	17.74975	123.6475	24.21531	20.26636	22.36119	39.95674	32.94271	0.7547273	437.3176	7.997569	152.2508	2.816726	13.12852	22.99685	74.69327	31.7989	52.50905	10.16017	63.30554	0.6586102	0.704059	59.29284	24.00054	38.26258	92.67574	80.12249	0.6025223	2129.116
TCGA-EY-A1GC	1647	0	69.74238	65.65768	0.6101235	180.5863	78.06955	108.9217	0.0151615	124.0516	334.2483	27.87855	2.009186	114.1813	0.974738	135.8905	92.84066	0.08310809	35.10349	20.62276	30.35408	15.01944	259.7401	79.04016	43.56455	96.3938	67.12055	30.78979	3.353837	539.8075	6.601934	19.19269	5.182776	28.56795	43.70906	97.32493	76.58148	73.62003	61.96111	155.1964	1.034874	1.046264	100.4388	58.31247	91.30159	193.4222	145.1022	1.106317	1417.04
TCGA-EY-A1GS	670	1	128.2043	14.04406	0.9060555	241.2211	236.5929	49.82168	0	128.9539	399.8648	19.84021	2.154594	201.3946	1.383099	39.68453	89.56208	0.08116538	46.51018	66.27875	36.05733	4.496582	139.841	69.38213	44.45028	23.71728	21.67602	24.39813	0.6016111	267.3481	1.882346	41.75717	0.2026989	14.39112	101.0726	112.2964	53.29617	448.8456	20.2134	381.4403	88.31364	0.4653557	112.1931	37.46414	267.3266	152.1184	4.084209	0.03631784	1255.604
TCGA-BS-A0UL	2481	0	25.33377	17.65943	7.586117	171.4045	28.24222	64.42144	0.1883812	54.89219	258.3145	21.08532	12.97152	122.0128	0.6876958	91.49046	17.61742	0	27.12169	28.42237	13.95508	23.58119	90.60571	31.25345	40.03775	24.90981	43.15823	82.01668	2.821495	434.0199	2.587357	11.66856	2.191367	18.32059	35.87289	57.1766	36.2965	51.55166	6.773859	49.01093	5.784408	0.5050046	62.18784	28.58387	305.9508	106.2691	58.93053	0.8422762	685.2865
TCGA-FI-A2D6	767	1	125.2207	62.9137	2.998925	101.955	7.489349	49.87442	0.01516157	54.8708	227.8437	2.694102	1.181879	117.1898	0.3966618	70.47384	43.87126	0.06233135	20.07919	53.59136	69.57306	19.01673	102.7428	44.16405	37.39628	25.57824	17.56243	83.7916	1.961405	512.5447	8.5661	18.92732	1.159494	19.65519	37.57117	72.6359	66.47658	61.33869	11.42213	67.62902	0.8594756	0.01573337	46.69053	25.17443	15.45935	97.57313	119.0941	1.529327	2653.24
TCGA-AX-A06F	1748	0	154.3445	34.52918	0.8167213	157.4073	25.34839	71.80356	0.03280632	35.20358	239.4014	22.37479	1.19342	119.9701	0.8849028	168.3324	48.58636	0.0674357	25.12917	67.49153	58.71765	10.10654	111.5673	26.50632	40.54211	22.80123	47.5729	59.30485	1.393085	452.8779	25.41075	61.8409	2.569347	14.94708	37.35211	108.6077	31.28428	53.56435	8.939462	42.31641	1.081672	0.2893703	47.54602	35.90985	46.50918	109.0007	202.6954	1.900989	1209.239
TCGA-EO-A3B1	820	0	63.492	19.77092	1.237297	70.96009	21.68107	43.77559	0.01884733	27.74789	174.1186	44.41574	7.541854	52.87983	0.219788	83.79333	36.89492	0.019371	46.51341	27.4674	42.27124	22.89237	106.0548	18.04463	38.86719	15.3355	58.86398	44.13221	2.233483	189.4259	3.84778	36.02775	3.607755	32.24727	29.88043	35.91143	46.77762	44.74086	17.12318	101.1483	3.783054	0.1222383	43.93629	47.87163	160.3112	56.22855	11.49445	0.06067354	1128.528
TCGA-AP-A0LJ	1421	0	29.47662	16.01646	2.858195	143.3461	55.98428	105.2538	0.04128596	56.82443	291.4226	8.415072	9.118616	169.1877	0.1046643	325.6315	45.46506	0.4384753	21.56416	32.98132	28.57263	8.056402	130.9999	52.58721	48.76414	37.68562	34.99451	89.95857	2.262804	699.5204	3.108274	28.5958	6.200636	29.77007	27.77483	92.81555	63.99286	65.20356	7.822125	82.93072	3.152387	0.8247276	79.0554	43.73623	58.73907	152.1679	94.12472	0.04430275	1372.804
TCGA-FI-A2D4	243	1	67.92851	44.68928	3.173522	184.7937	68.24761	69.13265	0.03649286	78.04602	303.7573	87.87475	5.02564	158.7426	0.229433	128.6485	79.44605	0.02500455	15.70749	49.65654	70.6967	12.47706	119.889	46.32792	52.93904	38.14297	22.14568	108.1961	1.603687	537.2782	4.801794	21.80064	4.38798	20.21979	73.06725	103.5727	48.64525	81.09397	11.80413	64.75634	1.319323	5.01766	64.26802	55.7045	11.68392	146.6204	185.1614	0.03915942	1978.391
TCGA-EC-A1QX	224	0	92.60436	24.11682	1.415089	113.0575	44.48477	44.51504	0.06612666	56.20938	182.8737	12.49902	2.49145	87.7572	0.4425648	168.0625	30.96394	0.1472553	29.61873	23.97366	26.85538	13.39105	63.75233	34.78054	21.01837	23.1064	17.75085	46.32516	2.138649	394.5228	3.924447	148.8582	8.286321	16.96316	25.3003	59.69075	27.87061	46.68987	12.78288	37.40627	1.463091	0.729093	46.69875	24.94335	97.77637	94.53013	54.13998	1.596568	1812.108
TCGA-EO-A1Y5	332	0	116.6506	32.77179	0.6405654	230.5613	83.18607	50.97504	0.01565268	71.61384	338.0825	41.95231	2.847046	167.1476	1.206309	114.1025	58.14556	1.104681	27.4754	27.23718	38.02117	12.17215	136.897	41.32941	41.11512	37.69314	46.54734	57.13708	4.142621	262.1468	4.214763	67.79767	2.047969	46.29504	46.28293	120.2835	81.60873	92.74918	14.86308	125.1452	2.335994	0.008121499	92.14374	35.9223	63.43408	130.4201	128.3859	0.4031144	1112.668
TCGA-D1-A3DH	573	0	154.3673	31.67049	6.666481	74.62939	24.5896	70.39111	0.009420742	39.18093	209.9772	34.75186	0.9546789	57.99065	0.2025244	41.74293	12.19319	0.11619	53.27593	92.11558	74.47965	18.34029	137.7859	34.3468	26.01521	15.43891	40.60355	59.28803	0.2977054	348.2666	6.689993	75.25694	0.6206366	24.19841	26.61284	42.34035	50.20285	33.78338	25.1634	174.8416	1.885491	0.07820824	43.90611	21.63685	52.6483	75.78462	84.33644	0.02021824	1927.803
TCGA-D1-A17U	697	0	111.558	31.25953	3.280385	119.2014	47.16968	64.37446	0.02820831	53.82536	225.2666	31.02044	3.041815	121.7976	0.3461137	287.6225	44.31361	0.1449604	48.95634	53.42816	29.3191	18.25845	117.1558	28.06457	38.08764	27.44337	45.70058	66.33009	3.078158	409.6548	5.261428	124.0441	6.049409	18.46136	32.49764	90.95564	36.22813	50.02739	9.612695	59.22806	2.61072	3.959057	53.69188	31.1006	37.78361	102.8154	78.89493	0.09080852	1646.704
TCGA-A5-A0VQ	485	0	36.01757	14.95021	4.044965	166.5375	26.72471	78.90893	0.05194599	54.23466	239.9964	6.922821	7.873656	134.0228	0.09832754	95.92191	14.72632	0.486436	29.87761	28.83078	17.29618	14.5794	75.29259	41.34869	44.77795	20.37134	15.48446	97.2636	2.342626	672.8221	5.836884	33.73312	4.993688	21.177	29.26903	59.28043	41.50955	61.65617	8.359699	49.62941	5.178269	1.74293	81.03407	33.29814	90.46212	123.3336	56.77072	0.1858057	1428.35
TCGA-BS-A0TA	740	1	35.06621	22.71692	1.626732	275.3492	75.34385	120.3659	0.1022153	87.78925	391.9844	31.96317	3.629827	187.5359	0.5562586	211.1167	37.93695	0.1750922	20.82521	41.95709	28.82152	9.605172	135.9623	61.40888	80.44312	33.38254	46.06736	144.6194	3.045052	958.571	3.00422	43.51045	9.543646	23.99257	63.36626	105.6012	54.55708	95.85589	10.9773	68.04064	0.4730086	0.02651754	103.8776	49.63657	68.40082	166.1471	172.023	13.34491	1739.608
TCGA-PG-A915	249	0	86.50382	37.82194	2.234702	70.34409	31.13981	53.47239	0.006818719	51.51563	164.3591	56.45397	1.151659	324.3078	0.1853079	50.07496	15.27783	0.1495078	35.07532	19.98686	420.6193	25.02909	59.06309	18.50829	41.69945	14.3115	111.7593	22.21283	0.6397025	409.7273	5.596056	59.78518	1.303668	29.18471	41.62599	47.06783	49.02505	42.79358	49.14861	40.67243	2.17329	0.02122763	36.97788	38.5208	121.3368	65.71437	2.810339	0.0878036	1536.768
TCGA-B5-A0K0	1478	0	40.47007	14.30461	8.510481	77.44248	22.03953	35.40814	0.02713994	53.92763	156.8192	19.86947	7.722015	93.86412	0.2036559	51.51481	17.57677	0.04649005	19.05272	13.85392	29.01826	23.34746	62.04295	24.30721	11.07634	17.34644	13.00422	36.02369	3.242993	276.9786	2.586301	24.57187	5.826545	11.36987	17.76987	69.20918	40.5927	53.99526	9.100715	35.44746	7.017456	20.58751	41.71763	19.42224	112.4141	73.49818	61.39562	1.339661	866.4141
TCGA-AP-A0LN	2510	0	35.87191	20.24059	3.432662	131.9021	47.56736	86.78761	0	54.81779	240.8329	16.71548	4.946598	153.9375	0.1863869	228.7767	36.1288	0.07496538	32.22907	35.36526	45.61713	9.947976	117.7202	37.78573	44.01175	28.0047	47.8039	96.95796	0.5402209	757.8813	6.144322	35.48936	3.407318	26.14913	32.06621	89.02062	50.03482	61.64876	9.245492	87.15788	1.556855	1.078576	69.38404	44.08495	56.40964	148.2034	95.75076	0	1520.281
TCGA-BG-A18C	470	0	58.62576	54.31498	2.520777	141.7272	22.63982	83.92602	0.03179201	61.65804	162.0801	11.86611	2.643477	88.85769	0.4868008	238.6714	43.07501	0.02178357	30.91853	24.08963	22.32734	29.32938	57.46165	25.11597	18.55296	41.81985	24.67238	44.69166	2.02502	669.4599	6.684572	75.17677	8.399776	12.79708	19.70351	67.29035	53.77624	78.70253	8.795564	70.36089	1.425223	0.3134145	82.1828	33.14646	53.23261	156.8933	122.148	0.1023452	1701.589
TCGA-BG-A0MH	1930	0	67.27849	42.18711	1.525428	160.8201	45.8315	69.06866	0.06577932	71.79375	253.3281	28.74858	6.067717	120.0103	0.4569159	258.5581	46.37879	1.047909	17.2589	32.51272	32.54494	8.391163	73.87191	34.68469	40.43601	31.89708	20.64822	56.85719	2.111176	421.0822	3.914987	32.09831	7.356392	17.60426	22.20847	114.6416	55.90966	65.20765	8.677489	91.80982	4.29963	6.382317	44.89346	32.52271	80.00878	92.63185	166.3296	0.5646868	1330.456
TCGA-AX-A060	1075	0	157.283	45.81078	0.6342838	204.2332	74.35671	111.4532	0	87.92698	473.7817	5.951002	2.835236	305.6692	0.5004243	180.994	63.61169	0.008495911	54.14979	56.0659	8.464927	8.617777	174.5695	85.75076	42.34356	44.30417	24.26481	108.8896	0.5142803	1224.732	3.910621	52.58793	4.672706	27.61235	55.75095	113.6828	52.35477	111.3117	18.83341	67.34795	3.019564	0.4181766	99.67531	41.76611	79.82716	189.7593	197.9474	0	3829.182
TCGA-B5-A11J	1656	0	117.2113	35.10382	1.040959	121.5573	53.02118	76.49669	0	69.48708	260.9936	16.3253	1.556622	136.9404	0.9980028	120.8387	26.72961	0.01954642	39.36477	54.13446	50.40196	25.57704	98.21251	39.01723	28.61645	47.54768	103.2268	68.47147	1.380397	434.3544	7.681405	60.58497	1.701932	17.41702	31.90952	111.458	41.69264	53.59178	9.730447	52.67667	2.81348	4.366422	52.92037	28.38472	73.52049	121.8848	111.1924	0.122446	1349.207
TCGA-A5-A0VO	875	1	41.10058	24.6478	2.035524	152.1852	39.84945	97.50387	0.03158064	79.26604	288.4903	20.52104	5.990339	159.5155	0.4291233	178.8877	38.235	0.1622906	16.17823	30.04983	34.2777	14.34429	107.8326	41.7095	32.92435	34.95458	55.59636	80.29538	1.044762	710.0509	5.279973	29.79873	4.001012	20.10447	55.9395	109.9033	50.93861	84.22097	9.314159	61.84273	3.680944	0.6800118	88.01641	41.22023	95.03135	149.2045	131.1565	0.06777651	1416.687
TCGA-D1-A16Y	532	0	57.27673	56.69891	0.3486095	90.27946	17.68296	41.63831	0.02920638	18.53026	387.6001	13.87753	6.906003	173.5587	0.07107966	260.4992	51.56318	0.07004172	16.07023	112.5364	52.12502	7.912234	284.7856	53.3493	35.35063	18.49953	15.99191	125.7156	1.644009	1031.57	1.743228	160.5626	7.454247	39.32864	28.0566	36.52247	26.87581	47.1664	7.490359	51.16883	0.101366	0.2803476	47.92115	14.67192	18.83891	90.50466	40.91098	0	5271.91
TCGA-B5-A11N	1876	0	46.94428	18.86234	1.827474	114.4498	59.80578	47.59845	0	65.25771	251.0748	7.866121	2.967419	122.0468	0.6306923	143.5257	31.27606	0.01203841	14.31513	31.19571	14.39041	12.78006	81.74806	30.17233	8.93512	20.97961	31.42341	48.94746	4.042644	317.4628	2.585899	21.15025	9.122168	14.70395	14.68243	86.44991	21.98667	49.72176	7.186931	49.09168	12.409	1.057458	55.46368	20.81094	266.0317	90.16823	108.8798	0.8672495	758.5039
TCGA-EO-A3KW	497	0	114.5313	27.63431	0.5475325	208.2239	64.96352	122.3467	0.01184888	89.01907	343.3002	8.958525	1.955053	99.70118	1.474274	166.433	42.28377	4.274513	32.22229	27.79953	22.42435	21.38492	67.51647	36.52933	35.94431	18.66541	63.50113	39.41138	2.468944	596.823	3.37938	56.95455	9.618323	29.34311	44.16757	217.6668	68.57738	81.04706	14.49887	65.3933	6.64147	0.8545538	71.21908	27.55821	20.36099	113.571	73.84676	0.07628809	1404.823
TCGA-AJ-A3TW	513	0	77.44668	26.10691	1.651364	246.5171	46.90682	47.88411	0.0222804	38.81721	468.5619	10.86802	1.370149	90.67671	0.6988856	173.3435	30.60156	0.6920726	36.39155	39.63669	58.19666	11.62784	64.21025	23.2101	56.06921	49.65121	43.91855	31.67446	1.386166	523.7082	21.74591	47.05851	1.204372	21.57152	37.29798	96.8619	121.163	72.10786	15.90425	67.4193	2.182372	0	42.49347	42.91164	54.94198	111.2197	234.7839	0.7969481	1253.89
TCGA-BK-A139	943	1	139.5407	16.44596	0.429887	140.9406	16.2226	164.7703	0.02740331	83.94988	213.3662	22.37762	4.557122	102.0852	0.4946289	113.7829	12.67762	1.046789	19.14106	28.82195	37.42768	15.64965	43.95666	24.22473	30.93845	19.55991	60.41941	24.7768	1.183948	381.0039	26.73664	77.21513	6.668971	12.94169	50.96437	91.50755	63.59005	127.2929	17.53031	104.042	3.392189	0.1848391	38.17499	13.45218	20.66467	76.98522	100.0588	0.01470285	1827.133
TCGA-AP-A05A	1944	1	16.4558	46.21671	6.972665	202.9788	45.87165	85.55643	0.2230457	38.17173	597.6799	14.47404	2.608039	103.2532	0.2186387	307.3411	26.85538	0.0509429	15.71866	28.55012	27.69146	8.27272	99.21556	27.09082	116.8352	38.81253	23.0148	85.46957	0.4038192	1150.124	4.387183	28.99232	2.055134	30.14247	20.21508	138.6325	53.6104	81.28411	13.72872	51.90181	0.3655568	0.3471863	65.95788	21.95088	20.39975	94.66503	88.27061	0	1403.329
TCGA-QF-A5YT	1215	0	52.48839	29.72233	3.294756	145.7116	27.64127	75.3835	0	103.9448	323.3537	10.56388	8.11453	127.6228	0.05932623	35.05686	32.29024	0.05958849	31.26957	40.0444	59.9372	11.21289	137.9972	35.42926	76.85559	39.66249	37.56954	83.61155	0.2342241	615.7674	6.365071	55.87932	5.008153	35.62431	44.58088	109.8643	104.243	64.77886	7.111828	89.3169	0.9054972	3.798543	81.08218	44.60759	20.55235	182.0943	167.8115	0.1357397	1555.268
TCGA-AX-A0J1	2354	0	92.49828	31.57665	4.078864	186.0731	29.16641	109.5977	0	88.56285	280.1213	13.80994	3.453114	138.3319	0.3071265	76.23209	33.47486	0.06352828	27.21654	60.09362	29.31715	18.83015	87.60225	36.70495	50.53104	46.92258	45.28068	85.14929	2.365311	859.6866	13.28979	57.98712	4.64161	24.98484	45.75344	81.87465	38.4155	77.20022	29.17797	81.53844	2.985483	1.940294	91.64524	49.79038	80.99852	187.0939	221.9342	0.9285839	2284.754
TCGA-A5-A3LO	776	0	249.0541	34.65752	0.4035323	51.57023	9.747085	78.94044	0.01811132	54.39599	144.0353	11.04827	2.070667	66.81431	0.1983491	197.3478	35.03806	0.3226521	18.93916	30.77682	34.93224	29.24848	88.53158	11.34319	23.1342	20.66548	39.92506	21.18862	1.532193	489.3548	5.040583	70.77906	11.43107	9.219178	21.99684	80.15761	70.00777	76.64361	7.145381	33.45441	0.9917687	0.02505914	30.90445	35.94619	79.53186	60.97982	112.9776	0.07773889	1570.164
TCGA-B5-A3F9	4155	0	49.41348	23.79821	7.292212	95.07533	28.13869	77.63021	0.0180294	48.9679	212.8854	15.46096	5.106405	95.53862	0.2778953	96.28144	30.23543	0.1235356	21.31158	18.12398	45.13889	20.94075	73.8682	30.3624	41.3982	33.67332	50.9422	52.7843	0.6498688	487.8437	5.74742	18.98258	2.379699	22.89438	30.0345	88.41251	86.06116	47.70889	8.687105	48.00581	3.916105	1.220785	63.32938	35.05267	68.60009	96.85105	129.7215	0.1741213	710.4029
TCGA-AX-A2HH	540	0	70.27627	31.61094	5.270352	80.93798	8.796761	46.87303	0.01368233	45.96308	144.9348	6.34032	1.279882	68.04635	0.04994808	81.70733	30.47566	0.1312499	13.74402	24.46269	58.83191	20.38514	68.36469	24.92032	28.40721	16.89833	16.62246	24.01859	0.594517	289.5513	3.043881	50.98794	1.941453	11.91967	31.28635	67.37418	33.59567	44.69521	14.19395	44.41738	2.698843	0.08873959	40.10411	43.59159	131.9677	71.04526	85.29893	0	952.9116
TCGA-KP-A3W4	554	1	60.92625	21.85434	1.604255	88.22755	13.70673	47.45354	0.06881053	60.92396	200.1359	14.13422	3.754757	88.36726	0.2486593	205.4417	24.60121	0.1114414	24.77199	16.75385	44.55049	35.75806	37.11514	24.67648	28.53627	23.2326	57.06343	38.61225	1.81619	358.0406	4.544076	33.51356	2.616763	17.5354	15.73283	68.87261	58.28748	59.21898	9.040262	35.36335	3.719791	0.3602738	50.24248	24.12537	83.4104	74.39441	94.0814	0.08055116	555.3058
TCGA-KP-A3VZ	722	0	61.5836	27.46378	1.038317	245.715	32.77394	28.3817	0	78.70607	1107.063	8.322062	1.992174	68.70164	2.179868	113.4677	46.70599	0.3384326	16.16129	22.54473	81.49888	20.75185	60.4673	13.63336	70.65208	41.16485	44.61466	25.66824	0.4149663	480.0383	2.480058	68.55932	3.002306	20.40903	13.1835	79.44453	78.36752	77.01405	13.86319	109.7393	5.829323	0.08032543	66.85086	34.69461	19.97216	109.1294	326.5849	0.06328556	1671.352
TCGA-D1-A17A	48	0	64.45476	35.66057	2.665807	240.9743	78.19466	68.65359	0	104.7853	321.4927	3.749012	7.154268	131.8955	0.7894595	108.0529	28.33858	0.1843182	22.92045	65.1399	18.28773	12.45626	73.53597	42.61661	56.65308	25.29029	33.63105	87.21197	0.5938047	593.6523	3.209027	69.19329	5.686162	34.68825	25.73533	87.91509	49.76331	75.78099	13.64569	55.87308	9.0891	0.2298867	91.67727	34.89234	263.4692	203.8654	156.4045	0.06791984	1175.708
TCGA-EY-A1GI	710	0	194.9795	21.62454	8.796877	54.83662	14.61633	61.47408	0	56.33176	143.3393	37.06404	1.470942	86.71183	0.3482526	108.2054	34.58693	0.02585876	23.59894	26.39428	37.16707	40.9584	74.55235	15.50517	7.821079	20.12021	33.9132	23.76397	1.304416	304.8645	7.563938	89.15045	2.268942	7.759489	26.16236	64.04285	34.90126	39.80737	7.101818	17.43902	3.55834	0.2643491	39.54665	26.6418	71.75	80.72372	104.3264	0.4859663	1298.267
TCGA-BG-A0LW	566	0	35.22953	15.82745	7.045042	89.05714	23.33185	62.88621	0.07268856	61.11492	233.7341	9.598533	2.115396	126.2432	0.1120382	133.2227	17.75018	0.06972767	30.88515	19.95363	35.70934	19.31465	81.76916	31.79849	16.04347	20.38621	19.16172	40.87281	0.4019812	386.3956	4.042721	26.02341	7.82937	19.35162	20.94083	72.93287	48.73632	49.66096	8.500721	44.39192	1.816407	0.6260681	55.92974	26.77792	62.64757	105.7952	72.03566	0.09359995	1370.555
TCGA-BK-A0CB	1092	0	29.18681	14.59818	1.837982	191.3647	49.12308	68.44948	0.05673148	49.74709	301.5829	6.596977	30.29309	148.7904	0.2272362	127.6918	15.41747	0.08746166	26.59458	33.76397	25.08269	9.539377	95.15972	64.26164	54.81762	22.53753	14.91484	117.9778	2.114914	742.36	2.020121	25.54624	7.272363	31.35137	31.23292	72.22997	51.24258	72.79546	5.801626	70.97977	0.7957912	1.817643	74.49686	28.77424	44.93883	144.3671	65.03753	0.03043844	1354.439
TCGA-E6-A2P8	72	1	94.13783	27.35104	1.749695	64.82586	30.57554	31.23995	0.009379543	51.90648	188.1295	22.86779	4.24071	91.05655	0.4717585	28.87337	29.3594	0.04498739	25.42828	49.48467	53.05732	23.47836	78.4186	25.02335	52.8523	18.35808	23.46502	59.67167	2.389753	396.1377	7.131505	23.40842	2.994547	16.32429	34.38163	66.20415	33.77341	41.65387	6.585074	47.4479	1.437775	0.5304636	32.04822	30.70139	59.47252	66.75859	112.2122	1.288309	1436.848
TCGA-B5-A11R	2349	0	110.6167	40.34274	2.70777	81.7214	21.17512	78.91699	0.01623714	116.9304	201.8125	29.23409	3.375258	105.892	0.1745306	57.2081	37.56299	0.1056925	17.7495	24.96551	46.75469	17.25125	72.23722	25.75786	30.05753	61.33544	34.62527	34.65307	1.36295	466.5728	4.21245	36.89611	3.403589	13.76135	28.93163	81.23294	38.59776	51.2778	16.3602	45.06188	6.391471	0.05476086	53.42566	52.87597	82.55187	116.663	145.5994	0.7840617	1282.236
TCGA-JU-AAVI	540	1	81.58067	15.99313	1.537582	289.7131	54.63256	45.52248	0.06534249	79.74467	1454.521	73.12772	3.735304	266.6606	0.7376957	20.66689	42.55227	0.07462003	16.96718	25.83632	33.52617	4.263801	78.85756	59.71858	69.92271	37.17869	19.36585	63.69138	1.0432	564.3638	2.880732	54.60083	2.960143	64.69323	54.80138	98.13333	77.76649	111.9181	8.378968	131.9591	0.3842709	0.6215621	59.69001	45.1104	46.1292	119.6913	243.7533	3.505855	1907.65
TCGA-B5-A11O	2609	0	52.17515	22.37916	1.579768	140.1436	36.94858	97.4103	0.1810685	57.39926	248.5399	10.01512	11.09572	118.8137	0.229514	228.5779	26.31484	0.08271088	16.22044	28.49031	35.89329	17.83569	90.50137	34.67775	33.1887	43.20801	39.01325	65.65027	2.294743	532.4772	3.633154	28.4593	1.890805	20.97399	28.46213	79.9757	51.53874	60.10902	9.045615	48.90249	8.30925	7.202726	64.17399	36.59692	129.4593	113.2371	92.92018	0.09714964	1079.747
TCGA-AX-A05S	413	1	44.26486	16.86519	3.695812	160.5242	36.15861	71.99781	0	42.60823	217.2927	16.95149	2.875436	121.8459	0.5726856	169.6978	25.40326	0.104585	23.9337	24.85361	24.91258	10.02866	78.75645	38.8513	46.57489	22.98729	34.60703	80.24164	1.545018	401.9039	3.364615	54.74291	4.096098	19.26446	23.07743	67.86533	29.28611	43.18755	11.20543	32.30979	1.876205	0.6335714	53.09162	38.74227	97.65663	102.7295	97.4809	0	1337.746
TCGA-BS-A0V6	2725	0	57.46666	18.71628	2.549644	109.9662	17.18397	114.6414	0.1246048	62.10994	260.9912	6.444335	3.075857	115.9219	0.2084852	183.8007	29.50821	0.1921005	16.144	21.08994	37.17019	15.63013	71.13737	30.81152	27.60515	40.90539	79.87753	43.1937	0.9382669	729.1486	5.208177	27.31938	2.066587	20.37235	27.35587	88.52764	43.18483	66.91517	8.348647	66.81016	13.09103	1.721361	72.53662	44.25623	64.61553	117.7184	94.78875	0.1002823	697.9398
TCGA-AJ-A2QL	602	0	116.7661	56.44635	3.355295	101.9511	14.13665	53.27002	0.07701518	73.29451	279.0164	9.961905	1.751024	71.64845	0.6521075	121.8044	42.61249	0.1846951	13.19295	17.74644	11.48699	24.04557	91.88697	39.87717	9.889633	42.63631	39.87077	24.44891	3.080229	461.8735	6.346678	63.47616	2.049012	16.52247	28.69643	138.3613	50.23124	64.08982	14.92477	37.28748	6.626689	0.6093876	70.45442	26.57312	58.50708	99.05186	128.8977	0	1352.631
TCGA-AJ-A3I9	519	1	76.44244	46.71896	2.766847	148.3283	59.53829	128.5997	0.007309181	115.8599	349.7496	55.33858	1.728294	97.54939	0.4743567	223.0119	65.53555	0.01001636	31.3497	45.25746	35.66449	24.08607	129.3742	45.60013	97.40816	61.7161	59.41068	62.71928	1.126017	1052.619	14.08425	13.90987	5.845675	30.65599	41.39798	192.3619	91.19986	122.1705	13.67473	102.1016	2.756637	0.1896209	100.4103	64.12107	44.73749	193.8397	316.365	0	1141.693
TCGA-BS-A0U5	2935	0	67.06884	17.8963	3.63575	93.59661	15.36057	74.49957	0.1464879	60.03453	190.0506	5.557569	2.326106	97.09351	0.3532071	172.0134	18.26608	0.5241651	21.25565	27.1679	43.68413	17.02269	85.11949	24.70281	27.3573	24.92994	41.05373	40.23962	0.5464995	400.1554	4.139848	50.68114	2.167072	17.31401	26.84584	88.199	51.95067	57.41453	8.682553	65.2127	1.901839	2.76156	60.61746	28.71823	83.84907	111.1934	96.30398	0.1746576	1220.278
TCGA-BS-A0V4	1810	0	16.62091	17.50285	0.7651409	171.6582	36.38966	104.279	0.396947	65.7461	650.3437	3.111821	36.27946	203.4058	0.03150167	250.2936	13.80073	0.2365079	34.62598	20.49421	14.19462	3.023834	98.87135	138.7867	127.2668	59.81718	12.33604	264.227	2.539467	1634.967	2.809375	10.86872	3.800571	86.31279	50.60001	60.23711	116.842	68.87056	6.163462	111.7121	0.5590568	1.146204	159.3236	41.06793	27.5537	262.7761	70.42637	0	1147.143
TCGA-AX-A0IS	1858	1	67.65639	18.64245	7.73244	126.3621	21.13177	77.26342	0.0668349	78.14976	284.0846	10.52255	7.554403	120.3682	0.5083009	102.0875	20.51526	0.0457946	24.91795	18.23509	26.3028	8.248329	82.61573	34.05893	18.05696	33.317	30.78236	54.58605	1.023026	548.4283	9.734874	46.42468	3.002093	19.11255	33.38797	95.21562	45.35516	59.07381	14.29104	75.22249	6.55294	0.3381079	120.4335	33.51583	71.71397	223.7833	176.3195	0.1075778	2183.64
TCGA-AX-A06D	373	1	21.02842	74.01999	0.7981164	174.5948	94.08436	140.708	0.353996	50.07073	274.7806	3.289021	1.788552	159.3387	0.8655097	121.6674	18.07165	0.1751783	19.89371	33.70591	38.66921	12.07633	103.2928	59.77878	25.75405	31.31151	14.91239	102.3364	1.009906	522.5238	3.961651	70.43962	4.040889	36.22106	27.46352	71.1552	45.46095	74.68295	7.31339	47.3337	1.581262	0.1020407	95.04277	44.4751	144.439	141.8961	95.51389	0	929.6741
TCGA-FI-A3PV	1249	1	64.12808	14.89439	1.128584	248.4925	64.57599	84.09333	0.05039596	51.62249	493.3496	5.567608	2.99001	206.0921	0.6370924	499.7887	26.66066	0.04028594	33.99467	16.63635	37.51177	25.45357	115.3699	60.7844	62.77063	44.14956	26.96331	46.69275	1.3852	469.0055	6.705247	40.25311	0.2786077	32.80403	73.37364	147.1399	94.03404	46.3051	21.37961	59.05833	2.526452	0.6972874	115.6665	40.95067	77.46625	119.6384	12.53728	0	906.8255
TCGA-AX-A2H4	916	1	58.85842	34.25551	1.249004	93.34723	31.05629	41.58119	0.1128483	27.38891	265.7619	42.73183	2.878947	67.05589	0.3661856	127.9786	21.62197	1.883858	56.59792	26.06799	14.72435	22.68103	46.53172	28.69133	98.00674	34.54388	10.48015	64.59883	3.191277	246.0496	8.586404	37.70253	3.993698	17.70626	23.26862	59.41141	32.7965	56.17984	5.893526	21.4387	1.10377	0.2555	34.80064	23.20029	56.70378	74.2929	13.00846	3.038363	532.9996
TCGA-A5-A2K7	1063	0	100.0776	45.29423	5.284919	115.7819	24.34664	73.29285	0	67.67736	270.8648	43.29252	4.050948	114.1026	0.06701657	94.89411	38.74678	0.09288856	31.27928	34.36551	57.53311	12.9385	109.1664	30.67626	72.28301	23.10798	21.44468	67.95042	0.5522386	479.337	7.390368	33.67395	6.893474	28.92832	45.10932	97.36695	54.16913	71.72096	13.13024	86.44024	1.210574	0.004396212	74.10986	42.60862	93.35813	130.5415	108.8687	0.03636801	1885.941
TCGA-B5-A11Q	976	0	7.765866	9.99468	0.6054317	180.4234	59.35597	97.53765	0.3287593	26.2016	292.2126	0.3436361	3.758705	129.6851	0.653417	19.91142	11.63405	0.06007002	20.91114	10.48941	16.36374	6.861182	37.74601	66.6205	27.4198	18.53804	12.85859	127.697	0.7791855	553.472	2.660931	3.267504	1.585268	21.47384	20.83537	26.06756	20.50925	53.9676	12.36614	28.42873	3.955529	2.342617	82.97297	19.5866	93.59501	73.87215	54.60623	0.04703759	389.6456
TCGA-BG-A0M4	2167	0	51.06343	19.47366	1.8328	173.3169	45.86886	108.4136	0.02132658	36.40132	167.1835	38.56454	2.438268	122.6449	0.2292363	188.7706	19.01342	0.01461276	52.92677	47.68976	43.13311	11.08578	125.3289	34.61987	46.20333	23.4581	17.89119	66.07958	1.305764	326.9581	2.950837	51.48203	1.719394	19.16584	32.95828	50.84852	24.64382	44.84319	13.34553	45.95053	2.442585	4.547895	49.94063	23.7952	73.47929	106.4205	75.86119	0.04576985	1686.288
TCGA-A5-A0GV	1643	0	25.86903	17.93739	4.322534	214.2637	61.43444	78.90797	0	41.22229	230.7145	2.880103	3.297801	114.168	0.9449174	129.2313	19.75299	0.1144233	14.46633	23.52169	26.3025	13.02779	45.48706	58.62659	46.66738	27.20131	11.11778	96.83088	0.3463173	477.1502	2.899593	35.96212	7.470312	24.22809	21.15017	44.11653	43.35442	82.91092	8.073084	38.9593	5.110015	0.1299696	59.75812	38.26582	101.0449	120.0443	75.92678	0.07167894	503.6069
TCGA-AX-A1CA	974	0	20.97127	20.73206	2.247886	293.3429	35.52474	61.59366	0.5128792	56.37133	946.5618	3.474643	3.652504	116.7767	0.5855734	193.3404	26.81407	2.225658	35.24818	35.15349	21.22491	14.84266	78.82391	73.72913	114.8618	28.3095	20.36638	114.5801	1.632008	447.8855	1.996995	24.89266	1.338934	29.13615	38.28034	49.33759	59.73822	47.82092	15.65018	52.59729	0.7252012	0.3843823	85.25992	28.96222	66.88607	83.82538	17.42133	0.3261367	911.1841
TCGA-FI-A2F8	933	0	63.08102	20.61413	2.435228	139.0096	46.17793	28.28597	0.1369936	60.36669	340.8848	8.546816	3.604149	125.2895	0.3056182	158.9164	16.47212	0.08213329	16.0596	22.6058	37.18788	23.13495	81.39166	32.01207	30.74166	29.36115	67.04919	40.48533	1.505053	508.8075	5.505318	76.02472	8.441317	14.24867	14.05359	57.70606	29.018	71.69894	11.93451	64.62973	3.060778	0.7641103	60.43559	30.36495	57.03687	80.8282	6.676247	0.1470038	1651.953
TCGA-BK-A6W4	300	0	93.17259	23.27981	9.027963	52.06678	18.21134	52.24094	0.0816803	41.72488	122.8608	79.61355	8.744242	53.49852	1.214249	54.18609	25.93448	0.06715983	13.54931	29.37106	42.79296	32.15571	50.52773	14.66549	24.32129	19.12545	52.67412	36.0219	0.40331	305.4629	3.794913	32.38003	2.14867	9.571785	28.93643	66.611	37.07517	34.75323	9.075713	34.78588	13.89555	1.512979	29.58753	22.37344	358.0999	54.53847	124.1495	0.01752975	800.5673
TCGA-BG-A0VX	1043	0	55.00426	22.10877	5.435719	110.5025	26.08105	60.83007	0	53.46609	194.5546	20.31648	3.078808	114.6657	0.1514245	136.9325	29.62379	0.3002803	26.06247	25.81589	38.9147	18.08737	97.43084	37.90279	27.85918	20.63653	28.99153	60.66333	2.115815	556.2934	3.864142	42.85907	8.704049	17.14061	26.20345	80.85772	48.67772	48.15402	8.1173	51.14228	4.271956	0.5389885	50.38384	27.46552	43.51701	103.0448	85.64048	1.184375	1626.715
TCGA-BK-A56F	401	0	62.02932	20.02954	8.358562	55.95816	18.87601	54.50504	0.0382725	46.40973	151.456	18.38202	2.207737	62.59183	0.9283342	46.78625	27.96302	0.06293744	13.1373	18.01388	37.02325	32.04088	52.26666	14.35787	19.42495	22.0244	39.19461	26.21606	0.6122848	320.3609	5.679734	14.23809	3.198456	11.86641	21.53153	61.78498	48.16023	37.5551	9.707513	29.01354	6.194379	5.147179	31.49244	23.0311	111.1886	59.72754	107.3345	0.08213819	749.2483
TCGA-BG-A0M6	671	1	141.9667	42.27143	0.9652933	120.4324	31.54869	26.72621	0.04492885	40.04422	216.9452	10.0316	2.490529	107.8076	0.6287251	51.76196	35.3269	0.0102616	17.93404	34.52877	65.4424	20.05278	60.79071	25.49761	30.57962	13.07991	39.82297	29.63069	0.3697394	243.532	3.595847	120.1376	1.041831	8.688313	12.15609	60.98322	30.77006	21.0797	12.74207	79.59106	1.07421	0.6294142	30.17659	21.22387	7.116838	67.68457	3.69793	0	2632.674
TCGA-AP-A0LO	1016	1	38.27108	23.69704	6.473976	197.0864	62.42022	73.74346	0	77.23272	186.7749	44.99746	2.598648	114.6122	0.4204055	115.1801	40.24369	0.02491829	20.70021	37.24947	51.01863	10.35791	135.1038	32.11026	55.43816	33.68274	39.0346	109.2383	0.3591359	680.7085	4.859228	12.92721	1.357089	17.78048	44.69609	122.9894	34.73537	107.62	23.9815	70.85522	3.986388	0.3019079	62.16166	26.82669	94.89281	134.716	204.4063	0.2731703	1348.473
[truncated: 19 more columns]
