# Supplementary material for: Development of an Oxidative Phosphorylation-Related and Immune Microenvironment Prognostic Signature in Uterine Corpus Endometrial Carcinoma
Source: Front Cell Dev Biol. 2021 Nov 25;9:753004. doi: 10.3389/fcell.2021.753004 (PMC8655987; doi:10.3389/fcell.2021.753004)
Supplement: Supplementary file 4 [file DataSheet1.ZIP › raw data/TCIA1.txt]

barcode	ips	ips_pdl1_pd1_pdl2-blocker	ips_ctla4_block	ips_ctla4_pdl1_pd1_pdl2_blocker
TCGA-FI-A2F9	5	3	4	2
TCGA-EO-A22U	6	5	6	4
TCGA-D1-A179	6	4	5	3
TCGA-E6-A1LX	6	5	6	4
TCGA-A5-A0G2	6	6	6	5
TCGA-AP-A1DV	6	5	6	4
TCGA-AX-A0J0	6	5	6	5
TCGA-EO-A22X	6	5	6	4
TCGA-SL-A6JA	6	5	6	4
TCGA-EO-A22S	6	4	5	4
TCGA-AJ-A3EK	6	6	6	5
TCGA-AX-A06D	6	5	6	4
TCGA-EY-A1GI	6	5	6	4
TCGA-AP-A1E4	6	4	6	4
TCGA-A5-A1OH	6	4	6	3
TCGA-AP-A0LS	6	5	6	5
TCGA-AX-A06F	6	6	6	5
TCGA-AP-A05A	6	5	6	4
TCGA-AP-A0LE	6	5	6	5
TCGA-EY-A1G7	6	4	5	3
TCGA-EO-A3KX	6	4	6	4
TCGA-FI-A2D6	6	5	6	5
TCGA-D1-A3DG	6	4	6	4
TCGA-AX-A1CE	6	4	5	4
TCGA-EO-A22R	6	5	6	5
TCGA-QS-A744	6	5	6	4
TCGA-AX-A2HH	6	4	5	3
TCGA-BG-A18B	6	5	6	5
TCGA-BS-A0V7	6	5	6	5
TCGA-A5-A0GH	7	5	7	5
TCGA-BS-A0VI	7	6	7	5
TCGA-EY-A547	7	6	7	5
TCGA-B5-A3S1	7	6	7	6
TCGA-B5-A11E	7	5	6	5
TCGA-AJ-A3BF	7	6	7	6
TCGA-AX-A1C4	7	5	6	4
TCGA-EY-A214	7	5	6	5
TCGA-D1-A168	7	5	6	5
TCGA-BG-A220	7	5	6	4
TCGA-AP-A0LT	7	5	6	5
TCGA-B5-A0K9	7	6	7	5
TCGA-AP-A1E3	7	6	7	5
TCGA-D1-A2G6	7	5	6	5
TCGA-DF-A2KS	7	6	6	5
TCGA-FI-A2D4	7	5	7	5
TCGA-BG-A2AD	7	4	6	4
TCGA-AX-A062	7	6	7	5
TCGA-EO-A3B0	7	6	6	5
TCGA-EY-A1GM	7	5	6	4
TCGA-AJ-A3NG	7	5	6	4
TCGA-AP-A1DR	7	5	6	5
TCGA-B5-A1MV	7	5	7	5
TCGA-AP-A3K1	7	5	6	5
TCGA-BK-A4ZD	7	5	7	5
TCGA-AX-A2HJ	7	6	7	5
TCGA-BS-A0U7	7	6	7	6
TCGA-EY-A2OM	7	6	7	5
TCGA-BK-A0CC	7	5	6	5
TCGA-A5-A0GB	7	5	6	5
TCGA-BG-A0M6	7	6	7	5
TCGA-B5-A1MR	7	7	7	7
TCGA-EY-A2OO	7	5	6	4
TCGA-E6-A2P9	7	6	7	6
TCGA-AP-A1DH	7	6	7	6
TCGA-D1-A16O	7	5	6	4
TCGA-EY-A1GO	7	5	6	4
TCGA-DF-A2KU	7	6	7	6
TCGA-B5-A0JR	7	6	7	6
TCGA-AJ-A3BH	7	5	6	5
TCGA-EY-A1GX	7	5	6	4
TCGA-EY-A5W2	7	6	7	5
TCGA-AP-A0L8	7	5	6	4
TCGA-A5-A3LP	7	6	7	5
TCGA-BK-A26L	7	5	6	5
TCGA-D1-A15Z	7	6	7	6
TCGA-BG-A0RY	7	6	6	5
TCGA-AJ-A5DW	7	6	7	6
TCGA-B5-A11W	7	5	7	5
TCGA-AJ-A2QO	7	5	6	4
TCGA-FI-A2D5	7	5	6	5
TCGA-KP-A3VZ	7	5	7	4
TCGA-BS-A0TJ	7	6	6	5
TCGA-AX-A3G9	7	5	7	5
TCGA-B5-A11H	7	7	7	6
TCGA-FI-A2CX	7	9	7	9
TCGA-D1-A2G0	7	6	7	6
TCGA-BS-A0WQ	7	6	7	5
TCGA-D1-A17R	7	6	7	5
TCGA-BG-A0M4	7	5	6	5
TCGA-AJ-A3OJ	7	6	7	5
TCGA-FI-A2EY	7	5	6	4
TCGA-AX-A2HF	7	6	7	5
TCGA-AX-A2HG	7	6	7	5
TCGA-AJ-A3IA	7	6	7	6
TCGA-AJ-A3OL	7	5	6	4
TCGA-D1-A0ZS	7	5	6	4
TCGA-AX-A3FT	7	7	7	7
TCGA-AP-A1DK	7	6	7	6
TCGA-AX-A3FZ	7	4	6	4
TCGA-AX-A2HC	7	5	6	4
TCGA-QS-A8F1	7	6	6	5
TCGA-AP-A056	7	6	6	5
TCGA-BK-A0CB	7	6	7	5
TCGA-A5-A0GW	7	6	7	6
TCGA-AJ-A23N	7	6	6	5
TCGA-EY-A1GU	7	6	7	5
TCGA-A5-A0GV	7	5	6	4
TCGA-EY-A1GF	7	6	7	5
TCGA-D1-A17U	7	6	7	5
TCGA-D1-A177	7	5	6	5
TCGA-A5-A2K5	7	5	6	5
TCGA-E6-A2P8	7	6	7	6
TCGA-B5-A3FC	7	6	7	6
TCGA-AX-A0J1	7	6	7	6
TCGA-EY-A1H0	7	6	7	5
TCGA-AJ-A3EM	7	5	7	5
TCGA-AJ-A3TW	7	6	7	6
TCGA-DF-A2KN	7	6	6	6
TCGA-EY-A1GL	7	6	6	6
TCGA-BS-A0UT	7	6	6	5
TCGA-B5-A3FD	7	5	6	4
TCGA-B5-A11Q	7	5	7	5
TCGA-AX-A2H4	7	7	7	7
TCGA-AP-A051	7	6	7	6
TCGA-B5-A5OE	7	6	7	5
TCGA-AP-A1DM	7	5	6	5
TCGA-BG-A3PP	7	5	6	4
TCGA-AX-A3FV	7	7	6	7
TCGA-EY-A72D	7	5	6	4
TCGA-EY-A1GV	7	6	6	5
TCGA-BS-A0V4	7	5	6	4
TCGA-BS-A0UV	7	5	6	5
TCGA-D1-A0ZU	7	5	7	5
TCGA-EO-A22Y	7	5	7	5
TCGA-D1-A163	7	6	7	6
TCGA-AX-A3FW	8	6	7	5
TCGA-AP-A1DO	8	6	7	6
TCGA-EY-A212	8	6	7	5
TCGA-B5-A1MX	8	6	7	6
TCGA-D1-A0ZQ	8	7	8	6
TCGA-EO-A3AZ	8	8	8	8
TCGA-AP-A05J	8	6	7	5
TCGA-BG-A222	8	7	8	7
TCGA-AX-A05S	8	7	8	6
TCGA-AX-A1CR	8	7	8	6
TCGA-DF-A2KZ	8	7	7	6
TCGA-A5-A0GI	8	6	7	6
TCGA-KP-A3W1	8	8	8	8
TCGA-D1-A167	8	7	8	6
TCGA-JU-AAVI	8	8	8	8
TCGA-B5-A11F	8	7	8	6
TCGA-DI-A1C3	8	7	8	7
TCGA-B5-A0K1	8	6	7	5
TCGA-AP-A0LM	8	8	8	7
TCGA-AP-A059	8	7	7	7
TCGA-D1-A3JP	8	7	8	6
TCGA-EY-A215	8	7	8	6
TCGA-KJ-A3U4	8	8	8	7
TCGA-D1-A16Y	8	6	7	5
TCGA-A5-A1OJ	8	7	7	6
TCGA-AP-A0LD	8	6	7	6
TCGA-BG-A0MK	8	6	8	6
TCGA-D1-A17F	8	6	8	6
TCGA-BG-A0MQ	8	6	8	6
TCGA-PG-A5BC	8	6	8	6
TCGA-D1-A17S	8	6	8	6
TCGA-D1-A2G5	8	6	7	5
TCGA-A5-A1OF	8	8	8	8
TCGA-B5-A0K0	8	8	9	8
TCGA-A5-A3LO	8	7	8	6
TCGA-BS-A0V8	8	6	7	5
TCGA-EO-A3B1	8	7	8	6
TCGA-BK-A56F	8	6	7	5
TCGA-A5-A0VP	8	6	7	5
TCGA-EY-A2OQ	8	7	8	6
TCGA-EY-A3L3	8	6	8	5
TCGA-B5-A11L	8	7	8	6
TCGA-D1-A3JQ	8	6	8	6
TCGA-AP-A05N	8	7	7	6
TCGA-AX-A3G4	8	6	7	5
TCGA-B5-A3FH	8	6	7	6
TCGA-BS-A0TG	8	6	7	6
TCGA-AJ-A2QL	8	7	8	6
TCGA-AP-A1E0	8	6	7	6
TCGA-AJ-A3EJ	8	7	8	6
TCGA-EO-A2CG	8	6	7	5
TCGA-EY-A1GQ	8	6	8	6
TCGA-D1-A0ZN	8	6	7	6
TCGA-E6-A1LZ	8	7	7	6
TCGA-5B-A90C	8	6	7	6
TCGA-D1-A160	8	7	8	7
TCGA-A5-A2K4	8	7	8	6
TCGA-AP-A0LG	8	6	8	6
TCGA-5S-A9Q8	8	7	8	7
TCGA-FI-A2EW	8	6	8	6
TCGA-AX-A05W	8	6	7	6
TCGA-BG-A0YU	8	6	8	6
TCGA-B5-A11U	8	6	7	6
TCGA-B5-A3FB	8	7	8	6
TCGA-D1-A0ZR	8	6	7	5
TCGA-D1-A1NS	8	6	7	5
TCGA-EY-A1GK	8	7	8	7
TCGA-BG-A0M2	8	7	8	6
TCGA-AX-A2HD	8	7	8	6
TCGA-AP-A1DP	8	6	7	5
TCGA-AJ-A3BD	8	7	8	7
TCGA-BG-A0LX	8	6	7	6
TCGA-D1-A17A	8	6	8	6
TCGA-EC-A1QX	8	8	8	8
TCGA-BG-A0YV	8	6	7	6
TCGA-BG-A2AE	8	8	8	7
TCGA-A5-A2K3	8	9	8	9
TCGA-AX-A2H8	8	7	7	6
TCGA-AX-A0IW	8	6	7	6
TCGA-EY-A1G8	8	6	7	5
TCGA-EO-A3KU	8	6	7	5
TCGA-B5-A1MU	8	7	7	6
TCGA-D1-A15V	8	7	8	7
TCGA-EO-A1Y8	8	7	8	6
TCGA-D1-A1NX	8	6	8	6
TCGA-AX-A3G8	8	6	7	5
TCGA-EY-A1GW	8	6	8	6
TCGA-EY-A4KR	8	7	8	7
TCGA-BS-A0TI	8	7	8	6
TCGA-AX-A3FX	8	6	8	6
TCGA-AX-A2HK	8	6	7	6
TCGA-EY-A1GT	8	6	7	5
TCGA-EY-A1GR	8	6	7	6
TCGA-AJ-A3NH	8	6	7	5
TCGA-A5-A0GA	8	7	8	6
TCGA-D1-A3DA	8	6	7	5
TCGA-BS-A0U8	8	6	7	5
TCGA-AX-A1CI	8	7	8	7
TCGA-SJ-A6ZJ	8	6	8	6
TCGA-H5-A2HR	8	6	7	6
TCGA-AP-A05H	8	7	8	6
TCGA-AP-A0LF	8	7	8	7
TCGA-A5-AB3J	8	7	8	7
TCGA-D1-A0ZZ	8	6	7	5
TCGA-BS-A0T9	8	7	8	6
TCGA-AX-A0IU	8	6	7	5
TCGA-D1-A16Q	8	7	8	7
TCGA-BG-A0M9	8	6	7	5
TCGA-BG-A0M3	8	6	8	6
TCGA-AX-A3FS	8	6	7	6
TCGA-BK-A0CA	8	6	7	5
TCGA-BK-A139	8	7	7	6
TCGA-BK-A6W4	8	7	8	6
TCGA-DI-A1BU	8	6	7	6
TCGA-D1-A16I	8	6	8	6
TCGA-D1-A16D	8	7	8	6
TCGA-DF-A2KY	8	7	7	7
TCGA-B5-A1MY	8	7	8	6
TCGA-BS-A0U9	8	7	7	7
TCGA-FI-A2F8	8	7	8	6
TCGA-D1-A16F	8	6	7	6
TCGA-B5-A0JY	8	6	7	6
TCGA-KP-A3W4	8	7	8	7
TCGA-EO-A22T	8	7	8	7
TCGA-AX-A064	8	6	8	6
TCGA-DI-A2QY	8	6	7	6
TCGA-QS-A5YR	8	6	7	6
TCGA-BG-A221	8	7	8	7
TCGA-AX-A063	8	7	8	7
TCGA-PG-A6IB	8	7	8	7
TCGA-B5-A0JN	8	6	7	5
TCGA-B5-A0JZ	8	7	8	7
TCGA-B5-A11O	8	6	7	5
TCGA-DI-A2QU	8	6	7	5
TCGA-EY-A210	8	8	8	7
TCGA-AP-A0LL	8	8	8	8
TCGA-AX-A060	8	7	8	6
TCGA-E6-A8L9	8	7	8	6
TCGA-AJ-A5DV	8	6	7	5
TCGA-AX-A1C8	8	6	7	5
TCGA-AJ-A23M	8	6	7	5
TCGA-B5-A11V	8	6	7	5
TCGA-A5-A0GQ	8	7	8	6
TCGA-DI-A1NO	8	6	8	6
TCGA-AX-A1CP	8	7	8	6
TCGA-B5-A1MW	8	7	8	6
TCGA-AX-A1CC	8	8	8	8
TCGA-D1-A16B	8	7	8	7
TCGA-AX-A3G6	8	6	7	5
TCGA-AP-A053	8	6	7	5
TCGA-AJ-A3NC	8	6	8	6
TCGA-KP-A3W0	8	6	8	6
TCGA-B5-A0JT	8	6	7	5
TCGA-D1-A17Q	8	6	7	5
TCGA-AP-A0LO	8	7	8	6
TCGA-D1-A1O5	8	6	7	5
TCGA-D1-A175	8	6	7	5
TCGA-AX-A2H7	8	6	8	6
TCGA-DI-A1BY	8	7	8	7
TCGA-BG-A0MH	8	7	8	7
TCGA-D1-A15W	8	6	7	6
TCGA-AX-A1CN	8	6	8	6
TCGA-D1-A17B	8	7	8	7
TCGA-D1-A1NU	8	6	7	6
TCGA-AX-A05U	8	6	7	5
TCGA-AP-A054	8	6	7	5
TCGA-B5-A1MS	8	6	7	5
TCGA-BG-A0VT	8	7	8	7
TCGA-B5-A11Z	8	7	8	6
TCGA-BS-A0UA	8	7	8	7
TCGA-EY-A1GE	8	6	7	6
TCGA-BG-A3EW	8	6	7	5
TCGA-B5-A0KB	8	7	8	6
TCGA-BK-A13B	8	6	8	6
TCGA-EY-A1GH	8	6	8	6
TCGA-PG-A914	8	6	8	6
TCGA-A5-A1OK	9	7	8	7
TCGA-DF-A2KR	9	7	8	6
TCGA-D1-A2G7	9	7	8	6
TCGA-FI-A2EX	9	7	8	6
TCGA-A5-A0R6	9	7	8	6
TCGA-SJ-A6ZI	9	8	8	7
TCGA-AP-A05P	9	7	8	6
TCGA-EY-A549	9	8	9	7
TCGA-DI-A0WH	9	7	9	7
TCGA-B5-A5OD	9	7	8	7
TCGA-FI-A3PX	9	7	8	7
TCGA-D1-A162	9	7	8	6
TCGA-AJ-A6NU	9	7	8	7
TCGA-EO-A3L0	9	7	9	7
TCGA-FI-A2EU	9	8	9	7
TCGA-AJ-A8CW	9	7	8	7
TCGA-AJ-A8CV	9	7	8	7
TCGA-AX-A1CK	9	6	8	6
TCGA-FI-A2D2	9	7	8	6
TCGA-A5-A0G5	9	10	9	10
TCGA-PG-A7D5	9	7	8	6
TCGA-AW-A1PO	9	7	9	7
TCGA-B5-A0JS	9	7	9	7
TCGA-FI-A2D0	9	7	8	7
TCGA-BG-A187	9	8	9	7
TCGA-BK-A6W3	9	8	9	8
TCGA-AX-A1CF	9	8	9	7
TCGA-BG-A2L7	9	9	9	8
TCGA-AJ-A3OK	9	8	9	8
TCGA-B5-A3F9	9	7	9	7
TCGA-D1-A1O8	9	8	9	9
TCGA-A5-A0VQ	9	7	8	7
TCGA-AJ-A3EL	9	9	9	9
TCGA-AX-A05T	9	6	9	6
TCGA-B5-A0K8	9	7	9	7
TCGA-A5-A0G9	9	8	9	7
TCGA-AX-A1C9	9	7	8	7
TCGA-A5-A0R9	9	7	8	7
TCGA-EO-A3AS	9	8	8	7
TCGA-BG-A0W1	9	7	8	6
TCGA-B5-A0K7	9	8	9	8
TCGA-D1-A1O7	9	7	9	7
TCGA-KP-A3W3	9	8	9	7
TCGA-B5-A11J	9	8	9	7
TCGA-A5-A0R7	9	7	8	7
TCGA-D1-A161	9	7	8	7
TCGA-QS-A5YQ	9	8	9	8
TCGA-A5-A0GP	9	7	8	6
TCGA-A5-A0VO	9	7	8	7
TCGA-A5-A0R8	9	7	8	7
TCGA-EO-A3AY	9	9	9	9
TCGA-BS-A0TE	9	8	9	7
TCGA-A5-A0G3	9	7	8	6
TCGA-A5-A0GD	9	7	8	7
TCGA-D1-A15X	9	9	9	9
TCGA-A5-A1OG	9	8	9	7
TCGA-BG-A0LW	9	7	9	8
TCGA-AX-A3G3	9	8	9	8
TCGA-D1-A1NY	9	7	8	7
TCGA-DI-A1NN	9	8	9	8
TCGA-BG-A0MC	9	8	9	7
TCGA-A5-A0GJ	9	7	8	7
TCGA-AX-A06B	9	8	9	7
TCGA-D1-A16S	9	7	8	6
TCGA-D1-A0ZV	9	8	9	7
TCGA-BG-A0MU	9	8	9	8
TCGA-BG-A0MS	9	8	9	7
TCGA-B5-A0K2	9	8	9	7
TCGA-A5-A0GM	9	7	9	7
TCGA-A5-A0GG	9	8	9	7
TCGA-B5-A0K4	9	7	8	7
TCGA-D1-A165	9	7	8	6
TCGA-D1-A0ZP	9	7	8	6
TCGA-B5-A3FA	9	7	8	7
TCGA-BG-A0MG	9	7	8	7
TCGA-EY-A1GS	9	7	8	6
TCGA-A5-A2K7	9	7	8	7
TCGA-SL-A6J9	9	8	9	8
TCGA-BS-A0U5	9	7	9	7
TCGA-AJ-A2QM	9	7	8	6
TCGA-D1-A16N	9	7	8	6
TCGA-BG-A0W2	9	8	9	7
TCGA-AX-A06L	9	7	9	7
TCGA-B5-A11X	9	9	9	9
TCGA-EY-A2OP	9	8	9	7
TCGA-AJ-A8CT	9	9	9	9
TCGA-BS-A0UF	9	9	9	8
TCGA-AJ-A2QK	9	9	9	8
TCGA-A5-A7WK	9	7	8	6
TCGA-BG-A0MA	9	8	9	7
TCGA-AJ-A2QN	9	6	8	6
TCGA-BG-A0M8	9	8	9	8
TCGA-D1-A102	9	8	9	8
TCGA-D1-A17C	9	7	9	7
TCGA-AJ-A23O	9	8	9	8
TCGA-EO-A1Y7	9	7	8	7
TCGA-D1-A174	9	8	9	8
TCGA-B5-A11M	9	7	8	6
TCGA-BG-A186	9	7	8	6
TCGA-AX-A1C7	9	7	8	6
TCGA-EY-A54A	9	8	9	7
TCGA-EY-A1GP	9	7	8	7
TCGA-B5-A0K3	9	7	8	7
TCGA-BS-A0TC	9	7	8	6
TCGA-D1-A17D	9	8	9	7
TCGA-AX-A2IO	9	7	9	7
TCGA-D1-A16V	9	8	8	8
TCGA-EY-A3QX	9	7	8	7
TCGA-EO-A3AU	9	8	9	7
TCGA-A5-A0GR	9	8	9	8
TCGA-A5-A0G1	9	10	9	10
TCGA-EY-A548	9	8	9	7
TCGA-B5-A0JX	9	8	9	8
TCGA-DF-A2KV	9	7	8	6
TCGA-D1-A17K	9	8	9	7
TCGA-B5-A0K6	9	8	9	7
TCGA-AP-A0LV	9	7	8	6
TCGA-PG-A916	9	7	8	7
TCGA-EO-A1Y5	9	8	9	7
TCGA-EO-A3KW	9	8	9	7
TCGA-FI-A3PV	9	7	8	6
TCGA-AP-A0LN	9	7	9	8
TCGA-BG-A0VV	9	7	9	7
TCGA-BG-A0VW	9	8	9	7
TCGA-BG-A18C	9	7	8	6
TCGA-D1-A17L	9	7	9	7
TCGA-AJ-A3QS	9	8	9	8
TCGA-EC-A24G	9	8	8	7
TCGA-AX-A06J	9	7	8	7
TCGA-A5-A0GE	9	7	8	6
TCGA-AP-A5FX	9	8	9	8
TCGA-PG-A915	9	7	8	6
TCGA-BG-A0MI	9	8	9	7
TCGA-B5-A11P	9	7	8	6
TCGA-D1-A101	9	8	9	8
TCGA-AP-A1DQ	9	8	9	7
TCGA-BS-A0TA	9	9	9	10
TCGA-FI-A2CY	9	8	9	8
TCGA-B5-A5OC	9	9	9	9
TCGA-EO-A3AV	9	8	9	8
TCGA-BG-A0VZ	9	8	9	7
TCGA-AP-A0LI	9	8	8	8
TCGA-AP-A052	9	7	8	7
TCGA-A5-A0RA	9	7	8	7
TCGA-K6-A3WQ	9	7	8	6
TCGA-D1-A17T	9	7	8	7
TCGA-AX-A1C5	9	7	8	6
TCGA-AJ-A3NF	9	7	9	7
TCGA-EY-A2ON	9	7	8	7
TCGA-E6-A1M0	9	7	8	6
TCGA-AX-A2H2	9	7	8	7
TCGA-AX-A3GI	9	7	9	7
TCGA-D1-A1NW	9	7	8	7
TCGA-QF-A5YT	9	7	8	7
TCGA-B5-A1N2	9	7	8	6
TCGA-A5-A0GN	9	8	8	7
TCGA-AJ-A3I9	9	7	8	6
TCGA-AX-A06H	9	8	9	8
TCGA-D1-A16E	9	7	8	6
TCGA-D1-A0ZO	9	8	9	8
TCGA-4E-A92E	9	9	9	8
TCGA-A5-A7WJ	9	7	9	7
TCGA-AX-A2IN	9	8	9	8
TCGA-BS-A0TD	9	7	8	6
TCGA-EY-A1GD	10	8	9	8
TCGA-AX-A1CA	10	8	9	8
TCGA-D1-A16R	10	9	9	8
TCGA-FI-A2F4	10	10	10	9
TCGA-AP-A05O	10	8	9	8
TCGA-BG-A0M7	10	8	9	7
TCGA-AJ-A3NE	10	9	9	8
TCGA-AX-A0IZ	10	9	10	9
TCGA-D1-A16X	10	10	10	9
TCGA-B5-A0JV	10	8	9	7
TCGA-AP-A1E1	10	9	10	8
TCGA-AX-A0IS	10	8	9	8
TCGA-D1-A17N	10	9	10	9
TCGA-D1-A17M	10	8	9	8
TCGA-BG-A0MT	10	8	9	7
TCGA-B5-A1MZ	10	9	10	8
TCGA-A5-A2K2	10	8	9	7
TCGA-D1-A16G	10	9	10	8
TCGA-BK-A0C9	10	9	10	8
TCGA-2E-A9G8	10	9	10	8
TCGA-EO-A2CH	10	8	9	7
TCGA-BS-A0UM	10	10	10	10
TCGA-B5-A121	10	8	9	7
TCGA-D1-A1O0	10	8	9	7
TCGA-BS-A0V6	10	8	9	7
TCGA-AX-A3GB	10	8	9	8
TCGA-D1-A169	10	8	9	8
TCGA-AX-A1CJ	10	8	9	8
TCGA-AX-A3G1	10	8	9	8
TCGA-B5-A11Y	10	9	10	9
TCGA-B5-A11I	10	9	9	8
TCGA-BG-A0VX	10	8	9	8
TCGA-AP-A05D	10	9	10	8
TCGA-QF-A5YS	10	8	9	8
TCGA-D1-A17H	10	9	9	8
TCGA-D1-A176	10	8	9	7
TCGA-AX-A3G7	10	8	9	8
TCGA-BG-A0MO	10	9	10	9
TCGA-D1-A103	10	8	10	8
TCGA-AJ-A3BG	10	9	10	8
TCGA-DF-A2L0	10	8	9	8
TCGA-AP-A0L9	10	8	9	7
TCGA-D1-A3DH	10	8	9	7
TCGA-AP-A0LH	10	8	10	8
TCGA-D1-A16J	10	10	10	9
TCGA-AJ-A3BK	10	8	9	8
TCGA-BG-A0M0	10	8	9	7
TCGA-AJ-A3BI	10	9	10	9
TCGA-BS-A0UL	10	9	10	9
TCGA-A5-A0GX	10	9	10	9
TCGA-B5-A0JU	10	8	9	8
TCGA-B5-A11S	10	8	9	7
TCGA-AX-A2HA	10	9	10	8
TCGA-A5-A0GU	10	9	10	9
TCGA-B5-A11G	10	9	10	9
TCGA-EY-A1GC	10	9	9	8
TCGA-AX-A2H5	10	8	9	7
TCGA-DI-A2QT	10	8	9	7
TCGA-AP-A0LP	10	8	9	8
TCGA-B5-A11N	10	10	10	10
TCGA-B5-A11R	10	8	9	8
TCGA-D1-A1NZ	10	8	9	8
TCGA-AX-A05Z	10	10	10	10
TCGA-PG-A917	10	9	10	9
TCGA-AX-A05Y	10	9	10	9
TCGA-EC-A1NJ	10	9	10	9
TCGA-AP-A0LJ	10	8	9	8
TCGA-BK-A13C	10	8	9	7
TCGA-BG-A18A	10	8	9	7
TCGA-BS-A0UJ	10	9	10	8
