# Supplementary material for: Development of an Oxidative Phosphorylation-Related and Immune Microenvironment Prognostic Signature in Uterine Corpus Endometrial Carcinoma
Source: Front Cell Dev Biol. 2021 Nov 25;9:753004. doi: 10.3389/fcell.2021.753004 (PMC8655987; doi:10.3389/fcell.2021.753004)
Supplement: Supplementary file 4 [file DataSheet1.ZIP › raw data/TMB.txt]

id	TMB
TCGA-AX-A2HH	1.710526316
TCGA-B5-A3F9	1.815789474
TCGA-PG-A6IB	21.44736842
TCGA-BG-A0MO	1.473684211
TCGA-B5-A0JZ	20.55263158
TCGA-AJ-A3NF	1.394736842
TCGA-AJ-A3BH	124.0526316
TCGA-AX-A3FT	62.02631579
TCGA-BG-A0VZ	12.84210526
TCGA-K6-A3WQ	1.552631579
TCGA-D1-A165	1.947368421
TCGA-B5-A11W	2.315789474
TCGA-AP-A1E3	1.394736842
TCGA-PG-A5BC	1.815789474
TCGA-B5-A0JS	0.921052632
TCGA-B5-A0K8	1.342105263
TCGA-EO-A3AY	156.4473684
TCGA-AX-A1CJ	2.289473684
TCGA-AX-A3GI	1.947368421
TCGA-AJ-A3I9	1.342105263
TCGA-AX-A2H7	3.552631579
TCGA-B5-A0K0	0.578947368
TCGA-A5-A1OG	1.078947368
TCGA-A5-A0RA	2.368421053
TCGA-EO-A22Y	2.026315789
TCGA-EO-A2CG	1.447368421
TCGA-EO-A3AV	173.8157895
TCGA-EC-A24G	50.5
TCGA-EO-A1Y7	2.131578947
TCGA-D1-A1O5	2.210526316
TCGA-AJ-A5DW	138.7368421
TCGA-A5-A0GP	50.13157895
TCGA-EY-A547	8.894736842
TCGA-BS-A0TA	13.21052632
TCGA-D1-A0ZR	1.631578947
TCGA-AP-A1DK	470.8684211
TCGA-EY-A72D	2.105263158
TCGA-AP-A0LS	25.76315789
TCGA-AP-A0LO	0.947368421
TCGA-AP-A054	41.84210526
TCGA-BS-A0TJ	27
TCGA-A5-A0VO	2.342105263
TCGA-BS-A0U8	16
TCGA-AP-A1DR	45.63157895
TCGA-BS-A0UM	14.34210526
TCGA-AP-A0LE	20.92105263
TCGA-D1-A168	1.842105263
TCGA-BG-A0LW	1.052631579
TCGA-A5-A3LP	2.157894737
TCGA-D1-A17L	1.973684211
TCGA-D1-A17B	9.289473684
TCGA-B5-A0K3	1.447368421
TCGA-AJ-A3EL	339.8157895
TCGA-EY-A1GW	2.184210526
TCGA-A5-A3LO	1.184210526
TCGA-AX-A1C4	51.02631579
TCGA-BS-A0TC	46.55263158
TCGA-EY-A1GX	3.394736842
TCGA-AP-A05P	1.105263158
TCGA-AX-A1CP	0.868421053
TCGA-DF-A2KZ	34.68421053
TCGA-A5-A0GB	28.44736842
TCGA-EY-A548	31.97368421
TCGA-D1-A17K	1.710526316
TCGA-B5-A11V	1.947368421
TCGA-EO-A3KU	2.078947368
TCGA-A5-A0GH	18.44736842
TCGA-D1-A1NS	14.60526316
TCGA-AX-A2IO	15.21052632
TCGA-FI-A3PV	2.631578947
TCGA-B5-A11Q	1.447368421
TCGA-AP-A0LF	6.868421053
TCGA-BS-A0UT	1.184210526
TCGA-DI-A2QT	1.157894737
TCGA-B5-A11J	16.71052632
TCGA-BS-A0V8	2.631578947
TCGA-AX-A2HK	2.368421053
TCGA-A5-A0G9	9.605263158
TCGA-AJ-A8CV	11.39473684
TCGA-EO-A22T	47.94736842
TCGA-D1-A177	30.44736842
TCGA-AJ-A8CW	37.15789474
TCGA-AX-A2IN	27.73684211
TCGA-D1-A0ZU	1.157894737
TCGA-BG-A0MU	2.236842105
TCGA-D1-A16Q	1.052631579
TCGA-EO-A3AZ	47.60526316
TCGA-BK-A0C9	17
TCGA-BS-A0UA	12.65789474
TCGA-AX-A05T	1.842105263
TCGA-AX-A2HC	599.2368421
TCGA-D1-A16I	1.157894737
TCGA-AP-A0LM	445.1842105
TCGA-AX-A1CC	0.605263158
TCGA-FI-A2D0	301.6842105
TCGA-AP-A0LP	10.76315789
TCGA-EY-A1GR	2.210526316
TCGA-DI-A1BU	365.0526316
TCGA-AX-A06L	1.289473684
TCGA-B5-A0K7	1.552631579
TCGA-B5-A3FB	2.289473684
TCGA-AJ-A3EJ	2.210526316
TCGA-BS-A0UL	13.57894737
TCGA-A5-A1OK	1.815789474
TCGA-A5-A1OF	457.0526316
TCGA-AJ-A2QL	1.789473684
TCGA-D1-A1NX	1.473684211
TCGA-AX-A3G3	4.605263158
TCGA-JU-AAVI	1.894736842
TCGA-QS-A5YR	12.63157895
TCGA-D1-A102	1.684210526
TCGA-BG-A0MS	1.394736842
TCGA-AX-A1C7	1.526315789
TCGA-B5-A5OC	54.02631579
TCGA-B5-A3FH	1.868421053
TCGA-EC-A1NJ	14.68421053
TCGA-D1-A16D	1.394736842
TCGA-A5-A0GJ	2.263157895
TCGA-EO-A22R	585.4736842
TCGA-D1-A161	2.868421053
TCGA-B5-A1MU	0.157894737
TCGA-A5-A0G1	348.8157895
TCGA-DF-A2L0	1.947368421
TCGA-AP-A1DQ	0.842105263
TCGA-AP-A0LD	20.39473684
TCGA-B5-A0K6	9.447368421
TCGA-BK-A13B	37.21052632
TCGA-BG-A3EW	27.10526316
TCGA-B5-A1N2	3.921052632
TCGA-AJ-A3BK	2.368421053
TCGA-FI-A3PX	3.236842105
TCGA-AX-A1CN	1.078947368
TCGA-AX-A1C9	44.39473684
TCGA-E6-A1M0	77.52631579
TCGA-AJ-A5DV	3.236842105
TCGA-EY-A1GI	200.2105263
TCGA-AX-A3G9	41.07894737
TCGA-A5-A0R7	1.421052632
TCGA-A5-A0GA	11.71052632
TCGA-EY-A1GV	1.184210526
TCGA-EO-A22S	40.65789474
TCGA-BG-A186	1.052631579
TCGA-D1-A17F	7.289473684
TCGA-AP-A056	300.9736842
TCGA-EO-A1Y8	1.710526316
TCGA-BG-A0MI	1.973684211
TCGA-D1-A3DH	4.052631579
TCGA-KP-A3W3	1.552631579
TCGA-B5-A0JV	11.55263158
TCGA-EY-A4KR	2.368421053
TCGA-AX-A05W	1.842105263
TCGA-EY-A54A	3.131578947
TCGA-AX-A063	35.26315789
TCGA-EY-A210	1.763157895
TCGA-AX-A1CF	4.315789474
TCGA-AP-A1DP	27.97368421
TCGA-D1-A0ZZ	2.105263158
TCGA-D1-A2G7	1.973684211
TCGA-BS-A0VI	16.07894737
TCGA-B5-A11S	1.736842105
TCGA-A5-A0GU	1.447368421
TCGA-AP-A0LT	27.92105263
TCGA-QS-A744	2.552631579
TCGA-DI-A1NN	1.763157895
TCGA-BG-A0VX	6.815789474
TCGA-D1-A16F	16.02631579
TCGA-AX-A1C8	1.921052632
TCGA-DI-A2QY	3.184210526
TCGA-D1-A3JQ	1.210526316
TCGA-AX-A3FV	3.894736842
TCGA-BG-A0RY	1.815789474
TCGA-A5-A0GX	0.894736842
TCGA-B5-A1MZ	2.078947368
TCGA-D1-A15X	57.26315789
TCGA-AJ-A3OK	27.55263158
TCGA-BG-A0M8	2.026315789
TCGA-BG-A0MK	2.657894737
TCGA-B5-A0JU	28.31578947
TCGA-SL-A6J9	2.078947368
TCGA-A5-A0VP	48.55263158
TCGA-DF-A2KR	3.394736842
TCGA-AJ-A3NG	2.894736842
TCGA-4E-A92E	6.842105263
TCGA-EY-A1G7	4.105263158
TCGA-D1-A2G0	48.31578947
TCGA-B5-A11X	2.078947368
TCGA-AJ-A3EM	2.184210526
TCGA-EY-A2OM	38.92105263
TCGA-AJ-A8CT	28.60526316
TCGA-KP-A3W4	1.815789474
TCGA-AJ-A6NU	1.552631579
TCGA-B5-A5OD	1.684210526
TCGA-PG-A916	1.947368421
TCGA-EC-A1QX	30.10526316
TCGA-AJ-A3EK	248.6052632
TCGA-BS-A0UV	324.2105263
TCGA-FI-A2D2	1.157894737
TCGA-B5-A11G	22.5
TCGA-D1-A16N	4.236842105
TCGA-PG-A7D5	1.605263158
TCGA-D1-A1NU	2.684210526
TCGA-2E-A9G8	2.789473684
TCGA-FI-A2D5	579.7894737
TCGA-A5-A7WJ	27.94736842
TCGA-EY-A2OP	26.65789474
TCGA-AP-A0LV	0.815789474
TCGA-AX-A3GB	3.026315789
TCGA-BS-A0V6	1.736842105
TCGA-AX-A0J1	172.1842105
TCGA-BG-A18B	14.89473684
TCGA-KP-A3W0	1.368421053
TCGA-EO-A22X	422.2105263
TCGA-D1-A17T	2.263157895
TCGA-D1-A16G	1.105263158
TCGA-AJ-A3OJ	49.44736842
TCGA-DI-A2QU	2.394736842
TCGA-EY-A212	1.736842105
TCGA-B5-A1MR	224.5263158
TCGA-D1-A17U	13.84210526
TCGA-AX-A2HD	392.6315789
TCGA-BK-A0CB	1.236842105
TCGA-AX-A0IU	1.815789474
TCGA-D1-A17H	23.65789474
TCGA-AX-A3FW	2.236842105
TCGA-SL-A6JA	40.89473684
TCGA-B5-A11I	1.605263158
TCGA-AP-A05D	0.921052632
TCGA-BK-A26L	2.789473684
TCGA-A5-A0R6	1.421052632
TCGA-AX-A1CA	3.184210526
TCGA-BG-A0MA	1.736842105
TCGA-B5-A3FD	1.973684211
TCGA-EO-A3B0	464.7105263
TCGA-D1-A16J	6.921052632
TCGA-EO-A2CH	1.578947368
TCGA-BG-A222	213.8684211
TCGA-BS-A0TI	2.631578947
TCGA-E6-A2P9	51.47368421
TCGA-EO-A3KX	151.9210526
TCGA-D1-A17M	14.92105263
TCGA-AP-A1DH	32.15789474
TCGA-AP-A05H	2.078947368
TCGA-D1-A3DA	3
TCGA-AX-A3FS	43.39473684
TCGA-AP-A1DM	20.68421053
TCGA-AX-A3FX	2.078947368
TCGA-AX-A2HA	85.71052632
TCGA-B5-A0JR	24.42105263
TCGA-D1-A17R	7
TCGA-A5-A0R8	2.342105263
TCGA-A5-A0GN	1.605263158
TCGA-B5-A0K4	1.631578947
TCGA-AX-A2HF	0.921052632
TCGA-BG-A2L7	35.57894737
TCGA-BG-A0M9	1.868421053
TCGA-D1-A16B	1.473684211
TCGA-BG-A0M7	1.710526316
TCGA-BG-A0M0	5.605263158
TCGA-EY-A1GT	3.157894737
TCGA-AP-A05J	1.473684211
TCGA-AX-A3G1	1.868421053
TCGA-AX-A05S	20.60526316
TCGA-B5-A11E	332.7631579
TCGA-BG-A0M3	2.052631579
TCGA-BG-A0YV	2.684210526
TCGA-EY-A1GH	2.605263158
TCGA-D1-A0ZN	1.342105263
TCGA-DF-A2KU	446.1578947
TCGA-AX-A062	0.894736842
TCGA-A5-A0GQ	2.210526316
TCGA-AX-A05Z	227.6052632
TCGA-B5-A11O	2.342105263
TCGA-B5-A11R	23.76315789
TCGA-H5-A2HR	1.736842105
TCGA-AX-A1CR	2.026315789
TCGA-BG-A187	3
TCGA-BK-A6W4	0.368421053
TCGA-D1-A16Y	37.39473684
TCGA-KJ-A3U4	1.973684211
TCGA-B5-A11P	2.131578947
TCGA-AX-A3G4	1.631578947
TCGA-AP-A5FX	1.605263158
TCGA-AX-A2HJ	85.78947368
TCGA-DI-A1C3	0.973684211
TCGA-BG-A0VV	1.421052632
TCGA-D1-A17D	18.28947368
TCGA-B5-A0JX	2.631578947
TCGA-B5-A1MV	2.736842105
TCGA-A5-A0GE	0.842105263
TCGA-AX-A3FZ	1.605263158
TCGA-D1-A0ZS	16.39473684
TCGA-AP-A1E4	1.315789474
TCGA-FI-A2EX	1.684210526
TCGA-AX-A2H8	1.947368421
TCGA-A5-A0GM	1.157894737
TCGA-AJ-A2QN	2.526315789
TCGA-EY-A1GL	1.868421053
TCGA-EY-A1GP	1.473684211
TCGA-AX-A3G8	43.28947368
TCGA-A5-A0G2	978.1315789
TCGA-AP-A052	0.921052632
TCGA-EY-A215	220.9473684
TCGA-AX-A0J0	276.1578947
TCGA-D1-A1NY	33.34210526
TCGA-AP-A0L8	1.921052632
TCGA-FI-A2EY	3.973684211
TCGA-E6-A1LZ	6.605263158
TCGA-A5-A0G5	3.973684211
TCGA-BG-A0MG	3.421052632
TCGA-KP-A3W1	1.763157895
TCGA-A5-A2K7	36.02631579
TCGA-EY-A5W2	42.18421053
TCGA-BG-A18A	2.078947368
TCGA-B5-A1MW	32.07894737
TCGA-BG-A0M2	1.026315789
TCGA-EY-A2OQ	1.868421053
TCGA-BK-A56F	2.236842105
TCGA-FI-A2CX	0.394736842
TCGA-BK-A0CA	2.210526316
TCGA-AX-A1CE	516.1315789
TCGA-BG-A0M4	18.07894737
TCGA-D1-A16O	1.105263158
TCGA-D1-A16R	1.342105263
TCGA-EY-A3L3	2.263157895
TCGA-KP-A3VZ	3.684210526
TCGA-B5-A11F	1.736842105
TCGA-EO-A3AU	39.18421053
TCGA-BS-A0TD	1.105263158
TCGA-BG-A221	53.07894737
TCGA-BS-A0TG	1.394736842
TCGA-BS-A0U7	6.236842105
TCGA-AJ-A3TW	4.289473684
TCGA-DI-A1NO	10.10526316
TCGA-D1-A17C	1.657894737
TCGA-AX-A06F	283.8947368
TCGA-FI-A2CY	1.315789474
TCGA-EY-A1GE	1.657894737
TCGA-AX-A05U	1
TCGA-EY-A2ON	2.447368421
TCGA-BG-A2AE	2.052631579
TCGA-EY-A1H0	24.36842105
TCGA-BG-A18C	1.526315789
TCGA-BK-A4ZD	2.789473684
TCGA-D1-A15V	1.473684211
TCGA-AP-A1DO	35.73684211
TCGA-A5-A1OH	4.447368421
TCGA-EO-A1Y5	2.052631579
TCGA-BS-A0T9	2.052631579
TCGA-AP-A05A	2.342105263
TCGA-B5-A11M	1
TCGA-B5-A3FC	590.9736842
TCGA-BG-A0W1	2.236842105
TCGA-D1-A0ZP	1
TCGA-EY-A1GJ	1.921052632
TCGA-AJ-A3BG	68.18421053
TCGA-EY-A1GQ	24.84210526
TCGA-B5-A0JT	1.631578947
TCGA-D1-A167	60
TCGA-D1-A17S	1.5
TCGA-AP-A0LH	1.236842105
TCGA-AX-A05Y	6.105263158
TCGA-A5-A7WK	3.157894737
TCGA-AJ-A2QK	2.447368421
TCGA-QS-A8F1	2.710526316
TCGA-BG-A0MT	1.105263158
TCGA-DI-A1BY	2.447368421
TCGA-AP-A0LQ	1.736842105
TCGA-BG-A0VW	12.36842105
TCGA-D1-A1O0	2.526315789
TCGA-EY-A549	62.73684211
TCGA-BS-A0UJ	62
TCGA-AX-A2HG	44.15789474
TCGA-A5-A0GI	10.39473684
TCGA-BS-A0V4	18.89473684
TCGA-AJ-A2QM	6.315789474
TCGA-EY-A2OO	2.263157895
TCGA-D1-A16S	1.657894737
TCGA-AP-A0L9	2.105263158
TCGA-AX-A06J	1.947368421
TCGA-B5-A0KB	1.447368421
TCGA-BS-A0V7	1.210526316
TCGA-AP-A1E1	25.97368421
TCGA-AJ-A23O	40.15789474
TCGA-BG-A0VT	0.973684211
TCGA-AX-A2H5	1.605263158
TCGA-A5-A2K5	357.6578947
TCGA-DI-A0WH	19.23684211
TCGA-AX-A064	10.07894737
TCGA-DF-A2KN	197.1842105
TCGA-AX-A2H2	6.447368421
TCGA-BS-A0TE	10.73684211
TCGA-D1-A17Q	203.4473684
TCGA-EY-A1G8	111.5789474
TCGA-AX-A3G7	1.157894737
TCGA-D1-A169	1.526315789
TCGA-B5-A0K2	10.47368421
TCGA-B5-A11H	41.39473684
TCGA-A5-A0R9	1.473684211
TCGA-B5-A1MX	264.8947368
TCGA-AX-A0IS	1.710526316
TCGA-FI-A2F9	1.789473684
TCGA-B5-A1MS	1.921052632
TCGA-QF-A5YS	69.36842105
TCGA-D1-A176	14.18421053
TCGA-A5-A0GV	1.526315789
TCGA-EO-A22U	645.4736842
TCGA-D1-A1NW	1.342105263
TCGA-A5-A0VQ	14.63157895
TCGA-D1-A103	253.9210526
TCGA-D1-A16X	69.68421053
TCGA-EY-A1GM	1.421052632
TCGA-EY-A1GC	1.5
TCGA-D1-A3DG	4.5
TCGA-B5-A3S1	3.552631579
TCGA-D1-A1NZ	38.34210526
TCGA-AX-A1C5	42.57894737
TCGA-BK-A139	4.315789474
TCGA-AJ-A3BI	1.447368421
TCGA-EY-A3QX	2.394736842
TCGA-AJ-A3OL	18.07894737
TCGA-FI-A2F8	2.078947368
TCGA-B5-A0K1	1.789473684
TCGA-BG-A0MQ	23.10526316
TCGA-A5-A2K2	4.342105263
TCGA-AX-A06B	1.184210526
TCGA-B5-A5OE	2.684210526
TCGA-EO-A3AS	6.289473684
TCGA-D1-A2G5	8.184210526
TCGA-FI-A2EW	3.315789474
TCGA-AJ-A23M	3.184210526
TCGA-AP-A1DV	538.6842105
TCGA-B5-A11Y	34.44736842
TCGA-D1-A1O8	2.5
TCGA-B5-A11U	14.28947368
TCGA-EY-A214	1.973684211
TCGA-D1-A160	18.81578947
TCGA-B5-A0JN	3.631578947
TCGA-5B-A90C	2.105263158
TCGA-D1-A0ZO	22.23684211
TCGA-PG-A915	2.605263158
TCGA-AX-A2H4	6.605263158
TCGA-D1-A15W	2.263157895
TCGA-EY-A1GU	62.94736842
TCGA-AJ-A2QO	61.73684211
TCGA-A5-A2K4	1.184210526
TCGA-5S-A9Q8	2.263157895
TCGA-AX-A0IW	1.710526316
TCGA-D1-A3JP	1.842105263
TCGA-EY-A1GF	22.39473684
TCGA-B5-A1MY	1.342105263
TCGA-D1-A101	10.42105263
TCGA-BG-A0M6	1.131578947
TCGA-B5-A11N	61.07894737
TCGA-AP-A0LJ	1.315789474
TCGA-E6-A1LX	520
TCGA-BG-A0YU	0.789473684
TCGA-FI-A2D6	38.97368421
TCGA-EY-A1GD	46.13157895
TCGA-AJ-A3IA	9.842105263
TCGA-AJ-A23N	1.684210526
TCGA-DF-A2KS	4.5
TCGA-E6-A8L9	2.131578947
TCGA-BG-A3PP	2.131578947
TCGA-EY-A1GK	47.57894737
TCGA-A5-A0GW	13.28947368
TCGA-PG-A914	4.815789474
TCGA-D1-A1O7	13.34210526
TCGA-AJ-A3QS	8.631578947
TCGA-BS-A0UF	295.7368421
TCGA-DF-A2KV	56.68421053
TCGA-AP-A0LG	16.05263158
TCGA-AX-A1CK	2.657894737
TCGA-D1-A17A	8.894736842
TCGA-A5-A0G3	1.052631579
TCGA-B5-A11L	4.236842105
TCGA-EY-A1GO	13.39473684
TCGA-QS-A5YQ	41.78947368
TCGA-A5-A1OJ	1.552631579
TCGA-EO-A3B1	1.631578947
TCGA-AP-A0LL	1.552631579
TCGA-D1-A174	29.47368421
TCGA-A5-AB3J	1.526315789
TCGA-FI-A2EU	1.657894737
TCGA-FI-A2F4	96.84210526
TCGA-D1-A0ZQ	2.921052632
TCGA-AJ-A3BF	1.263157895
TCGA-SJ-A6ZJ	2.973684211
TCGA-D1-A16E	2
TCGA-AW-A1PO	3.236842105
TCGA-AP-A05N	9.210526316
TCGA-B5-A121	1.131578947
TCGA-PG-A917	39.89473684
TCGA-BK-A6W3	169.8947368
TCGA-BG-A0W2	1.184210526
TCGA-AP-A0LI	3.078947368
TCGA-AP-A053	1.447368421
TCGA-AJ-A3BD	2.552631579
TCGA-B5-A0K9	28.68421053
TCGA-EO-A3KW	1.842105263
TCGA-B5-A0JY	358
TCGA-AX-A06H	16.31578947
TCGA-D1-A16V	1.605263158
TCGA-QF-A5YT	0.131578947
TCGA-D1-A163	23.13157895
TCGA-D1-A0ZV	1.394736842
TCGA-EO-A3L0	3.421052632
TCGA-BG-A0LX	18.60526316
TCGA-AX-A1CI	2.157894737
TCGA-FI-A2D4	22
TCGA-BK-A0CC	2.263157895
TCGA-BK-A13C	1.526315789
TCGA-BG-A0MC	1.631578947
TCGA-BS-A0WQ	1.710526316
TCGA-SJ-A6ZI	64.31578947
TCGA-D1-A15Z	2.5
TCGA-D1-A2G6	3.236842105
TCGA-AP-A0LN	1.921052632
TCGA-AX-A3G6	2.078947368
TCGA-BS-A0U5	2
TCGA-EY-A1GS	8.578947368
TCGA-B5-A11Z	1.973684211
TCGA-AP-A059	382.5263158
TCGA-BG-A220	42.76315789
TCGA-AP-A051	291.8421053
TCGA-D1-A17N	0.947368421
TCGA-B5-A3FA	438.2631579
TCGA-AP-A1E0	204.6052632
TCGA-E6-A2P8	32.23684211
TCGA-A5-A2K3	47.05263158
