# Supplementary material for: Development of an Oxidative Phosphorylation-Related and Immune Microenvironment Prognostic Signature in Uterine Corpus Endometrial Carcinoma
Source: Front Cell Dev Biol. 2021 Nov 25;9:753004. doi: 10.3389/fcell.2021.753004 (PMC8655987; doi:10.3389/fcell.2021.753004)
Supplement: Supplementary file 4 [file DataSheet1.ZIP › raw data/checkpoint.txt]

ID	IDO1	CD27	CD58	CTLA4	ICOS	PD-L2	B7-H3	B7-H4	TIGIT	PD-1	CD40	LAG3	TIM-3	CD86	PD-L1	CD70	CD270
TCGA-AJ-A2QL-11A-11R-A18M-07	1.537256581	2.122035687	3.444742302	1.026546117	0.876427159	1.71467624	5.763609812	7.128601197	0.930408524	1.829515622	3.487158367	1.736642086	2.795687771	2.312878869	1.983697375	1.190493946	5.612160871
TCGA-AX-A1CF-11A-11R-A137-07	2.091463394	2.924783299	3.241872488	1.156962672	1.239526194	1.90025787	5.667106705	6.81195153	1.381008736	2.296851622	5.222122405	2.763248143	3.260107024	2.404743959	1.930975126	0.944028107	5.699055857
TCGA-AJ-A3NE-11A-11R-A22K-07	6.649789305	2.274557356	4.579302881	1.598604898	1.437800369	2.205049747	5.90113913	3.913622163	1.57939955	1.968346374	5.262644094	3.37614955	3.204145285	2.857935302	3.356914843	2.609952914	4.950625014
TCGA-BK-A0CB-11A-33R-A104-07	1.300641511	2.314091412	4.305339455	1.142709064	1.195714331	2.125255816	5.612974493	1.670068787	1.243778331	1.388898303	4.974743431	4.624094143	1.88622895	2.379930822	1.816042878	1.241684791	4.844127105
TCGA-AX-A1CI-11A-11R-A137-07	1.525502955	2.094615703	3.486248065	0.913473699	1.290390247	1.813378644	5.884611967	6.452855413	1.212869864	1.815467015	4.845608553	2.318189413	2.932998017	2.226316225	2.517188584	1.238857462	5.624463808
TCGA-BG-A3EW-11A-22R-A22K-07	1.799891189	2.017079075	4.349291853	1.062362833	0.984945072	3.123166546	5.168988319	2.269549559	1.369439154	1.543228215	5.021194819	3.51721983	1.953736946	1.840768241	1.784872242	1.136704394	4.855384365
TCGA-AX-A2H8-11A-11R-A17B-07	2.215556885	1.836315969	4.374197478	1.274757606	0.971378618	3.036606619	5.873407654	1.449394548	1.526315265	1.442550233	5.071998459	4.549621424	2.344307797	2.0015483	2.02821573	1.33115031	4.96814228
TCGA-BG-A3PP-11A-11R-A22K-07	1.249629574	2.070993243	2.873727074	0.778930024	0.853895874	2.679042966	5.396941866	1.51478103	0.883068036	0.878141306	5.485504289	5.173660067	1.479086258	1.706585215	1.945793908	0.788716483	4.880386264
TCGA-AX-A05Y-11A-11R-A27V-07	3.962901768	2.36073313	5.158894825	1.387402745	1.420217383	3.005586013	5.089247814	4.082050108	1.600016701	1.822833145	5.762545599	3.717516533	2.537874813	2.46709717	2.22774075	1.656004647	4.675374511
TCGA-AX-A1CK-11A-11R-A137-07	4.292075238	2.880761329	4.235079271	1.021210903	1.416937774	1.241193891	5.443035263	7.56859866	1.540908338	2.527782258	5.87112255	2.739801585	3.098106534	2.383268191	1.930210249	1.269818008	6.504606959
TCGA-AX-A0J0-11A-11R-A27V-07	5.595078191	3.132767192	4.289035323	1.713020489	1.392023465	3.164033457	5.129760091	6.031540976	1.857083681	1.836689534	5.447925688	4.145635715	2.491712751	2.415073194	2.839606334	1.446996177	4.863153617
TCGA-BG-A2AD-11A-11R-A16F-07	2.598741832	2.505053098	4.151496151	1.79085084	1.80762299	3.115446273	5.274128218	2.903871023	1.588721849	1.853572548	5.536243035	4.006846374	3.265137291	3.079219905	2.148969026	0.942637364	5.274436679
TCGA-AJ-A3NH-11A-11R-A22K-07	2.201307524	2.160353924	3.881105798	0.881200456	0.858052148	2.442184582	5.321527669	6.401397578	0.983280276	1.21644555	4.2082777	2.106716127	2.432562151	2.191386744	2.131319237	1.036958613	5.662454563
TCGA-AX-A2HA-11A-11R-A18M-07	5.90611328	3.889775866	4.272584398	2.569383696	2.143919788	2.22113765	4.490929545	4.874762383	2.902022379	3.822345671	5.814504255	4.129015337	4.201823901	3.33077907	2.502758521	1.827829476	6.198122648
TCGA-AX-A0IZ-11A-11R-A27V-07	2.969678601	2.004107617	4.909039494	1.18692816	1.132866205	3.779163797	5.381377075	1.181708096	1.198686195	1.47796013	5.707437162	3.000100514	2.452985494	2.459966231	2.634363473	0.89127166	4.534024517
TCGA-AJ-A3NC-11A-11R-A22K-07	3.296794347	2.144213664	4.727743148	1.172647284	0.938773699	4.032703108	4.585025888	2.214080295	1.113887408	1.447821408	5.738291332	4.034447572	2.188552088	2.017767958	3.208871754	1.352794016	5.145239323
TCGA-DI-A2QY-11A-11R-A19W-07	3.793483921	3.102089885	3.922119036	1.34454761	1.208170874	1.893912509	5.269061512	7.016364175	1.615798292	2.315602279	5.495143463	2.516337269	2.870211478	2.583418831	2.120074221	1.213812875	6.247439802
TCGA-AX-A2HD-11A-11R-A32Y-07	2.022651385	2.267439796	3.677140061	1.410003741	1.043441557	2.908551656	5.903597498	4.673969533	1.127437106	1.945125629	5.000602681	3.097776106	3.097345951	2.831247037	1.955920985	1.05798654	5.497865833
TCGA-E6-A1M0-11A-11R-A144-07	1.19336959	1.931010595	2.959813398	1.085331291	0.923682171	2.375721716	6.125327009	1.001416095	0.962836571	1.033734898	5.795640127	6.215148702	1.514971136	1.473316648	2.178829	0.923682171	4.844566531
TCGA-BK-A13C-11A-11R-A118-07	1.804874456	2.963035436	4.501823678	1.105917921	1.157796009	3.308946525	5.629054968	0.980020987	1.251265965	1.833849833	5.342198508	3.769509653	2.819923323	2.647246848	2.881037752	0.93938903	4.688212823
TCGA-AX-A2HC-11A-11R-A32Y-07	2.824157947	3.869737531	4.143608209	1.565929882	1.507528546	2.896553494	5.455798415	1.058128633	1.919502347	2.083879125	5.118440907	3.200919684	1.939969914	2.464832573	2.341199593	1.252439127	4.398488332
TCGA-BK-A4ZD-11A-12R-A27V-07	1.898238702	2.859366881	4.344725623	1.458664012	1.358754842	2.199098334	5.72060717	1.417483803	1.585830138	1.479153772	4.866214444	3.754606817	2.13911443	2.157766774	2.67848409	1.398973757	4.931566751
TCGA-DI-A2QU-11A-11R-A18M-07	3.572929304	1.261576414	3.696433306	0.99252315	0.956076018	1.59861879	5.83548666	2.613077596	1.016114777	0.946863143	4.669377175	3.473444696	1.679392546	1.69833041	1.614652275	1.332393965	4.193667464
TCGA-BK-A0C9-01A-11R-A00V-07	4.624874475	4.058197397	3.707970256	2.327591318	1.691500269	1.334337081	6.758501945	4.534165134	1.940845213	3.465585364	3.48452803	3.311056633	2.560932399	2.110189959	1.436209756	2.217487909	4.651593933
TCGA-A5-A2K3-01A-11R-A32Y-07	8.081856525	8.151805273	4.450815388	5.118299698	3.265392219	4.253266956	5.028249741	6.051683903	5.32282677	7.057688224	6.56677645	8.791306148	6.569887309	5.490096001	3.642443522	4.540955157	6.933296004
TCGA-AX-A1CC-01A-11R-A137-07	5.941827311	4.749860082	4.21559711	3.650651043	3.151444894	3.636997867	6.946637062	3.386582729	3.686434256	4.037149746	5.159630895	4.744001348	4.066102262	4.154420701	3.145066232	2.860330722	5.177354908
TCGA-BK-A0CA-01B-02R-A277-07	8.005239482	3.184452531	5.806701473	2.34676736	2.659242321	3.707465992	5.662781412	8.942763925	2.787631678	1.69007378	3.780029616	2.399497929	4.118227043	4.25052377	3.962951065	1.614168387	5.152054848
TCGA-A5-A0GA-01A-11R-A040-07	7.872923339	3.068316201	4.647942385	1.72122887	1.2195188	1.710863826	6.410019405	6.724959589	2.048680294	2.706003948	3.065254825	3.523810017	2.709122372	1.990366973	1.98644993	0.939371795	4.842415814
TCGA-D1-A179-01A-11R-A12I-07	7.691118117	1.559390664	4.994750578	0.986362104	0.829201405	1.078528884	6.36154727	3.92323616	1.098374572	1.499353983	3.415382684	2.291486858	2.222158758	1.882654734	1.202574834	0.885031385	4.326687945
TCGA-BS-A0UL-01A-11R-A109-07	4.976588804	4.65319746	4.545014275	2.909712006	2.655497192	1.989066197	5.524166764	3.129715107	2.87803834	3.576385403	4.580247877	4.355680765	2.973379542	2.86417402	1.915544787	1.952334452	5.533823246
TCGA-B5-A11N-01A-11R-A118-07	10.14842759	5.229589523	4.154932237	3.966379606	2.391270343	2.385859352	5.121875614	4.809570246	3.41084462	3.970182172	3.880197031	3.972140677	3.878050174	3.085473889	2.530664109	1.554250595	6.164460433
TCGA-FI-A3PV-01A-11R-A22K-07	5.105132475	1.534055955	3.838982739	0.824808404	0.766464386	0.852406943	6.070354784	10.40480573	0.995019536	1.21301405	2.650365669	1.132007175	1.210941314	1.451151681	1.164480474	0.960565515	5.868220319
TCGA-B5-A11J-01A-11R-A118-07	3.168140422	2.68272842	4.131896041	1.738244977	1.324508337	1.609874529	6.607004582	6.280954864	1.85644321	2.22689558	3.01967163	2.365253751	2.530636641	2.530196546	1.918683802	0.973074155	5.226665662
TCGA-BS-A0T9-01A-11R-A12I-07	6.219067059	1.69353805	5.665435877	1.358928938	0.75875953	0.804144884	7.021889566	4.159032383	0.777882622	2.595780382	3.239120663	2.737879572	2.217017208	1.875502872	0.942219222	2.090222367	4.03451221
TCGA-D1-A16I-01A-11R-A12I-07	2.798565954	3.514431543	2.584143419	2.314947869	0.978465661	1.344959509	7.596050824	3.806448174	1.147329166	1.912757602	4.636072175	2.018499103	2.601823456	1.503067706	1.084160524	3.347216066	3.652024058
TCGA-AJ-A3EM-01A-11R-A213-07	3.186185678	1.124735647	3.85141082	0.843426717	0.843426717	0.976028775	5.961468264	5.143808639	0.878937262	0.919095842	2.732093215	1.677139066	1.546921534	1.393578759	1.099204832	0.913181092	2.056278654
TCGA-D1-A1NX-01A-11R-A16F-07	6.61258321	1.878322497	3.865768224	0.908536924	0.577732394	0.97709483	5.689731282	4.84230852	0.965030959	1.597272031	4.450817181	2.822241815	2.510493851	1.883256134	1.669148967	2.303069962	4.203692128
TCGA-D1-A16B-01A-11R-A12I-07	6.495903215	3.758884987	5.34796659	4.213303097	1.232635252	1.880710872	7.10751021	6.693802953	1.919170157	4.402921633	3.510784443	3.4565484	3.138988084	2.75078921	2.02910526	1.465165628	4.417834294
TCGA-AX-A062-01A-11R-A00V-07	4.4577164	1.401313904	4.711356527	0.957926627	0.318346777	1.125804086	5.27838579	5.494845088	0.364295497	2.472150816	2.700242542	1.963837249	1.837108802	0.919341503	1.017707044	0.789271328	3.685515684
TCGA-AJ-A23M-01A-11R-A157-07	2.676804479	2.743691829	3.377037682	1.495591376	1.187360681	1.405499916	7.04449926	7.358449904	1.481921462	2.21387495	4.504497209	2.148235989	2.668155669	2.820968488	1.399260796	1.234648986	3.895673476
TCGA-B5-A121-01A-31R-A118-07	4.200035041	2.3605779	4.418848154	1.121840188	1.096334742	1.129185507	6.944117617	8.006884956	1.24909099	1.743497386	2.956571546	1.721223366	2.590758796	2.402538475	1.598236945	1.777237853	5.030333645
TCGA-AP-A0LN-01A-11R-A040-07	3.52572014	3.308585002	3.7302341	4.543314296	0.8730955	0.765239803	6.575778662	3.8689315	1.196045627	3.460546358	2.692690158	1.905093981	2.910847212	2.571228112	1.228717683	1.372792907	4.949845324
TCGA-B5-A0K9-01A-21R-A104-07	5.408066285	3.281331112	4.882581305	2.413304758	2.108571981	2.153824656	6.467506935	7.59153042	2.185846056	1.76271333	2.951924149	2.637151846	3.135533957	3.108337224	2.227795453	1.698614919	5.940937627
TCGA-AX-A05U-01A-11R-A00V-07	3.798102426	1.32027877	3.668432727	1.373694009	0.999353442	1.382774638	7.736385249	5.971514309	1.062672142	1.144026624	2.958636316	1.294411155	2.640521147	2.369501488	1.301530106	1.213607937	4.217106815
TCGA-AP-A051-01A-21R-A00V-07	7.692162616	4.260179498	4.980284415	2.850638109	2.346436625	2.5928452	7.457946806	5.42924592	2.475274987	3.416835748	3.535086393	3.855680458	3.530744016	3.071493074	1.799313978	1.545231112	3.885044393
TCGA-EO-A22Y-01A-11R-A180-07	4.437283011	1.77316123	3.615839166	1.544440166	1.028044167	1.208683362	7.019545745	7.776229567	1.32868412	1.306183816	3.101227516	1.941792217	2.649202673	2.380814559	1.166166098	1.006608491	3.439068653
TCGA-A5-A1OG-01A-11R-A14D-07	7.611136897	3.534716785	3.682925565	2.40674284	2.027653949	1.393903019	5.716412347	5.699829775	2.54614254	3.514606996	6.104684025	4.558542549	3.089395136	2.575583507	1.887742764	1.828662889	4.988233314
TCGA-D1-A162-01A-11R-A118-07	4.865428164	2.56628288	4.16721764	1.2271196	1.298043079	1.382560846	6.996822454	8.11637582	1.288573785	1.228139269	3.367340477	1.956715215	3.299025495	3.149016597	1.584612942	0.894282302	4.695561689
TCGA-EY-A1GK-01A-11R-A13S-07	4.396167972	4.640387426	4.002524706	3.033334903	2.416427642	2.06033727	6.415046513	5.744511614	2.958499013	3.511107289	3.894942433	4.267214273	3.281533772	3.035181978	1.807974693	1.856514917	3.78758772
TCGA-EY-A1GU-01A-11R-A13S-07	8.337138477	2.293984865	5.151464946	1.371034553	0.978770672	1.358570349	6.624398099	8.954019275	1.402124643	2.047287407	2.626983141	1.593817947	3.130069752	2.470314344	2.036188228	1.337374459	5.603168305
TCGA-AP-A0LE-01A-11R-A104-07	3.294337171	2.079583425	4.097343305	1.371782969	0.962076462	1.022241387	5.905701275	3.399742354	1.069971098	2.66275266	3.188974832	3.387619338	1.761785956	1.572889886	0.999524397	1.093947722	4.811943932
TCGA-EC-A24G-01A-11R-A16F-07	6.05319199	3.552311525	4.606650841	2.437241963	1.464451678	1.824754062	7.287503862	7.11661985	2.786896695	3.237572646	3.584501831	3.80919529	3.241678333	2.941195576	1.457240655	1.373893013	6.030930827
TCGA-B5-A11L-01B-21R-A13S-07	6.883610627	4.26477987	5.151686174	1.244412184	1.021141156	1.277257279	5.298273155	6.636285395	1.39966839	2.049821791	3.739149428	3.039267943	3.196424377	2.935442308	2.333581685	1.767029006	5.799980832
TCGA-AJ-A2QN-01A-11R-A18M-07	4.888781613	2.05237475	4.773596732	1.368949625	0.792659111	1.217403659	7.398162334	6.798844462	1.2570913	1.260440447	3.174169531	1.887171125	2.634397194	2.371719898	1.272063944	1.404750934	3.465036928
TCGA-BG-A0M3-01A-11R-A104-07	4.086875	1.066192691	4.262794271	0.747599621	0.268387571	0.479575395	5.42360942	7.083271074	0.606180995	0.835059875	1.771316131	1.663221873	1.730928356	1.479156364	0.593795611	0.534726276	4.395948896
TCGA-D1-A101-01A-12R-A10J-07	5.965438637	4.380586207	3.930369881	3.008856444	1.977679524	1.977091195	5.823503215	4.340097847	3.075260847	4.105732343	4.419064349	4.849532644	3.169633945	2.427762343	1.862921775	1.588437789	5.391037908
TCGA-AP-A1E3-01A-11R-A137-07	4.466527809	2.666794468	3.813695649	2.00693285	1.491657932	1.348823645	5.919471811	1.020720805	1.780685529	2.111321425	3.198380115	3.670977711	1.882404868	2.050122881	1.228233449	2.341883243	3.526431741
TCGA-BG-A2AE-01A-11R-A16F-07	6.392280414	4.658446936	5.581987215	2.278161805	2.177832023	2.309566255	6.793754707	4.151315849	2.90546588	4.093352758	6.237086095	4.179783677	3.996442273	3.292856305	2.914885034	2.561190479	5.587787495
TCGA-AX-A1CJ-01A-11R-A137-07	3.474889614	3.04674091	4.175132789	1.385549324	0.951221564	0.822267316	5.349052982	6.618595365	1.180514771	1.534250779	2.4533375	2.221021743	3.102001375	2.794211908	0.910927917	1.047721588	5.541955874
TCGA-EY-A1GI-01A-11R-A13S-07	5.318941969	3.136281113	4.897011606	2.317052269	2.055958778	2.383168027	6.679305584	7.600170824	2.398623275	2.006764093	4.093116435	3.198157688	3.860987063	3.166293787	2.383748146	1.253360918	4.259754668
TCGA-EY-A2OM-01A-11R-A18M-07	5.118416929	1.563752744	3.807575754	1.092336241	1.195517346	1.910570388	7.267194249	8.094629116	1.086175117	1.43622806	3.403539848	2.651514744	2.442706849	2.941948654	2.605729093	2.274586292	4.768878225
TCGA-AJ-A2QO-01A-11R-A32Y-07	3.835430484	2.32276898	3.430809727	1.463067969	1.146631607	1.550638547	5.829712714	8.270820196	1.444250573	1.994379728	2.94997672	2.307098314	2.448676234	2.414324501	1.199528223	1.013782372	4.326337225
TCGA-BK-A139-01A-11R-A118-07	4.464898958	2.667946282	4.256120663	2.170609539	2.099355532	2.540509842	6.734760588	8.750524018	2.53955571	2.521524018	3.598738557	2.871906811	4.022214896	3.609694593	2.05149675	1.493055908	5.170745068
TCGA-AJ-A2QK-01A-11R-A18M-07	4.554492126	4.361240491	4.080065552	3.46279042	3.038399193	2.173016408	6.401106218	6.9834102	3.009658646	3.691927865	3.966103914	3.694640154	3.475777646	3.275290606	2.170223124	2.371346486	5.458410813
TCGA-D1-A16O-01A-11R-A12I-07	1.752740633	1.155153305	4.707232907	0.644526463	0.694925958	0.628618646	6.039431365	5.10547032	0.63351118	1.004475215	2.545990268	1.957885861	1.683209934	1.648428812	0.890015362	0.950133485	4.004071544
TCGA-D1-A2G7-01A-21R-A180-07	7.128253692	1.975492525	3.250144304	0.67921815	0.714875722	0.920073986	6.57254987	9.073278046	0.947100769	1.138286527	4.071188091	1.213168973	1.790981492	1.875232807	1.377329249	0.856531556	4.221838399
TCGA-A5-A0G2-01A-11R-A16W-07	4.589560898	3.692943005	4.62925204	2.877595489	2.28369827	2.655020587	5.808582567	2.837574221	2.669046765	3.629628387	6.001085553	4.737070385	3.91298549	3.357145941	1.949913797	2.076030866	3.664142127
TCGA-B5-A3FC-01A-11R-A22K-07	4.260224006	4.355765381	4.404045183	4.269897086	2.858897094	2.429477796	6.181501261	6.028092954	3.257597594	3.728232969	4.719982927	5.198535611	4.371631486	4.051232019	2.248181329	1.554584843	5.057331515
TCGA-AJ-A3I9-01A-11R-A22K-07	3.649079294	1.634966697	4.653798584	1.349775023	0.975763467	1.397780332	5.789858318	6.552251273	1.127153569	0.976006523	2.216387683	2.000491053	2.697678981	2.460131583	1.149145864	1.014051573	4.556803671
TCGA-EC-A1NJ-01A-31R-A14D-07	5.792828926	4.654328115	4.519984775	2.750173498	2.070236295	1.998616923	5.604542691	6.784966975	3.051242796	2.962152743	3.634664296	3.62020501	3.328860251	3.065420101	2.137466148	1.760382331	4.970621261
TCGA-E6-A2P8-01A-11R-A19W-07	4.895199329	4.342884562	4.231469316	2.774505346	1.867608558	3.093118709	7.166944181	2.401039864	2.529782304	3.902235345	4.96168677	4.380391144	4.528841558	4.32640812	2.670724813	1.8510667	4.6630179
TCGA-BS-A0UJ-01A-12R-A104-07	5.98564883	3.298696708	3.486942676	1.670386868	0.858754424	1.004680405	4.973910129	1.649164246	1.34757823	2.70633509	4.568005373	2.893820216	2.487935723	2.462501348	0.942156677	3.763838396	5.819162543
TCGA-AJ-A3BH-01A-11R-A19W-07	4.767820016	3.781005556	4.391004458	2.311767721	1.577661524	2.086406692	6.911740934	5.07046066	2.81426381	3.23361235	3.64917044	3.805378316	3.568292717	2.985632526	1.961510533	2.776785616	4.536358301
TCGA-A5-A0GE-01A-11R-A16W-07	3.318717654	3.160702148	4.460310663	1.567895259	1.066202783	1.180259205	6.603410738	5.557155203	1.81177422	1.648457223	2.869550864	2.298742058	2.176182683	1.683809478	1.165827768	1.38967103	4.642252699
TCGA-DI-A1BY-01A-21R-A137-07	3.504510474	3.784453857	4.418237991	2.331405766	1.022508694	1.202152478	5.321825248	5.23308462	1.920857077	3.098255611	3.10314807	3.708946608	2.178246111	1.925559069	0.675802944	2.526189745	5.198487269
TCGA-PG-A916-01A-11R-A37O-07	3.896171812	2.402390766	4.188467867	2.518572836	1.628583528	1.111842757	6.374370223	5.879519016	1.482202391	1.50067479	2.301712957	1.984942794	2.625409913	2.380562343	1.392166079	1.382169711	5.190579807
TCGA-AJ-A3EL-01A-11R-A213-07	8.546811138	4.698930123	3.551034852	4.038267615	3.004443885	2.668225365	7.012157652	5.809978824	3.328192887	4.71357084	5.339495118	6.006331431	3.855458322	3.280383645	2.794739305	1.979302194	5.725855549
TCGA-H5-A2HR-01A-11R-A180-07	2.786358778	2.152839126	3.931983067	1.102232498	0.771603352	1.262870018	5.693805219	5.438294241	1.102556278	1.164097231	4.506370198	3.808528122	3.261787543	2.912699672	1.322954296	1.729858974	4.122800469
TCGA-AJ-A23O-01A-11R-A157-07	6.918938725	5.066933092	4.174103664	3.17074531	2.164287548	1.871558525	6.479234816	7.563687237	2.939335682	3.851275686	3.713281747	4.538019177	3.429144921	2.868335713	1.940370871	1.785410151	4.990054258
TCGA-A5-A7WJ-01A-12R-A34R-07	3.58822458	1.932195446	5.308993174	1.314469379	1.064525991	1.068818753	6.545118601	5.425830656	1.213229375	1.300498767	2.803146923	2.537335785	1.573615623	1.459139666	1.349133171	0.990206446	5.116013768
TCGA-AX-A1CI-01A-11R-A137-07	3.21463368	1.202381567	3.779488476	1.450197361	0.00257931	0.023091357	4.896968271	4.142545858	0.125765162	3.156293799	1.186291624	1.005736141	0.967012877	1.144634865	0.697555352	0.318124232	4.656313431
TCGA-EY-A1GX-01A-12R-A13S-07	4.343801337	1.149585191	5.08684145	0.605238134	0.57509452	0.827480626	5.501190143	7.883291627	0.598758869	0.605379424	1.480180504	1.876476196	0.920609867	0.815963414	0.917328065	0.754161611	4.746414713
TCGA-D1-A16X-01A-11R-A12I-07	6.356748629	5.490872735	3.333338505	3.082927213	1.992485144	1.466412141	7.786389398	6.395664798	2.845396388	3.952392765	4.7766987	3.88540673	3.654606123	2.779737717	2.328618046	3.117954484	6.051358226
TCGA-AJ-A2QL-01A-11R-A18M-07	4.175167686	3.086644224	4.660123231	2.249093087	1.722209365	2.265131048	7.003619581	7.62272962	2.031995577	2.037581809	3.148625128	2.831942456	4.630389704	3.869635346	2.133034939	1.122753468	4.271146902
TCGA-B5-A11P-01B-11R-A14D-07	5.908523294	2.561722836	3.95747886	0.707311138	0.644135356	0.912482058	6.380723034	7.302338247	0.638444586	1.14954998	1.987126354	1.058600903	1.606410574	1.273311776	1.310309944	1.165414774	3.444652506
TCGA-BK-A6W4-01A-12R-A34R-07	4.009364084	2.16585859	4.539864534	1.153989878	1.149935487	2.269128319	5.603349923	5.713284038	1.159186698	1.26586151	4.745546057	3.848481941	2.708068586	2.318484301	2.083471762	1.457651491	5.033976269
TCGA-EY-A2ON-01A-21R-A18M-07	5.961914642	1.230687669	4.01951687	1.056440444	0.851644213	2.478653346	5.308430433	9.81987862	0.994566384	1.284388124	4.887694022	3.451732021	3.302023153	3.276761324	2.030417186	0.84329604	5.563503567
TCGA-B5-A11S-01A-11R-A118-07	3.730350863	2.668084064	4.402667196	1.931355585	1.563008088	1.488337999	7.722014564	8.346636144	1.535155632	1.423781869	3.143176454	1.76248395	3.359374305	2.893582195	1.62991748	1.351910437	4.453722981
TCGA-AJ-A3NE-01A-11R-A22K-07	7.3650685	3.275641788	5.573315942	2.833367018	2.30794856	2.55493361	7.007898255	6.19415412	2.741496681	3.151082015	4.260440005	3.580780397	3.756843904	3.308042975	2.579747278	1.600469903	5.514508525
TCGA-B5-A11H-01A-11R-A118-07	4.437292728	4.381977788	4.33141505	2.876854227	2.311276444	3.082170438	6.900279736	8.614356014	2.91772743	4.015591952	5.084628296	5.054347329	3.839573551	3.808385653	2.942994891	2.197751221	4.787713773
TCGA-FI-A2EX-01A-11R-A17B-07	3.79825246	2.002967962	4.182787511	0.766135096	0.971995091	1.080772767	6.304598355	8.675092907	0.866604936	1.687938122	4.631743823	2.271320526	1.917559818	1.747115793	1.088738429	1.463658288	3.816891666
TCGA-AX-A3G7-01A-12R-A213-07	4.773668836	2.071987065	3.321338704	0.614328901	0.340098826	1.065048606	5.109494273	6.458566623	1.096220025	1.292521341	4.599891719	3.418866151	3.539467479	3.31980458	1.818834294	1.121704488	4.462265107
TCGA-FI-A2CX-01A-11R-A17B-07	7.308082644	6.307095963	4.992981959	4.912981995	4.369351306	5.84345335	5.780536686	0.716105185	4.900126988	5.344958292	7.731271015	6.658441991	6.693755785	6.394187154	5.598913735	3.184542554	6.53235276
TCGA-D1-A0ZS-01A-11R-A118-07	2.421751301	1.287636292	4.133802787	1.058670311	1.008798077	1.209415215	7.734974152	3.060814807	1.11157449	1.139614043	4.152248107	2.420743175	2.451301425	2.309190787	1.188076715	1.302518776	3.491628417
TCGA-AP-A1DO-01A-11R-A137-07	4.462470278	2.65641359	5.407905311	1.622519575	1.157564172	0.937199875	5.555134774	2.714635869	1.914886082	3.091056156	1.741096888	3.554764768	1.990970021	0.921176138	1.476766734	1.650019756	5.440194307
TCGA-D1-A1NS-01A-11R-A14D-07	6.745462335	1.608772884	4.667729216	0.93935105	0.790244452	0.70316712	5.99113591	7.408705206	0.956683462	1.017505671	2.640622552	1.510527032	2.623005816	2.202058204	1.105141602	0.751334577	6.018241555
TCGA-D1-A1NZ-01A-21R-A14D-07	8.224555511	4.097024565	4.724382579	2.195974167	1.694623097	1.926037607	6.525890147	8.187403115	2.734916129	3.245791328	3.607434434	3.192063519	2.935244957	2.413658144	2.080396754	1.836143753	5.666436849
TCGA-BK-A0CC-01B-04R-A277-07	3.066723189	2.414674632	5.967623755	3.062214911	3.081356835	3.68955163	6.545803701	8.222705946	2.278638072	1.866718591	6.402893932	1.856159632	4.130576721	4.255921947	4.169033547	1.708974921	3.325660632
TCGA-BG-A0VX-01A-11R-A118-07	7.187400851	3.631129776	5.413997933	2.483814978	1.491269512	1.417488432	7.119184495	5.836894831	2.179971867	3.411695748	4.064904554	3.931762951	3.493309884	2.655289753	1.945708752	1.624809712	5.074078008
TCGA-AX-A0IZ-01A-11R-A118-07	6.737764357	5.150259859	4.996260793	2.795590547	1.829251258	2.28545368	5.714629644	4.672864571	3.292594603	4.915758383	4.898549878	5.313837296	3.467515219	2.549644803	2.595902735	2.155269026	5.988956115
TCGA-AX-A3G3-01A-11R-A213-07	6.616739026	4.683392052	3.97656439	3.430772213	2.880723054	3.283343815	5.470684457	4.937282364	3.076364707	4.174693084	7.151358028	6.255103276	4.848012176	4.777972971	2.628197303	2.055654158	6.097644015
TCGA-AX-A2H2-01A-11R-A180-07	5.686959566	4.212451447	3.515901356	2.181597905	2.068593743	2.041733703	6.487289637	5.217281061	2.612057331	3.531064087	5.287709667	4.049594066	3.018186241	2.783286527	1.869314451	2.66387065	4.105627779
TCGA-D1-A1NY-01A-11R-A16F-07	6.240631911	2.029057644	4.437219395	1.939793995	1.212683334	1.958933603	7.603135106	9.412052606	1.715172307	1.49687236	4.657432164	3.060471267	2.634797777	2.3726031	1.894728642	0.993174568	5.160556002
TCGA-AP-A0LP-01A-12R-A104-07	4.687147423	2.427841131	4.146868814	1.59583098	1.024640084	1.120218618	5.809932275	7.846557983	1.412180794	1.918837725	3.473096303	2.47147397	3.345181241	2.910714701	1.606300591	1.395992685	6.1374895
TCGA-AP-A059-01A-21R-A118-07	10.40755795	5.84113308	4.280712596	3.49695263	2.928466128	3.06585068	6.281392869	6.120472367	4.476903542	5.503727236	5.888925581	6.74921892	5.051460822	4.501485052	3.798121592	3.261091156	6.615798561
TCGA-AX-A0IU-01A-11R-A16W-07	4.290163192	2.609313195	3.221049961	1.052803379	1.026068166	0.890126144	6.2318287	6.087618603	1.112525755	1.669211742	5.427596558	1.917792141	1.546423031	1.475772795	1.42813222	0.985249202	4.873687684
TCGA-BS-A0V7-01A-21R-A118-07	2.542427723	4.172886542	3.423232084	2.860968997	0.936049263	1.334607078	4.936912653	2.784896714	1.393399345	2.970771021	2.49336136	4.230589663	2.359841241	2.100182117	0.220331711	-0.037967196	6.193668346
TCGA-EY-A72D-01A-12R-A34R-07	2.80477897	1.802599064	5.569318072	1.08087014	0.96405642	1.521299681	7.264278385	9.711545263	0.953233865	1.121259073	3.355353498	1.378192457	2.339184368	1.89749615	1.197742237	0.850191003	3.085199462
TCGA-BG-A0LX-01A-11R-A16W-07	3.948458017	3.425943994	4.389082465	1.829016188	1.871417012	1.955616198	6.169840852	5.875418974	2.099195079	3.148038848	3.698420436	3.340971875	2.260051724	2.383359448	1.391775438	1.131424349	4.540162203
TCGA-EO-A22R-01A-11R-A18M-07	4.073577859	3.225244273	4.118011297	2.397073177	2.001369187	2.223437543	7.838921178	6.054771258	2.177822415	2.638127925	3.520899262	3.494931869	3.889330137	3.192370685	1.893030265	1.707437155	5.848976959
TCGA-EO-A3KX-01A-11R-A22K-07	4.345137482	2.340920373	5.041248508	2.073889232	1.550737319	1.353227738	6.153512915	7.228518518	1.738171465	2.393071562	2.796880407	4.050119771	2.285648104	2.404620237	1.656068075	1.164588478	4.179382815
TCGA-BK-A56F-01A-32R-A27V-07	4.632457951	2.549786778	4.764615335	1.419825748	1.310043807	1.652790849	6.165006072	6.821186063	1.294553649	1.537043247	3.14151497	2.433232356	3.300953261	3.011236178	1.610016185	1.285324598	4.61446479
TCGA-D1-A167-01A-11R-A12I-07	4.449119829	2.389121244	4.139212682	1.286557616	1.136691355	1.476451562	8.024748866	4.195225185	1.654755805	2.089708294	2.018225244	2.651639521	1.946289928	1.516412598	1.712069913	1.674896167	4.405867163
TCGA-A5-A3LP-01A-11R-A22K-07	8.647364173	2.698519697	3.977884227	0.941759254	0.938463846	1.548823676	5.660057331	8.270785167	1.572416341	1.876721509	4.927636328	2.874408822	2.926844255	2.699776608	1.148873607	4.026232838	3.464906565
TCGA-EY-A1GV-01A-11R-A13S-07	4.796224395	1.245517901	5.402545221	0.457566949	0.442665445	1.767714039	6.274153626	7.402121912	0.721195421	2.637244206	6.928830118	2.605487449	2.374321518	2.039791543	1.682539127	0.58389293	5.280433891
TCGA-A5-A0R8-01A-11R-A104-07	5.007689362	2.754319017	3.932110192	1.511176092	1.158986675	0.838316829	5.662592887	6.976230946	1.60021477	1.801840866	3.338823155	2.725093063	3.093554141	2.945918111	1.188864167	0.908469222	5.261773251
TCGA-EY-A1GM-01A-12R-A14D-07	3.979357243	1.73524961	3.097178338	1.15229157	1.127317335	1.082330339	6.701855099	5.827791947	1.222221745	3.199470434	2.038829808	2.100672804	2.275632462	1.682990627	1.811332776	0.962033998	4.787888137
TCGA-D1-A2G0-01A-11R-A32Y-07	3.906634889	3.876218327	4.073239538	1.99532895	1.655940683	1.447636534	5.141213716	2.868303747	2.447526102	3.616037585	3.220970111	4.254471193	3.343816357	2.325272662	1.612805954	3.151125795	3.67878703
TCGA-B5-A5OE-01A-11R-A31O-07	2.258543558	1.130438272	5.054048071	1.015108052	0.871697737	1.154447168	7.097338173	9.360332497	0.844414808	2.896968697	3.435958274	2.255993241	2.458648861	1.885479193	1.078767943	1.184292556	5.934955102
TCGA-D1-A3DH-01A-11R-A19W-07	3.4243403	1.770776433	4.238760205	0.930750767	0.865228361	1.601969166	6.36104694	7.023811391	0.922408043	1.272493868	7.58294426	2.386027434	1.491702823	1.452236691	1.189201555	1.3690163	3.262657323
TCGA-BG-A0MT-01A-11R-A104-07	2.473492677	2.248424645	4.550668916	1.286265259	0.979200315	1.664339527	6.698337299	9.159571033	1.156920054	1.581624032	3.10796744	2.98362972	4.059290508	3.553176729	1.360435449	1.215464786	3.870961451
TCGA-D1-A16F-01A-11R-A12I-07	7.75586111	3.016894071	4.968584811	1.017621509	0.930783861	1.683239863	6.664807314	8.16165482	1.282642757	1.252625713	3.383056085	2.237432065	2.616901451	2.405266199	1.953814956	1.576605548	5.644692201
TCGA-BK-A26L-01A-11R-A277-07	5.474768167	2.377651808	4.823573314	2.329951733	2.117101513	3.911827633	6.244394361	7.89201267	2.351910405	1.571076662	4.851670621	2.421913413	4.722190895	4.244196959	2.972810937	1.59822559	2.746657637
TCGA-D1-A17F-01A-11R-A12I-07	4.925653325	2.5126209	3.952430239	2.439536204	0.858193433	0.829464063	5.181906588	5.332044296	1.917202117	2.466644396	3.32641212	3.301852075	2.951209953	3.074543844	1.245324821	2.576239972	5.935757181
TCGA-D1-A2G5-01A-11R-A17B-07	5.047889024	2.234825954	4.26762905	1.23665194	1.246198673	1.395982475	7.284361163	6.620366801	1.478732443	1.44637423	2.367913607	2.812798054	2.245487217	2.084412555	1.730291551	1.169429009	4.243892878
TCGA-BS-A0UV-01A-11R-A16W-07	3.833378816	3.061590372	4.864011342	2.661981202	1.773492209	1.746116471	6.405580576	7.143537837	2.151891586	3.114582938	3.883046191	4.103269212	2.925654803	2.8755994	1.668359019	2.532826772	4.512957737
TCGA-A5-A0GV-01A-31R-A16W-07	5.321170174	1.339899777	3.811017385	0.757460354	0.567004654	0.591000042	6.06297147	7.240310329	0.446484914	1.042155814	1.598773566	1.346550827	1.268888441	0.519314522	0.813952991	0.708326538	5.380885114
TCGA-BG-A0M6-01A-31R-A104-07	1.667891301	1.965254682	3.447771376	1.257812777	0.968165449	1.338656483	7.375962252	9.910636243	1.149016095	1.258653715	2.185665334	2.22495125	1.563669947	1.325848085	1.351613	1.131873695	2.405181999
TCGA-A5-A0GB-01A-11R-A040-07	2.639844234	3.065343735	4.056285081	1.984613263	1.79406665	1.521948571	6.520475768	2.760838239	2.127131758	2.439497826	2.86974077	3.392229096	2.39940265	1.680031229	1.252022632	1.601533498	2.201742161
TCGA-D1-A0ZU-01A-11R-A10J-07	7.217643322	1.989939368	4.807738075	1.761627919	1.155517548	1.262817392	6.920311916	5.910935688	1.294427168	1.628350708	2.750393529	2.047084018	1.85566559	1.673918139	1.19382632	0.895974934	3.785000744
TCGA-A5-A0GI-01A-11R-A040-07	4.127699248	3.376956851	3.969832606	1.592587589	1.012822913	0.914052653	6.363179968	6.867031683	1.607190993	2.206172049	3.075101865	2.727882893	2.257016059	1.956193714	1.167776272	1.423997594	4.633634498
TCGA-QS-A5YQ-01A-11R-A31O-07	4.798747276	4.489626546	4.341747826	2.701093936	2.011410948	1.779810648	6.445724159	6.144095206	2.431351456	3.896354385	3.608285245	4.103921498	3.647953502	2.880210218	1.678913638	1.567405511	6.112449336
TCGA-BG-A0M7-01A-11R-A040-07	6.265362599	3.718130131	3.673825249	1.538604996	1.021743241	1.260285299	6.43221533	7.472279977	1.356574052	1.320410213	3.276040955	2.223176488	2.933054794	2.393601273	1.395801342	1.468631557	5.823896201
TCGA-AX-A1CF-01A-11R-A137-07	3.386900073	2.660353777	3.513832919	1.456844734	1.117818334	1.46149005	6.963074765	5.139208821	1.50429147	1.313585194	4.949552636	3.811897445	2.513309054	1.638017185	1.655414567	2.483237202	4.940921885
TCGA-B5-A0KB-01B-11R-A14D-07	7.013567613	3.14778746	4.11509217	1.388333883	1.263704808	2.247710919	6.426510016	7.930131942	1.596226962	1.31735342	3.758940634	2.897262794	3.681829746	3.837259235	1.799578625	0.768901487	4.165225059
TCGA-D1-A3JP-01A-31R-A22K-07	3.160781738	3.696686731	5.156171273	1.769529161	1.68598872	1.760685987	6.419042164	5.475020994	2.172624111	2.481993521	4.100105911	2.407604617	4.161405539	3.782043801	1.800145957	2.080119329	4.26412798
TCGA-A5-A1OF-01A-11R-A14D-07	7.269679196	4.773309756	3.352879585	3.92704304	2.420157035	2.510714214	6.319495222	4.952717411	3.366528722	4.658488504	4.653216351	5.208974584	4.612637243	4.037596678	2.761024375	2.47793696	5.787434694
TCGA-D1-A165-01A-11R-A12I-07	4.180968961	1.908790644	3.851617416	1.075450472	0.946646758	0.921506618	7.517635891	6.733309681	0.992707603	1.319679752	2.633823941	1.571525496	2.106302069	1.906805503	1.47753327	1.17359819	3.178840924
TCGA-AX-A3FS-01A-11R-A22K-07	4.242307251	2.75683281	2.50986589	1.83260089	1.559962139	2.038814935	6.127606796	3.809461859	1.884156005	1.871900505	5.160898266	3.287659962	2.955862609	3.049999201	2.169569481	1.888215306	3.55955485
TCGA-EO-A2CG-01A-12R-A180-07	4.721484749	1.675965357	3.037547106	1.137172534	0.930386546	1.27624504	6.079037504	5.51646553	1.234417036	1.439978502	4.13885375	2.122457901	1.842039821	2.107865768	1.035294688	1.411857237	3.667455607
TCGA-AX-A3G1-01A-11R-A22K-07	7.962367673	5.093504138	4.913968362	2.530085516	2.20459331	2.05262237	6.232792109	8.263597378	2.728373737	2.780712438	4.056922551	4.367373762	3.296494076	3.627562574	2.69349296	2.058674818	4.741247884
TCGA-EO-A3AZ-01A-12R-A19W-07	4.177869085	5.807404843	3.01372848	3.033489388	1.455553916	2.649094212	6.101884167	0.55821868	2.198278369	4.490386899	6.437619368	6.835104385	4.122399058	3.282639567	2.875758432	2.707105912	5.817456943
TCGA-FI-A2D0-01A-11R-A17B-07	4.449795548	2.386365192	5.295741568	2.174849131	1.384686061	1.651006754	6.878146394	4.390092492	2.028309938	2.602011402	2.873210851	3.853308918	2.371577486	1.728143866	2.102406659	1.111738991	4.475136864
TCGA-D1-A1O7-01A-11R-A14D-07	5.393577079	1.906946901	4.178386931	1.241118314	0.831071998	0.941077202	6.36440299	7.630034066	1.603924156	1.676872483	2.860646768	2.250473851	2.390073317	1.943572769	1.700047903	1.670299173	6.083529197
TCGA-KP-A3W3-01A-11R-A22K-07	5.619958066	2.98153192	4.94721926	1.703475036	1.513599981	2.280068557	6.12216305	8.581114563	2.317191409	2.420071405	6.755799315	4.47185515	3.35794257	3.752913713	1.920778314	1.343244555	3.70239589
TCGA-EO-A22X-01A-11R-A180-07	7.307471267	2.726889438	3.620277971	2.267906564	1.559001037	2.265418781	6.866302898	1.824371685	1.877909991	1.983429926	5.108671876	4.68223988	4.069827834	4.088799285	1.737974119	2.853686363	3.748470213
TCGA-EY-A1GH-01A-11R-A13S-07	4.518160795	1.812955424	4.91442081	1.385053171	1.372197263	1.334587452	6.938793748	8.239377126	1.270876034	1.039522166	2.816085963	1.69964431	3.330518201	2.730839497	1.808277611	1.119999073	5.264655391
TCGA-AJ-A3OK-01A-12R-A22K-07	2.980902447	3.53063704	4.033065275	1.53707096	1.043298894	1.459406244	4.614141351	1.551460117	1.537682493	2.348076815	3.045882698	1.85913169	2.951757767	2.978819069	0.952323154	1.618330048	4.328564741
TCGA-D1-A17U-01A-21R-A12I-07	4.66217783	3.037446247	4.61699089	1.56393625	1.273945686	1.361270498	6.67895051	7.773162636	1.833360187	1.87364817	3.462179328	2.445870633	3.261222257	2.62944016	1.321977583	1.292368075	4.899475687
TCGA-BK-A0CC-01A-21R-A277-07	2.67164759	1.818878227	5.324328815	1.800170712	1.735786178	2.358771351	7.471805533	7.122085347	1.509750163	2.14678915	5.478866914	1.878093133	3.5314474	3.384813012	2.789507667	1.316136461	3.343325787
TCGA-AP-A05O-01A-12R-A118-07	4.574759499	2.398058066	4.580649044	1.141870406	0.720920781	1.92741386	6.514198044	6.36414263	1.588440641	2.374390537	5.069787335	3.474700808	3.813556625	3.126326707	1.673645316	1.483804692	5.153476801
TCGA-BG-A0YU-01A-21R-A10J-07	2.219982015	2.185571914	4.333673081	1.642920009	0.982900708	0.669095702	6.543352646	5.194429901	1.07096947	1.244282458	2.248876109	1.797583176	1.929818092	1.555374482	1.116985339	0.823366309	4.461648368
TCGA-EY-A1GR-01A-11R-A13S-07	2.922587516	2.329632343	3.963722813	1.280622454	1.067559027	1.960878432	6.643096859	5.189484826	1.139022769	1.940449475	3.996956658	3.186598811	4.189451002	4.271205172	1.158808587	1.048354519	3.869994645
TCGA-BG-A221-01A-21R-A157-07	6.521811124	3.784371582	4.858364449	2.290555719	2.193393238	2.236273544	7.064084941	8.367134489	2.700746603	3.998429304	5.610150343	5.455261868	3.973859388	3.51776745	3.25144144	2.169320511	4.818761054
TCGA-FI-A2D4-01A-12R-A17B-07	1.670913578	1.726299935	4.847506528	1.06985207	0.978132894	0.937299474	6.523670391	5.065073151	0.977661833	0.879509288	2.18996815	1.682688616	1.769041435	1.451595355	0.692308695	0.854685129	2.456669356
TCGA-D1-A17T-01A-11R-A12I-07	5.815824677	2.789218127	4.448865561	3.401725986	1.276562577	1.145824752	6.578169063	5.730194868	1.327322282	2.46772195	3.476619365	3.0511213	2.884523537	2.754610836	1.702840161	1.499971356	5.760677449
TCGA-D1-A16S-01A-11R-A12I-07	4.028448008	1.317348412	3.179214203	0.959277741	0.568114364	1.0452172	5.814377937	6.816485417	0.604522813	1.829437888	5.035840719	2.711175915	1.779515795	1.554066202	1.019369195	0.836920343	4.168661121
TCGA-K6-A3WQ-01A-11R-A22K-07	7.99941827	1.327865464	4.030818916	0.844457256	0.728170204	1.395309324	5.549346145	8.533961455	0.796157333	0.893225659	5.097507583	3.514537156	2.143441641	1.968667716	1.536641691	0.741490255	3.698467173
TCGA-AP-A1DH-01A-31R-A137-07	4.784958184	4.858737504	4.121069697	3.278100861	2.434584592	1.874052069	6.211177586	1.324169357	3.045775277	5.413202073	3.922772577	5.487163748	3.931223769	2.63077717	1.82338633	2.352268455	5.32668532
TCGA-BG-A3EW-01A-11R-A22K-07	8.836557976	2.988426105	5.183463205	1.417626692	1.129999985	1.750916977	7.290303582	6.992934838	1.64170727	1.341582279	2.812573644	2.367094577	2.396576393	2.33446539	1.422890526	1.131254503	3.612847658
TCGA-A5-A0G5-01A-11R-A040-07	6.714318411	5.70079767	4.192893918	4.179904334	2.976270396	4.082776807	5.934736811	8.430391957	3.949134193	5.404300687	5.798055071	5.696429587	4.99941322	4.665336205	3.214038238	3.451666215	5.435047517
TCGA-AJ-A3OL-01A-11R-A22K-07	8.571774757	1.365690654	4.168164601	0.953079269	0.942231522	1.235206461	6.975206231	7.349652084	0.983584818	1.006821812	2.198691984	2.415467281	1.74381239	1.331804323	1.38794485	1.046246966	4.119352345
TCGA-EY-A1GE-01A-11R-A13S-07	6.001838883	2.9923722	4.369719703	2.242945904	1.33661385	1.484118191	6.097777613	6.347437742	2.014833258	2.592166587	2.913889402	2.259282847	3.574827199	2.96413237	1.596077092	1.322349937	5.306136065
TCGA-B5-A0JN-01A-11R-A104-07	5.967486167	1.690950586	3.176584159	1.046473673	0.764884094	1.086624416	6.332524131	9.717410941	0.875570713	0.928990862	2.853520925	2.304128935	1.817463272	1.377756762	1.121259043	0.756226528	2.787706507
TCGA-DI-A2QY-01A-12R-A19W-07	4.782821958	1.323712726	3.339408089	0.749392474	0.349706048	0.867121146	5.720946421	8.410771675	0.834856649	1.037934268	4.899484591	1.809249547	1.168578205	1.034008449	0.522522257	0.573247522	3.963188038
TCGA-PG-A6IB-01A-21R-A31O-07	5.741314281	5.372823131	4.115405899	3.417126702	2.626529985	2.624041688	6.749315331	1.315749446	3.451023763	4.959765151	4.727359835	6.71374917	4.677722103	4.318278474	2.814316033	1.790541246	5.526235329
TCGA-DI-A1BU-01A-11R-A137-07	3.463855743	3.795575829	4.470541794	2.188550713	1.576793963	1.507997227	5.731613407	2.626277918	2.334498373	3.178425288	3.667760455	3.932172941	2.882620818	2.339687058	1.632585755	0.824327116	4.224569734
TCGA-AJ-A3BD-01A-11R-A19W-07	8.319500604	3.582461774	4.174095336	2.550363866	1.518247647	1.577887687	5.719933279	8.487490383	2.223861563	3.038881253	5.026761378	4.317581451	3.738882651	3.136399671	1.864769626	2.169555968	5.198409667
TCGA-D1-A17L-01A-11R-A12I-07	3.380424106	4.07928068	3.469960817	1.687630903	1.258596225	0.686470488	5.337280313	4.682599999	1.134568543	1.752414266	3.174155147	2.23695609	2.239536404	2.595082957	1.115809629	1.041595218	5.61268528
TCGA-AJ-A3QS-01A-11R-A22K-07	7.810953786	3.956517157	4.363081579	3.411366315	2.583740328	2.455144483	6.051951389	10.32062707	3.203358265	3.706086675	4.470015615	4.236557432	3.828091868	3.376140959	2.587917796	1.330853762	5.059156305
TCGA-AX-A0IS-01A-12R-A10J-07	5.499354684	1.854808837	4.641709129	1.955524334	1.067356934	1.257679009	5.927580853	6.094363603	1.164113484	2.248766994	2.755510332	1.712710612	2.583220605	2.558352098	1.596370602	1.176453939	4.61130436
TCGA-AX-A3G9-01A-11R-A22K-07	3.697143121	1.400059194	5.701842549	1.104743962	0.654218965	0.80214263	5.65276732	5.38316702	1.245544864	1.352612555	2.879014205	2.03285266	1.463567709	1.075047695	0.898354633	0.561600785	5.189320404
TCGA-AX-A1C7-01A-11R-A137-07	2.74649243	0.934686964	3.474238068	0.516629842	0.535326852	1.0071546	7.021639473	4.297942662	0.518007389	1.898085892	2.174744314	1.975572253	1.619439911	1.200277711	0.781624028	0.835981988	3.52560267
TCGA-AP-A0LG-01A-11R-A16W-07	5.516940116	1.980326906	4.67677499	2.444254599	1.166179075	1.242717242	7.361210994	7.595201033	1.057035732	1.480800533	2.736134709	1.274223629	1.897499004	1.681184049	1.320365842	1.021668619	4.927598065
TCGA-D1-A17H-01A-11R-A12I-07	6.988902102	2.923836877	4.164806234	1.188430514	1.275132932	1.467651169	6.598081294	6.815071742	1.647028748	2.193801178	3.998437347	2.850588377	2.403531425	2.223203672	1.314641932	1.313203571	5.612974591
TCGA-AX-A2HG-01A-11R-A17B-07	3.83077385	3.088509616	4.638718613	2.514919969	1.473848672	0.979158305	5.821104574	3.309894096	2.47665222	3.549758044	3.903497865	4.573553094	3.233317175	2.45968413	0.875626192	1.78245044	4.298438572
TCGA-D1-A17B-01A-22R-A12I-07	5.224877817	5.433580189	3.897831486	3.333084379	1.66780059	2.183177344	7.692195265	7.202050138	2.503682773	2.650228519	4.253012801	3.266837617	4.259638911	3.217408862	2.227429923	2.61677832	5.893037027
TCGA-DF-A2KR-01A-11R-A180-07	6.332397374	2.45302727	4.694926394	1.37928758	0.796361814	1.427551135	5.489981	8.60568446	1.193308751	1.475399056	5.03228786	1.790765205	2.841284759	2.701467267	1.399975058	0.998879882	5.253326879
TCGA-EY-A1GQ-01A-21R-A13S-07	3.608885645	1.628970804	3.860440728	0.87743372	0.241352062	0.437085043	5.516789199	3.808794339	0.706399174	0.805639373	2.748443879	1.645745548	1.885733116	1.69795996	0.451474586	0.304609837	3.199977509
TCGA-AX-A06J-01A-11R-A00V-07	6.27249501	2.931575608	3.618788571	1.749904335	0.817015778	0.795566663	6.333891998	5.861316858	1.463995988	1.523193345	2.524493854	2.130526037	2.403881157	1.851057573	1.558647544	1.482248208	4.047313865
TCGA-EY-A214-01A-12R-A157-07	6.004018693	2.973622987	4.040436353	1.694814499	1.459601322	1.585308616	5.928802489	6.312741404	1.489685492	2.078833142	3.419685692	2.148516822	3.030555859	3.026731953	1.45483297	1.085487006	4.709428411
TCGA-QF-A5YT-01A-11R-A31O-07	5.645230899	1.795073962	5.563141305	1.250220779	1.335258455	1.204646044	7.180693389	5.42135984	1.042725839	2.696426589	2.590097147	2.163239732	1.897938077	1.549643832	1.047347855	0.984866221	3.727801103
TCGA-AP-A054-01A-11R-A16W-07	4.139861918	3.186960852	4.177321357	1.579080538	1.410779424	1.304759849	6.836056721	3.185849973	1.930787336	3.01622089	2.611093317	4.035164335	2.673085058	1.632145333	2.261796671	1.883931991	2.89833044
TCGA-AX-A06B-01A-11R-A00V-07	5.765322989	3.8828064	3.574672869	2.31120035	1.931738231	2.202486948	5.773838119	8.226492328	1.925173756	2.387657252	4.915507965	3.194495339	3.18013461	2.826695478	1.931994712	1.805944028	3.650898878
TCGA-A5-A7WK-01A-11R-A34R-07	7.082437119	1.556889929	4.975782961	1.049841698	0.870801655	1.493495572	5.666275202	8.734621717	0.952813072	1.154387582	3.294071031	2.229257933	2.497911973	2.366499142	1.57004638	2.15468389	5.599733768
TCGA-D1-A15Z-01A-11R-A118-07	4.540653755	2.88247862	5.307424794	3.971259741	1.277802704	1.422940779	7.156098857	5.321813728	1.090442315	3.750616265	2.708011331	1.894821172	2.864763361	2.357898264	1.525354781	1.038826704	4.042536182
TCGA-B5-A0K8-01A-11R-A14M-07	6.557708952	3.088546949	3.999229355	1.28936958	1.284523047	0.942347392	5.896918238	6.778420958	1.887115446	2.167894347	4.115776166	2.724796072	2.389445165	2.029356083	1.294140927	1.05578169	5.257060283
TCGA-AP-A1E4-01A-12R-A137-07	4.754794208	4.193668908	4.59412848	0.912339509	0.738129417	1.036906193	6.303840518	2.282928928	0.801178854	0.912805199	2.001027723	3.711884313	1.323764634	1.135422008	0.917602913	0.899572004	2.487712597
TCGA-AJ-A3NG-01A-11R-A22K-07	4.591555102	1.954837667	4.497592768	1.459637674	1.101181609	1.577338997	6.29894942	7.243270023	1.439328414	1.238346977	2.951193724	2.425941283	2.085416128	1.929695178	1.533554938	1.113401814	3.336552876
TCGA-AJ-A5DW-01A-11R-A27V-07	4.112913663	2.801651988	3.597436956	3.108831083	2.111119369	2.195350085	6.786150045	6.053701225	2.237082309	2.530036856	3.555867368	3.139758309	3.293833558	2.656311184	1.994016523	1.13945978	3.509227114
TCGA-DF-A2KY-01A-21R-A213-07	4.865886563	2.93331865	4.667929966	2.482694708	1.621319258	2.21496867	7.407231066	0.624198829	1.968170399	3.311719562	5.577924951	6.080031348	4.229085028	4.197727389	2.955448858	1.570623434	5.757854972
TCGA-D1-A0ZV-01A-11R-A10J-07	4.630507361	3.958254661	4.816972654	1.370913501	1.212280962	1.464620068	6.100360695	8.75379224	1.998040823	2.362802318	3.694889192	2.746577425	4.399755777	3.910215748	1.618403216	1.732511647	6.444079869
TCGA-AP-A1DR-01A-11R-A137-07	4.887095619	2.80791827	4.364534409	1.550122786	1.046892315	1.393010198	6.71834071	8.200950198	1.804269932	2.981174001	2.429246874	3.306268423	2.42569971	2.568275844	1.12642034	1.615556068	4.119964275
TCGA-AP-A056-01A-11R-A00V-07	3.743289706	3.660234313	3.665259926	1.825789863	1.786836133	3.043729301	7.656936664	6.230613964	2.373398554	2.584463169	4.535327882	4.392465626	4.466933747	3.71815236	1.992923481	3.108208212	4.045320142
TCGA-EY-A1GF-01A-11R-A13S-07	3.624004256	3.649036532	5.951654218	3.400318404	2.735445392	2.586871914	6.522308949	4.432312859	3.00486176	2.749467131	3.56306664	3.444169403	3.392547929	3.171623103	2.470522238	1.786081839	3.848683007
TCGA-D1-A163-01A-11R-A12I-07	4.292433042	3.817178853	5.087787544	2.163979152	1.583914703	2.415866422	7.495188426	6.409967514	2.371800748	3.351899555	4.171711091	3.731872582	3.158024118	2.796717199	1.994505813	1.760702013	5.37863819
TCGA-A5-A0G9-01A-11R-A040-07	4.442713884	2.184398206	3.165184064	0.782750771	0.732519725	1.28339115	6.496731427	7.68815489	0.971303319	0.925778136	2.460606549	1.41051203	3.421320365	2.603110087	1.068520775	0.667199972	4.63809329
TCGA-AX-A1C9-01A-11R-A137-07	8.708758617	4.097894884	4.325596156	2.75203203	1.993163584	2.242744972	5.793296585	7.391039622	2.634183208	3.270659687	4.397263668	3.477509768	3.546259432	3.220538584	1.944541732	1.10869024	5.260297477
TCGA-B5-A1MW-01A-11R-A32Y-07	3.518693485	1.682613319	4.213175405	1.13480403	1.089986205	1.692691716	6.991654079	5.172442423	1.163511632	1.379700123	2.841801659	2.949195575	2.021565683	2.063327022	1.508976931	1.214230195	2.908752635
TCGA-D1-A168-01A-31R-A12I-07	3.690485764	2.049918987	2.931745133	0.993355914	0.760073276	1.076581344	7.253489715	5.428072838	0.853559993	1.15130123	2.987604614	1.442914079	1.449516679	1.339404958	1.544264904	2.168689421	3.529724941
TCGA-D1-A16Y-01A-31R-A12I-07	2.781123221	2.62284449	2.652090408	0.732481073	0.852291695	1.063900817	6.701964989	1.645324357	0.950262552	1.604819095	6.722043378	3.191069912	1.299710105	0.995693881	0.908921427	1.537780133	4.541147839
TCGA-A5-A1OH-01A-21R-A22K-07	3.235945221	1.106357931	3.348379825	1.33950282	0.82211065	1.06165369	6.589271879	2.67802703	1.821207603	1.536037184	5.004900482	2.320581255	1.957783631	1.99340793	0.872716812	1.103330785	3.719828504
TCGA-B5-A1MU-01A-11R-A13S-07	7.405173262	3.248892979	4.192965285	2.130765097	1.737126785	3.6973975	7.189352847	6.629977053	2.025444461	2.768406035	5.843717729	4.963623615	4.356243949	3.717826377	3.267597161	1.844992069	5.028813539
TCGA-D1-A17K-01A-11R-A12I-07	4.686715703	2.138949983	4.162345944	1.068969858	0.819663314	1.053234153	7.355754374	7.369738542	0.937999258	1.437216802	3.553824755	1.643293622	1.907082159	1.600557681	1.612571672	1.144194806	4.643373644
TCGA-A5-A2K5-01A-11R-A180-07	3.339880151	2.922014151	3.088769482	1.596092775	1.067336884	1.781457109	6.236659064	4.577695763	1.354979751	2.128218924	3.590708812	3.621067316	3.371614995	2.920506308	1.148117937	1.229367373	3.945294324
TCGA-AP-A1E0-01A-11R-A137-07	4.840632178	2.533433484	3.94641044	2.162038362	1.498499394	1.231805427	6.619612606	3.175043508	2.043803029	2.204132527	2.848765027	3.114469601	2.706321143	1.979464109	1.419074957	2.558759634	4.225238162
TCGA-A5-A1OK-01A-11R-A14M-07	6.155657903	2.243403583	4.339157515	1.034554436	1.116676674	1.37773444	7.059266522	8.861744228	1.157078969	1.231468409	3.151296323	2.630785411	3.315289276	2.652490443	1.620117912	1.46591394	4.824889123
TCGA-AX-A0IW-01A-11R-A040-07	3.803130721	2.07518129	2.84986716	1.114528663	1.163914016	1.473641409	6.530268229	7.431209665	1.260044109	2.809117761	5.455993701	3.421469719	2.272860559	2.22425808	1.359115714	0.888200427	4.305616517
TCGA-DF-A2KV-01A-11R-A180-07	7.013052332	2.183972986	4.658127396	1.411046925	0.932900768	0.922882926	6.925403509	7.550350131	1.478248505	1.373466241	3.347633443	2.300874979	3.425836192	2.779832009	1.451083258	1.244848705	6.83244473
TCGA-AX-A05W-01A-21R-A466-07	3.802442744	1.922459626	3.335903532	0.264717531	0.148305393	0.687476543	4.685773774	4.945686741	0.420252513	0.64102786	2.480599423	1.731736647	2.688323908	3.080609118	0.863641051	0.212188806	4.036431072
TCGA-AJ-A3BG-01A-11R-A19W-07	3.619864676	1.862685196	4.608164074	0.85028795	0.801310896	0.891303962	7.038981599	6.810302842	1.104903449	1.713011787	2.794169705	1.973930382	2.814176302	2.152837904	1.056732385	0.895896957	6.529025427
TCGA-DF-A2KU-01A-11R-A180-07	4.831389461	5.657621643	2.923345542	3.754745348	2.485356667	2.995394548	6.693066528	5.12752963	3.184606534	4.613699323	5.307639379	6.131394116	4.699824901	4.32556649	2.292051857	2.261518494	5.380510087
TCGA-BK-A26L-01C-04R-A277-07	6.386194763	2.939267632	5.35760841	3.468788546	2.927073609	4.675314861	6.293809768	7.90603131	3.208069383	2.24718389	4.803977233	2.429441081	3.708906497	3.447507825	3.206178324	1.487133906	4.127847891
TCGA-B5-A0JT-01A-21R-A118-07	4.858232792	2.294714736	4.408193514	1.532475466	1.159722733	1.805513594	6.840687494	8.142427904	1.439695599	1.342737113	2.650416004	2.356430323	3.905904762	3.234658749	1.670815994	1.128963035	4.675945886
TCGA-AP-A0LJ-01A-11R-A040-07	5.047783693	2.84266966	4.135742136	2.151137322	0.715439772	0.997811527	6.279777649	5.425595542	1.21305495	2.992829085	3.541848864	1.754638446	3.003690322	2.532533475	1.489565626	3.294304204	5.416714621
TCGA-AP-A1DP-01A-11R-A137-07	6.090383087	1.982851931	4.851575291	0.768668146	0.583251768	1.229517321	5.42516656	6.356414924	0.751505997	0.989627592	2.188923324	1.666247263	2.414088091	1.831389259	1.367867059	1.74988097	4.932793684
TCGA-D1-A17N-01A-11R-A12I-07	5.412016906	4.547660966	3.260590532	2.707778247	1.097517968	0.966867401	6.579302826	4.696088643	1.392713519	4.100352948	4.701884222	3.146895961	2.755333294	1.812424147	1.445566002	3.264620899	5.450833669
TCGA-B5-A3S1-01A-11R-A22K-07	7.465750738	2.917845771	4.170116688	2.351258582	1.844788262	1.948154481	6.09361329	7.136462414	2.132723167	2.409285761	4.277375823	3.655371569	3.132008364	2.975907699	2.293683404	1.224009257	4.259565844
TCGA-BG-A0MK-01A-51R-A19W-07	3.900903738	6.374556488	4.330375827	1.982463204	1.492138601	1.120399428	6.680960313	4.545237343	1.621813033	1.984803095	3.096476514	1.779758575	2.715833941	2.234023514	1.418399085	1.284712807	5.420490702
TCGA-BS-A0U7-01A-21R-A104-07	8.016099902	3.9899827	4.72280214	2.745098497	1.917548353	2.053888022	5.672693522	3.512953815	2.501518512	2.861522425	3.841954061	3.400911555	2.919879713	2.856669463	1.994052392	1.484447113	4.089122567
TCGA-KP-A3W1-01A-11R-A22K-07	9.081402444	4.079024614	4.662126676	3.353593536	1.67123955	2.394680927	5.36592605	7.056919608	2.839458256	4.60071588	4.584832338	5.353316325	4.089548552	3.592816912	2.568306059	1.257967131	5.112019706
TCGA-AX-A3FW-01A-11R-A22K-07	5.816169071	1.298104354	4.641305602	1.313404886	0.765879935	0.844815803	4.676964452	4.023055792	0.935880089	0.669659557	1.908036393	1.684078074	1.457567499	1.646796817	1.021866408	0.756787617	5.558886698
TCGA-FI-A2D6-01A-11R-A17B-07	5.072095734	3.720639609	3.487641253	2.299479122	2.051355965	2.881806751	7.823444753	1.150293548	2.345692458	3.383538453	5.070824115	5.151179448	3.7587723	3.789352378	2.778905457	1.972339382	4.141335843
TCGA-EO-A22U-01A-11R-A180-07	3.071721781	3.145229414	4.981586413	1.82161343	1.308714763	1.658257585	6.525855841	2.193735236	2.172995274	2.493149941	3.044042497	3.338685857	2.513814334	2.143893529	1.539790572	1.182890803	3.647714
TCGA-BK-A139-01A-11R-A277-07	5.761437373	2.217866121	5.732111927	2.867418683	4.169724316	4.418698383	5.546467802	10.05915484	3.446300094	2.165747803	3.944219362	2.084951547	5.442267059	5.025876316	3.679840045	1.477930022	4.199101684
TCGA-EO-A3KW-01A-11R-A22K-07	7.018639277	2.642217763	4.388278559	1.930306516	1.506125261	1.771706727	6.647180334	7.33794783	2.414246926	1.968857647	5.211578739	3.10588279	3.824054786	3.389118905	1.789037146	1.874526696	4.762307865
TCGA-EO-A3AY-01A-12R-A19W-07	8.384131789	4.002996119	2.723337029	2.620440531	1.014904398	1.745797712	6.931004857	8.021420506	2.211117368	3.762027574	5.126011981	5.827682518	3.564292307	2.778447031	2.381304595	4.777113625	7.005948624
TCGA-D1-A17S-01A-11R-A12I-07	2.234313626	0.776743794	3.298238676	0.452399745	0.07679668	0.203989874	4.752339088	6.173122244	0.153932056	0.553620846	1.639224571	0.868997807	1.474824511	1.43397121	0.639727725	0.726442882	5.322021567
TCGA-D1-A3JQ-01A-11R-A22K-07	5.823719349	2.171569487	4.278315833	1.41250409	1.213920027	1.688824071	5.593444517	7.887592999	1.46964984	1.711163526	4.937167477	2.685272293	3.485118415	3.158574017	1.689404613	2.995248257	4.145692061
TCGA-B5-A3FH-01A-11R-A19W-07	4.562798255	2.751607373	4.120709042	1.535615976	1.272569203	1.03843413	5.867024065	8.284665429	1.704282269	1.250571614	2.44110488	2.325453455	2.360662216	2.460458486	1.792104763	0.829527429	4.293722423
TCGA-BS-A0V6-01A-11R-A118-07	6.815942944	2.751077804	4.774987303	1.345251443	1.174499136	1.473811305	6.453463094	7.482887733	1.929841906	1.415523848	3.073256395	2.946970137	3.568090893	3.539750847	1.870658412	1.252854012	5.624527557
TCGA-DI-A0WH-01A-12R-A12I-07	4.911267471	1.706272762	3.318078027	0.925631693	0.582292758	0.841429823	4.978414925	3.079231984	1.374014526	1.072542471	1.952838424	2.360763912	1.574631772	1.361717101	1.03478035	1.183102038	4.820239725
TCGA-FI-A3PX-01A-11R-A22K-07	4.908589383	1.257724696	3.664470866	0.793884557	0.804548299	1.951848164	6.154824448	2.419558994	0.888025976	0.942662498	5.835040184	2.873351003	1.685429527	2.149796944	3.267901242	0.781762982	3.167321374
TCGA-EY-A2OQ-01A-11R-A19W-07	5.796694064	2.004299511	3.614831079	1.507857711	1.171865325	2.219880608	6.776900618	5.585756225	1.922077622	2.478921678	3.269690722	2.829179392	3.058583494	2.698281599	2.019065796	4.244937188	4.62916072
TCGA-AX-A3FZ-01A-11R-A22K-07	0.940892183	0.950624389	5.110824766	0.700737756	0.747983693	1.044409302	6.118784176	0.694199552	0.782680176	0.846058539	2.137261074	1.489990111	1.732542833	1.387152747	0.840502355	0.70906966	7.259234797
TCGA-KP-A3W0-01A-21R-A22K-07	8.278163987	3.100957762	4.439389359	2.097116639	1.35302799	1.869613532	5.712164586	8.788495057	2.231786459	2.322594378	5.311790493	2.766033979	3.930602612	3.830300117	1.648969122	1.227534562	5.3944902
TCGA-B5-A1MR-01A-31R-A14D-07	5.24883892	6.010944279	4.291630746	3.893111588	2.447731332	3.523769747	6.190286545	1.334130482	3.238413098	5.047664481	5.968821984	5.998202225	5.236790596	4.809562193	3.19769212	2.913486214	5.613835922
TCGA-AJ-A3IA-01A-11R-A213-07	5.252748308	3.342770606	4.048229695	1.985447157	1.575743075	2.235379121	5.68834957	8.480944117	2.017470992	2.520211627	4.283699187	4.258829008	3.730717575	3.189229554	1.944710061	1.094237878	3.510842308
TCGA-D1-A161-01A-11R-A118-07	5.182316423	2.358679974	4.376468591	1.754658187	1.414465681	1.124911074	6.553588972	6.986246484	1.296242345	1.884516783	2.861683768	2.680610359	2.52018449	2.353029952	1.479704113	1.117724058	5.478074475
TCGA-DF-A2KZ-01A-11R-A213-07	6.919056823	3.216774396	4.773585709	1.345408114	1.274575851	1.559828082	7.13885195	3.923144142	1.846658183	2.248274206	5.223045396	3.32254722	2.65569019	2.359468778	2.053071198	1.033970087	4.625136323
TCGA-D1-A103-01A-11R-A10J-07	6.950202498	4.044682047	3.60584915	2.579568635	1.974372979	1.900583078	6.896672206	8.267994446	2.088152081	2.111909347	3.376155023	3.014502485	3.095426032	2.848137234	2.108064854	1.258273848	5.671935135
TCGA-A5-A0RA-01A-21R-A104-07	6.335702052	2.650188658	4.855846018	0.722086716	0.879188366	1.052450755	6.715388809	7.608567604	1.569543312	1.087089371	3.10464054	1.789241471	2.487532352	2.849137518	1.800082045	2.09448157	4.981577512
TCGA-B5-A0JV-01A-11R-A104-07	3.875404196	2.550499379	4.959871537	1.865177596	1.474016355	1.323972216	6.906332664	4.600881929	1.494797932	1.743624444	2.545682091	1.974326858	2.572682698	1.749052325	1.796638421	1.395307332	5.354769625
TCGA-PG-A7D5-01A-11R-A34R-07	5.329224771	2.706610275	4.509541223	1.327640731	1.068363516	1.481271702	6.525435712	7.912975575	1.582337065	1.985563397	4.257014862	2.712767654	2.565807435	2.039216486	1.888197475	4.593195879	4.439394288
TCGA-AJ-A23N-01A-11R-A22K-07	6.436619433	2.777171615	5.23304825	1.792427156	1.567317934	2.914294033	6.829993864	9.297573378	2.112280584	1.843321016	6.046871551	2.666441952	4.061134502	3.697257649	1.72827041	1.338914257	4.142402955
TCGA-EO-A2CH-01A-11R-A180-07	6.017405647	1.539456838	3.911236224	0.771468766	0.771801193	1.16674855	5.685629091	8.990280845	0.923920727	1.404175283	3.342044687	2.279530177	2.183692261	1.868430287	1.117758356	1.445059433	5.701577828
TCGA-EY-A1GP-01A-11R-A13S-07	5.146298463	4.198833249	4.766131436	2.409913467	1.733735219	2.297646864	6.406042389	3.242498298	1.956375314	3.228886591	3.678564758	4.024774363	2.989115875	2.603172595	2.262702702	1.868410371	4.305519598
TCGA-BK-A0CA-01A-21R-A277-07	6.585767628	2.471658238	5.246204635	1.646398157	1.568982592	2.281955223	6.531095341	7.9975675	1.611924818	1.8894501	3.074133134	1.691491037	4.045031541	3.863763347	2.749000279	1.670675207	4.845700939
TCGA-JU-AAVI-01A-11R-A40A-07	7.145231136	4.766561585	4.05201846	3.171174112	1.956505822	2.095885295	5.757971037	5.419783696	2.970225158	4.861699017	4.583625527	5.960804795	4.587792167	3.217281508	1.88691027	4.948984464	4.512273492
TCGA-AJ-A3NC-01A-11R-A22K-07	5.642374628	1.983325458	5.068590555	4.48002234	0.909626216	1.397856714	5.877975591	7.499728282	1.061543276	3.184540014	2.787319321	1.644635015	2.393597235	1.925181891	1.562880192	0.736861804	5.09197538
TCGA-AP-A0LM-01A-11R-A118-07	6.154592634	5.10138795	4.109216	2.316078586	2.019428748	2.111062156	5.881865536	3.036144159	3.471715133	4.926190361	4.589167873	5.484823246	3.38464876	3.309548828	1.481751465	2.010821365	5.187658763
TCGA-E6-A1LX-01A-11R-A14D-07	2.364104775	2.990788917	3.758200432	1.456139863	0.932390397	0.924891549	6.299477914	8.014944677	1.524215001	2.379956657	2.858320338	2.775436994	1.901523433	1.690102007	0.862532745	1.166220026	4.254697593
TCGA-FI-A2D5-01A-11R-A17B-07	2.794233429	2.602131266	3.63637542	1.790967453	1.300321545	1.603728803	8.090581806	8.191635397	1.527128055	2.398860419	3.465799416	3.06837412	3.375449209	3.161791244	1.408607522	1.817008054	3.234177796
TCGA-BS-A0TA-01A-11R-A104-07	8.834862261	6.734150027	4.720308236	4.615448341	3.814780457	3.117312809	5.358359284	6.586983663	4.904602645	6.592688928	5.822334605	8.016068186	6.333610778	4.787253105	3.0011291	4.831295443	6.603220989
TCGA-D1-A15W-01A-11R-A118-07	6.799103415	2.651389866	5.216578192	1.546077995	1.123797156	1.634923694	6.597210661	7.983768053	1.662588998	1.957631527	3.529178713	2.416875312	3.192427154	3.064691787	2.132002146	1.330312125	5.931038056
TCGA-B5-A3FB-01A-11R-A19W-07	8.153529597	3.191230525	3.992621545	2.111822657	1.464166823	1.307745365	6.307208627	7.884387211	2.315657655	2.486336408	3.118495773	3.154465905	2.892788218	2.642696919	1.668507929	1.309211704	5.178478776
TCGA-BG-A0VT-01A-11R-A10J-07	4.806072716	1.712529914	3.770188803	3.381105503	0.751613522	1.036113249	5.515007061	5.764109641	0.875767267	3.151492638	4.092583596	1.625431928	1.898758202	3.495097598	1.067344202	0.78852412	4.358100387
TCGA-B5-A1N2-01A-21R-A144-07	3.371165516	2.719616324	3.397408408	1.925600432	1.541382036	1.645028324	5.917696063	7.717968902	1.618445596	1.951044465	3.334803346	3.154812475	2.716760696	2.387886263	1.349947624	0.973499774	3.562689236
TCGA-AW-A1PO-01A-12R-A157-07	5.174550697	1.372638234	4.064253486	0.86055945	0.916342854	1.623094826	5.601671663	7.361768715	0.848258715	1.233748683	2.14915682	3.432497256	1.918747144	1.758327456	1.704505161	1.284654685	2.994441758
TCGA-AP-A05N-01A-11R-A00V-07	3.663695848	2.494432885	4.65582788	0.867538714	0.930144918	1.32212389	6.265099577	5.179428989	0.738258788	2.332066927	3.435903651	1.491665822	1.97554232	1.44440811	1.136653934	1.559205259	4.712105383
TCGA-EC-A1QX-01A-31R-A16F-07	7.436365778	3.519407658	4.293675377	2.425323649	1.670777827	2.667925563	6.285386918	4.809772743	3.164942803	3.708003665	4.9426879	4.892525565	3.709739694	2.430234041	3.189391799	1.532147798	5.965259603
TCGA-D1-A1O5-01A-11R-A14D-07	5.472665719	2.243057419	4.40637234	0.761848142	0.593102365	1.207405728	5.741552294	6.211120673	0.722723807	1.336451089	3.557623582	1.965219693	3.233304774	3.393032732	1.289146461	1.520487874	4.429999744
TCGA-QS-A744-01A-11R-A34R-07	1.883015481	1.486202751	4.577610972	0.999106455	0.987589729	2.510627869	7.18166045	7.897626173	1.041265771	1.03739481	2.124074173	2.361827164	1.608387533	1.402651532	1.773983736	1.170620754	3.293755556
TCGA-DI-A2QT-01A-12R-A19W-07	7.732036662	1.654669153	4.748073115	1.129053205	0.84620985	1.04561838	6.067944339	9.932752041	1.191585281	1.534319759	3.056546008	2.785989126	2.194906743	1.854342413	1.164315491	1.066125159	4.00755112
TCGA-B5-A1MX-01A-11R-A144-07	4.029784294	3.898075642	3.295572925	2.379917877	1.797156739	1.911074164	5.91348408	8.364841491	2.176121572	2.396401039	3.688925756	3.483400447	3.155797347	3.197879663	1.609625905	1.211178647	4.741939459
TCGA-AX-A05Z-01A-11R-A00V-07	8.319834454	4.863682165	2.57581992	3.247483359	1.718491812	1.75036183	6.037903109	3.738363422	3.407428039	4.191795726	5.392437421	5.585187671	4.24316339	3.083499618	4.232186726	2.913466375	5.616478612
TCGA-AJ-A3BF-01A-11R-A213-07	3.092989741	2.463942801	3.166790637	1.536326745	1.367986328	1.420229576	5.79385109	7.324997636	1.439767354	3.766189508	4.807226089	2.632859029	2.359273115	2.055080455	1.523327311	1.353008554	4.333339701
TCGA-AX-A1CP-01A-11R-A137-07	6.559120075	2.071373898	4.389928693	1.944630016	1.175383528	2.135926531	7.104506156	9.648643416	1.85550872	2.627616061	5.331628259	2.777262196	3.743123545	3.581918846	1.969539024	1.328584804	3.952969004
TCGA-AX-A06F-01A-11R-A00V-07	6.122295424	3.487092493	2.785960857	2.042080289	1.288178918	3.099738097	6.632077153	6.246782986	2.165154105	4.231893274	5.038003872	4.824670814	4.236408493	3.951458348	2.50782611	2.311674787	4.091577539
TCGA-BK-A0CB-01A-32R-A104-07	4.429958563	2.727918284	4.168142043	1.490492821	0.794728711	1.538805418	6.723658017	5.486939399	0.803678385	3.31844414	3.763505066	2.301282639	3.262449772	2.446170912	1.064684079	1.936823632	4.882467491
TCGA-AX-A06H-01A-11R-A118-07	4.486532714	5.709934324	4.413899472	3.328500642	2.228822496	2.197332505	5.544662065	4.905795988	4.129322386	4.203936999	4.458581094	4.901047108	3.46614297	3.759165939	1.795375236	2.531431348	5.133016526
TCGA-2E-A9G8-01A-11R-A40A-07	4.903651927	3.427913135	4.330830951	2.410365655	1.891487964	1.608557832	5.756115321	7.473640404	2.148074106	2.273595019	4.494452284	3.427511696	3.203680659	2.424083724	1.970179384	1.160886948	4.845380677
TCGA-AX-A3FX-01A-11R-A22K-07	4.597853325	2.970438144	3.762933259	1.648827445	0.632881068	0.537331756	4.191067602	5.338256169	1.147030798	0.718828497	4.891723475	2.642950235	1.851119802	1.979367214	0.688205485	0.924536043	4.449663653
TCGA-PG-A915-01A-11R-A37O-07	6.432645247	1.589567755	4.66760865	1.204436257	1.126328571	1.658612434	6.513486485	7.728166099	1.391563248	1.675312863	4.900457047	2.965433394	2.316477767	2.061073395	1.775360548	1.106984718	3.75545597
TCGA-BK-A13B-01A-51R-A22K-07	7.57993974	2.217347799	4.547368706	2.100506588	1.528613042	1.393578827	6.556380186	7.910587848	1.833359145	2.156326593	2.69145734	2.053052389	3.352798308	3.430847242	1.269038553	1.001095165	4.798418022
TCGA-AX-A2H8-01A-11R-A17B-07	7.3011143	2.208961155	4.364109526	1.783667494	1.701065195	2.367933165	6.169215653	8.430246665	1.847609881	2.410015154	4.74504924	3.308995389	3.307378063	3.082836854	2.634717397	1.557866387	4.77639486
TCGA-AX-A2IO-01A-11R-A180-07	4.501863351	2.062623215	3.463822967	1.707970468	0.955540324	1.37114893	5.433252243	6.912524249	1.568198318	1.509003192	3.948304513	3.171078688	2.09175776	2.416249471	1.38789702	1.2651967	4.036743543
TCGA-SJ-A6ZI-01A-12R-A34R-07	8.486719025	3.939381301	4.827708215	3.064956944	2.388700824	2.157966203	6.005253813	7.589293577	3.595973097	3.186258532	3.572431535	4.37198153	4.156197264	3.431675987	2.750124359	1.853540955	6.194280718
TCGA-D1-A0ZN-01A-11R-A118-07	6.370645059	3.336379232	4.848588104	2.181487374	1.261855626	1.822611258	6.710061752	6.854189016	1.781135907	3.220279791	3.116161397	3.008364517	3.05636473	2.608123292	1.558404074	1.142530101	4.976595965
TCGA-AJ-A8CT-01A-11R-A37O-07	5.64626732	5.344882827	4.51336444	3.799030883	2.296494195	2.185844169	5.091842058	5.056758546	3.104881717	4.239570655	3.929516904	3.786626685	3.673668726	3.30373707	2.169489207	1.503842956	6.374208315
TCGA-B5-A5OD-01A-11R-A31O-07	2.926336077	3.559002497	4.807471219	1.932468054	1.396532577	1.630063529	7.165538729	6.795197566	1.771625108	2.239054576	4.824224826	3.198828273	3.670095856	3.273880658	1.262041128	1.255655386	4.968197265
TCGA-EY-A212-01A-11R-A14M-07	5.274302774	1.596156232	3.629867968	1.165852101	1.012600561	1.085476656	5.983856264	9.439179783	0.986724107	1.087970763	4.283338069	2.628806864	2.354603634	2.109594284	1.700856671	1.36648486	4.288480321
TCGA-AX-A3G8-01A-11R-A22K-07	5.234025967	1.456303995	4.345396934	0.686051287	0.467436931	0.503682883	6.29547796	5.392596747	0.778482553	0.814806187	1.528677413	1.898575277	0.95738765	0.809379986	0.595361164	1.008412509	4.984062709
TCGA-B5-A0K0-01A-11R-A16W-07	6.213024165	4.714576753	5.577269474	6.157910877	1.803866399	2.336869866	6.535984685	4.366654731	3.068472999	5.74749332	3.789212518	4.431782017	3.540045674	2.76428796	2.171561839	1.719620451	5.27757834
TCGA-BG-A0VV-01A-21R-A118-07	4.475287417	2.952397602	3.91204202	1.004281042	0.764605007	0.789174137	6.74450745	7.982490877	1.285162378	1.776544622	2.982192877	1.678822795	2.787043607	2.261404737	1.246622167	1.805279304	4.931209059
TCGA-EO-A3B1-01A-12R-A19W-07	5.807977168	4.250690055	3.484244768	2.093661034	1.838226374	1.907217778	6.343859004	6.490695735	2.390450767	2.810919661	7.644540903	3.127214552	3.797402407	2.93378664	1.585575235	1.463218198	5.493101748
TCGA-BG-A186-01A-11R-A12I-07	3.735184374	3.648641179	4.2071424	0.844871007	0.928204392	1.451741034	5.973459018	5.122944176	1.188321234	1.431776444	2.883851354	1.411433623	2.765613168	2.279434064	1.270563431	0.831520971	4.732038821
TCGA-AP-A1DM-01A-21R-A137-07	3.31119858	2.722638187	5.188996324	1.832546811	1.122590611	1.418020777	6.574728256	5.951071248	1.991254788	3.206375096	2.903510211	3.848678073	2.008016827	1.684267635	1.066915196	1.720899442	5.316309918
TCGA-EO-A3B0-01A-12R-A19W-07	3.16636482	4.13540428	2.772958158	2.813219087	2.259682191	2.101037801	5.614976157	6.563849414	2.532997499	4.061644836	4.407177486	4.575085791	4.157801875	3.821407432	1.89796891	1.316096019	4.669110671
TCGA-EO-A22S-01A-11R-A18M-07	4.925014182	1.581419025	4.654659146	1.133093719	1.123055539	1.482662891	7.062520356	4.700782288	1.452923652	1.502559153	2.433899925	2.188354924	2.240266914	2.020660621	1.387994011	0.929976769	3.850115193
TCGA-BG-A0W2-01A-11R-A109-07	4.103774998	2.224344541	4.457624829	1.318495669	1.464309186	1.668669265	6.375916158	6.2251785	1.230005428	1.627758553	3.548225052	2.44577816	3.222441848	2.422824208	1.408873911	1.282666774	4.521906964
TCGA-EY-A1G8-01A-11R-A13S-07	6.607654413	1.175068121	4.405005183	0.847829027	0.708135555	0.833969792	6.962406074	5.84186264	0.921317002	1.035706809	4.59324873	2.668561264	1.550727471	1.518311936	1.316651309	0.806213844	4.144530094
TCGA-BG-A3PP-01A-11R-A22K-07	7.769795893	2.368678452	4.169344656	1.58727754	0.91616142	1.631542265	5.941970802	8.318750057	1.435549362	1.380089393	2.86722345	3.57746473	2.744747368	2.117084463	1.170027695	0.874537112	2.939962904
TCGA-BK-A0CC-01A-21R-A16W-07	1.896525163	1.491035618	4.42005822	1.146291419	0.949608295	1.355822209	8.049003914	6.530738616	0.945516945	2.534564034	5.485306022	1.928942821	2.493021977	2.651812078	1.821625233	0.84467362	3.52699308
TCGA-BG-A0MG-01A-21R-A104-07	5.608775415	1.52732032	4.270451308	0.960675559	0.988404619	1.466647352	7.34945125	8.022239034	0.990564938	0.889958649	4.477734292	2.463625044	2.913615362	2.21482234	1.567561176	4.141653921	5.65234379
TCGA-EY-A2OP-01A-11R-A19W-07	6.035533029	1.964449154	4.041846358	1.649719045	1.020552911	1.205394398	6.855058872	4.094770285	1.595680808	2.222143473	2.219105253	2.764468007	2.295565349	2.043410834	2.017206772	1.213433602	4.762613826
TCGA-BK-A6W3-01A-12R-A34R-07	9.815865425	3.804534423	4.767405178	3.494979745	2.30468995	2.851689194	6.986450248	8.423634499	3.215262774	3.790221764	5.250091333	4.509512325	4.489895095	4.006680353	2.915349904	1.597023365	5.868854822
TCGA-E6-A2P9-01A-11R-A19W-07	3.962689224	4.484772609	4.184369578	2.853636024	2.246363806	1.7672734	6.864974675	5.018286674	2.919931295	3.684309393	3.552964882	3.620464806	2.937273388	2.480681045	1.878512665	1.842047024	4.236207105
TCGA-AP-A0LF-01A-11R-A118-07	5.123647703	5.388091547	3.96603356	3.229181927	1.227290203	1.885164573	4.655367341	6.321313601	3.233871353	4.797958959	4.88278434	6.669073466	4.219643145	3.051881416	1.605691713	2.527373532	5.484401589
TCGA-B5-A0JU-01B-11R-A14D-07	4.482353259	1.551477833	4.792226496	1.109089418	1.077548945	1.075830233	6.547800887	6.603388871	0.964174987	1.0281934	2.283168243	1.50322037	1.364643635	1.181831732	1.627934635	1.007834631	4.698657221
TCGA-BG-A0MO-01A-11R-A040-07	6.990267869	2.829828567	3.902035057	1.29982606	0.836654463	2.105908987	6.097987071	6.702575056	1.514534248	2.615578352	3.276283549	2.263135186	3.000078381	2.743251123	1.75075852	1.591110366	5.443457641
TCGA-D1-A17Q-01A-11R-A12I-07	2.680207851	2.936099357	3.685357198	1.856003827	1.104412265	1.060530346	8.032332808	6.728152282	1.250677243	1.644037179	2.51697662	1.868948203	1.912592883	1.398151604	1.371102033	1.900694984	5.156021209
TCGA-EO-A3AS-01A-11R-A19W-07	6.360813046	3.491917023	5.732969832	0.845883767	0.901614737	2.327021292	7.160190426	9.365283004	0.949705335	1.892576977	6.208851047	2.220445603	3.162180608	2.717654662	1.684291752	0.96789419	4.628265827
TCGA-B5-A1MS-01B-11R-A22K-07	7.461248741	1.60619898	4.05349445	0.805808187	0.805964856	1.297453447	6.028753886	8.078180282	1.089726425	1.053626954	6.373532143	2.551597744	2.33570592	1.627453518	1.458946529	1.021399032	4.280477753
TCGA-D1-A1NW-01A-11R-A14M-07	6.788321991	2.870145382	3.498705048	1.446094134	1.217472908	1.606031002	5.063435024	4.736322195	1.685306182	2.537658222	5.658332659	3.50289523	2.301019383	2.262636137	2.054865019	2.558957225	4.981982196
TCGA-AX-A2HF-01A-11R-A17B-07	4.386431653	3.086414229	3.828723735	1.749606308	1.36491199	1.888806308	6.110324909	6.079602786	1.780673615	3.001777279	6.004069487	3.337789305	3.007859332	2.255741431	2.515130097	1.225245746	3.184154524
TCGA-A5-A2K7-01A-11R-A180-07	4.757851504	1.730672662	4.382276608	1.375608971	1.092135035	1.744345759	7.036269543	8.33623653	1.391155224	1.543221074	3.764306452	3.334767559	3.1515982	3.317413928	1.478865362	1.179347308	5.463489394
TCGA-D1-A15X-01A-11R-A118-07	10.51109434	4.405601678	4.939071418	2.867854124	2.415077937	2.605810874	5.716909707	4.614756469	3.229530299	4.148254811	7.094795813	5.236216711	3.780605933	2.149904566	4.944817834	2.078047063	6.952959633
TCGA-AP-A0L9-01A-11R-A040-07	4.727060497	1.534045573	4.256131523	1.119248403	0.86524778	2.050640138	6.632609091	7.390304138	0.998670406	1.120193126	5.193116062	2.947538473	2.610426215	2.719450773	1.90339922	1.131800003	4.494688209
TCGA-DI-A1NN-01A-11R-A16F-07	4.191875288	4.184807478	3.963737655	2.006733789	2.156934359	2.222521941	6.540868566	6.846615399	2.353012939	2.987634899	5.341138134	3.315015817	4.567521641	3.964502719	2.033146692	1.705349414	4.941070267
TCGA-A5-A0VQ-01A-11R-A104-07	4.511131189	2.75353301	4.578916081	2.199926901	1.698199682	0.942480052	6.388067831	5.595664766	1.313015509	2.327762376	2.820832595	2.175922941	2.126488813	2.036272512	1.452817422	1.033397655	6.184347091
TCGA-BG-A0MA-01A-11R-A17B-07	2.804301061	2.573666549	3.390176138	1.190897699	1.41461553	1.034871012	6.660568484	3.801938986	1.117359278	2.980915099	3.440294175	2.247217429	2.497795601	2.339158445	1.22441436	1.101166178	4.858812207
TCGA-BG-A18A-01A-21R-A12I-07	4.808581829	2.982923947	3.168787222	0.904000624	0.780439583	1.18940461	6.869746784	6.470379661	0.944170488	1.175103878	3.629880829	2.567317583	2.164329771	1.518728852	1.206266034	1.423579979	5.333895997
TCGA-AX-A3GI-01A-11R-A213-07	4.380470464	1.82942881	3.622185882	1.234740087	1.271377933	1.763589449	6.239323913	8.360935938	1.467738487	1.487693054	4.78766438	2.786211543	1.938516257	2.073877669	2.218418182	1.220459489	4.802961321
TCGA-BS-A0TI-01A-11R-A104-07	7.238804701	2.992984393	3.630290569	1.370816085	1.506517842	1.594897122	5.977513559	7.218455351	1.815441496	2.874211946	3.951859392	3.978131406	3.590070087	2.801351923	2.142843878	1.135963275	4.562230967
TCGA-AX-A06L-01A-11R-A118-07	3.410823687	3.06294564	4.689278749	2.181497054	1.34586617	1.828692283	5.885976475	5.930275677	1.517468401	2.579206754	3.376053736	3.928462919	2.944852387	3.191495646	1.209255803	2.76565482	5.596135749
TCGA-AP-A052-01A-11R-A00V-07	5.83734181	2.294795688	4.104682438	1.017400582	0.937229981	1.872406178	6.15895707	3.988103127	1.034648464	1.49344038	5.946302901	3.449477315	2.655546427	3.401535667	1.82607996	1.685565205	3.47388441
TCGA-AX-A2HD-01A-21R-A17B-07	5.833193983	3.120047762	4.092542501	1.881562955	1.351917701	1.862202491	8.155342651	8.403742873	1.862570572	2.270852224	3.159838356	3.410459815	3.251640365	2.810439383	2.886496308	1.469327323	3.852396354
TCGA-BS-A0TC-01A-11R-A104-07	5.800071548	2.247174552	4.075419522	1.27386556	0.861304906	0.930546487	6.459037881	7.375785656	1.049763222	1.180992464	2.406333396	1.822541981	2.371233731	1.454446387	1.145511362	0.90478137	5.262796257
TCGA-AP-A05D-01A-11R-A00V-07	6.344512946	3.102995095	3.550237564	1.099246172	0.761908426	1.308177748	7.210595587	7.734852026	1.35124033	1.627958771	4.674827269	3.602268491	3.549921976	2.836125896	1.707302124	1.653712358	3.841199196
TCGA-A5-A3LO-01A-11R-A22K-07	6.502598823	1.863789879	5.185395925	1.161300755	1.340645492	1.66228952	6.853030019	5.891429635	1.231418681	1.254516739	2.696965736	2.435332603	1.804688984	1.604817825	2.089440496	0.888697723	4.318002917
TCGA-EY-A549-01A-11R-A27V-07	5.918557274	2.67841415	4.73805384	2.492868515	1.557741719	1.574819322	6.28935767	8.068023787	2.155975563	2.243477697	2.737612831	2.187077666	2.575602271	2.139789852	1.768173403	1.328362149	5.599182796
TCGA-AP-A1DK-01A-11R-A137-07	3.728119746	4.831380097	4.003204518	3.134480051	2.516378052	1.848461714	5.523351075	5.472176594	3.046769364	5.338806919	3.941425787	5.613202273	3.330412633	2.717459941	1.990054631	1.648724658	5.206701608
TCGA-D1-A176-01A-11R-A12I-07	5.293343178	3.035586609	3.907934672	1.061553194	1.251755939	1.241580043	6.986924949	8.7650771	1.702504488	2.080174673	3.053134282	2.377011311	2.698759935	2.120341278	1.840642675	1.130940867	5.670762842
TCGA-EY-A54A-01A-11R-A27V-07	5.851869667	2.790177056	5.209332576	2.738170197	1.519994708	2.191603249	6.449882313	6.016598496	1.769390189	2.368277399	5.845120577	2.413509477	4.416983527	4.172860035	1.776593375	1.972310057	5.43014935
TCGA-EY-A547-01A-11R-A27V-07	1.996263096	1.11747844	4.845364163	0.866352253	0.668308281	0.902685121	5.86836723	2.602599776	0.713004408	2.32575848	5.618844671	2.276189791	1.887585614	1.701838076	1.035919026	0.617802849	4.981063169
TCGA-BG-A18C-01A-11R-A12I-07	5.977777322	2.379892351	4.805689266	1.828186479	1.28944777	1.202036949	6.050650459	6.930712304	1.331986938	1.876797131	4.244601408	2.594089615	2.841417865	2.112578398	1.364554177	1.078441939	5.534226254
TCGA-BS-A0U8-01A-11R-A104-07	3.095921262	2.389786958	4.990711256	1.703306314	1.020535058	1.22086464	5.568461718	4.525202154	1.652196799	2.310239708	2.991146028	3.188759707	1.824551108	1.989041132	0.969222195	1.637263195	5.041147347
TCGA-D1-A160-01A-11R-A118-07	5.332366577	3.9426796	4.540920734	2.203137956	1.837313169	1.304535449	5.588831564	4.824980484	2.434481646	3.240763561	3.363748041	3.100237384	3.04646123	2.861746656	1.282841924	1.472643232	4.937144687
TCGA-KP-A3W4-01A-11R-A22K-07	7.611818893	2.577454395	4.340626281	2.07723431	1.835631494	2.652589338	6.411110455	8.50657992	1.642583326	2.140136654	3.550732991	4.328645437	3.262164077	3.10789876	2.734407073	0.967158093	4.012657816
TCGA-A5-A0VP-01A-21R-A104-07	6.569930051	2.816754574	4.15119657	1.574404607	1.112960969	0.706279492	6.305680493	6.783107203	1.509208207	1.684020236	2.127111529	2.809552707	2.449879935	1.954507911	1.135550545	1.151339753	5.105969113
TCGA-B5-A1MZ-01A-11R-A144-07	4.782118552	2.793264494	4.43234942	2.869222504	1.66815075	2.036475208	7.06174115	7.13909051	2.663934759	2.528731494	4.002499274	2.672587445	3.89926958	3.704979717	2.402544708	1.944098912	5.621516847
TCGA-A5-A0GH-01A-21R-A16W-07	2.645396991	3.149959434	4.747551143	1.829462955	1.303358825	1.414817714	7.148722831	1.681508995	1.767304729	2.265168902	3.076318483	3.310205883	2.30008643	1.678633355	1.357830491	1.694113676	5.271557683
TCGA-A5-A0G3-01A-11R-A040-07	3.30037936	2.243079528	2.742248309	1.092431344	0.811404263	1.425074333	6.750719243	4.76533621	0.838152086	1.328770673	4.471011028	2.587232744	2.097252213	1.878807146	2.298636317	1.267687478	5.849401388
TCGA-FI-A2F4-01A-11R-A17B-07	5.552265354	4.349426597	4.20047984	2.721541951	2.238730712	2.66230334	7.261049513	6.742225164	2.908350429	3.865152225	3.85117482	4.319196828	4.040056602	3.711199849	2.550163057	2.13835652	5.907957579
TCGA-B5-A0K1-01A-11R-A16W-07	4.456064198	1.919160858	4.150719234	1.17034471	0.904188234	0.977419517	7.230178009	7.905040867	0.949761494	1.002930485	2.173476579	1.761377994	2.055248206	1.583924732	1.518700539	2.065215719	4.836016342
TCGA-4E-A92E-01A-11R-A37O-07	7.215793639	3.983157339	4.816429934	3.362496229	2.194443192	3.235835269	7.24432052	7.896824775	2.879366065	3.923826239	3.62927078	3.903571124	4.134979412	3.742706003	3.199568278	1.660702546	5.466879726
TCGA-AP-A053-01A-21R-A00V-07	6.788697369	2.111037879	4.747581447	1.396895876	1.229020656	1.564221884	6.092727046	5.881087446	1.617913238	1.556885979	4.298261605	2.48769049	2.077184797	1.803793717	2.028450392	1.563589316	2.849975217
TCGA-AP-A0LD-01A-11R-A040-07	7.19995468	2.37644704	3.859310697	1.359961333	0.920942994	1.060732417	6.412582778	2.127608702	1.309045668	2.260210965	3.087820742	3.942385621	1.386980916	1.208242041	1.245032774	0.694429668	5.000628048
TCGA-EO-A3AU-01A-21R-A19W-07	7.273188666	3.514525405	5.55713009	3.003199505	2.387405545	2.013139901	7.481400669	5.378096838	3.209635521	2.835803843	4.464026498	3.861232141	3.620454432	2.963655156	3.091686758	2.30545043	5.312263254
TCGA-AP-A1DQ-01A-11R-A137-07	4.591473776	2.926749523	3.742822714	1.987726273	1.066799159	1.644587479	7.226392649	7.406884546	2.486625132	2.832334662	3.825411329	2.721692443	2.315152071	2.436937051	1.199373661	1.431455621	4.392641571
TCGA-DF-A2KN-01A-11R-A180-07	6.08356247	4.890467125	4.62466506	3.298160902	2.45562903	3.233500678	6.491848099	6.943873373	3.177343109	3.861512083	4.857702609	4.826318323	4.877046809	4.494320874	2.657783833	2.171852866	6.075844482
TCGA-BG-A0MS-01A-11R-A104-07	4.721532764	2.563336849	4.645707204	1.640270123	1.003320332	1.47506317	6.56089197	7.352878985	1.425997804	2.186234671	3.992679355	2.312502037	2.806565976	2.214798155	1.662311374	1.189871151	5.29046804
TCGA-AX-A2H7-01A-12R-A18M-07	3.03407691	2.028718229	3.584974143	0.994605805	0.702264479	0.992963324	6.313055349	7.165825657	1.074113923	1.126921851	2.653850532	1.853112045	2.130211287	1.538571028	1.141496405	1.086200624	2.937485848
TCGA-D1-A0ZZ-01A-11R-A10J-07	2.169971626	1.803510452	2.751634299	0.903660997	0.75095831	0.964793681	5.860673139	8.627984765	0.987988893	2.569594456	2.245105091	1.535636371	1.236395578	1.194603914	0.999728971	0.91050515	5.487086694
TCGA-EY-A548-01A-11R-A27V-07	3.562513019	2.916675288	4.332032845	2.102777064	1.197942344	1.380632006	6.078016281	4.831203262	1.721361411	1.723134354	2.389162377	2.149094505	2.936021381	2.639190348	1.282554683	0.70520679	5.920588132
TCGA-AX-A1C5-01A-11R-A137-07	5.814358814	1.381054878	3.521772377	1.303314066	1.119203667	1.670459934	6.975188142	7.17312255	1.23696801	1.589903511	2.918128421	2.418417111	2.13247752	1.700564607	1.87639082	3.718831206	4.43985156
TCGA-A5-A0GW-01A-11R-A16W-07	5.301329853	4.755873769	4.773880405	3.791382581	3.199541097	2.406973631	6.57724633	4.840709178	3.525797892	4.327556329	5.009022061	5.286305107	3.81811422	3.725046697	2.446990649	2.364965897	4.672923978
TCGA-AP-A1DV-01A-21R-A137-07	2.278766288	2.61346781	3.264166768	1.965502682	1.078257412	0.923207001	5.744934364	6.275529604	2.17181562	2.225340993	3.061597489	3.555838998	2.251603475	1.979454738	1.110564482	1.371085248	4.814728552
TCGA-B5-A11Y-01A-21R-A10J-07	8.218488629	4.595027083	4.599327269	3.117819845	2.39661386	2.745933309	6.669548174	8.140705967	3.505907941	3.914735756	5.483901487	4.55425393	4.469189447	3.47959448	2.410305481	2.628670299	6.095965533
TCGA-BK-A139-01C-08R-A277-07	5.025026362	1.755041484	6.35605693	2.140063628	3.44586103	4.069926794	5.007543947	9.550201288	2.700179221	1.551463647	3.496941415	2.045069195	4.559017818	4.329203705	3.718574224	1.724465553	3.794173721
TCGA-AP-A0LI-01A-11R-A040-07	3.926159873	5.392325485	4.130036558	2.567865423	2.024948519	1.992521693	6.019966044	6.803216296	3.427639985	5.362903384	5.311226006	5.850364136	4.150512291	3.189891985	1.661885903	2.633230537	5.554195498
TCGA-D1-A3DA-01A-12R-A213-07	6.901833107	4.885070787	5.703296706	0.829111241	0.76533729	1.189316896	7.351267608	7.862975137	1.727053923	0.748917432	3.578518599	1.453038713	2.2389745	1.913087104	1.248625098	0.75936171	3.809017246
TCGA-E6-A1LZ-01A-11R-A144-07	8.008469754	2.938597065	4.518578836	1.818058708	1.237183787	1.333943427	5.664346811	7.564252696	1.701533358	3.510499995	6.053626932	3.885190399	2.793108347	2.190113868	1.718852603	1.305704026	4.327139177
TCGA-SJ-A6ZJ-01A-12R-A34R-07	3.395518292	2.050437191	3.784401441	1.495002737	0.765207156	1.33269013	6.432804472	6.741416223	0.989147656	1.395877288	3.113884803	2.739045812	2.597058349	2.176847315	1.100159794	1.1671382	4.696805552
TCGA-AX-A2HH-01A-11R-A32Y-07	6.067795455	0.872684125	4.30147561	0.872684125	0.872684125	1.113272641	6.939062256	4.851740904	0.914430883	1.055818188	7.333289423	1.669542986	1.446940094	1.120644684	1.470738079	1.119719091	2.309940313
TCGA-BS-A0TD-01A-11R-A104-07	7.556885173	1.469382026	4.582409312	0.614467002	0.654620731	0.547912181	5.834592587	7.627332037	0.555889353	0.872353231	3.016037449	1.629168859	1.700189911	1.303620629	1.063323444	1.979144188	6.116320598
TCGA-BS-A0U5-01A-11R-A109-07	5.671155713	2.102189329	3.9926128	1.354634896	1.041552511	1.653962286	6.456478863	8.803860315	1.136430368	1.077435351	2.080689593	1.635737216	2.418331934	2.355480774	1.276723354	1.633904223	4.558790889
TCGA-AX-A1CA-01A-12R-A137-07	3.450402495	3.4319024	2.897419647	1.71585262	1.486155398	0.867471241	5.170657495	5.000554701	1.694242034	3.547786178	5.397634937	4.880593053	2.215921804	2.018673341	1.334114497	1.47619282	4.929769139
TCGA-D1-A17M-01A-21R-A12I-07	5.663796036	2.997878223	5.124533745	2.315939866	1.614045365	1.858792637	6.827840303	5.811085485	1.812152435	3.233819264	3.940376053	2.907437222	2.818641103	2.836929991	2.132535699	0.894562505	5.34490892
TCGA-BS-A0UF-01A-11R-A104-07	5.835204082	5.843147872	3.621624106	3.64488495	2.992786885	2.98856745	7.483833403	6.327536002	3.59774442	4.858531505	5.314887477	5.273545066	4.486821643	3.781312062	3.479902339	2.195227636	5.413245544
TCGA-AJ-A3NF-01A-11R-A22K-07	5.493377057	3.841130235	3.975552226	3.037226384	2.563376069	2.440995297	5.895887752	6.094701449	3.325163548	2.447955206	5.21645346	2.811866296	3.565204354	3.944315945	1.928170291	2.314387928	4.431210479
TCGA-FI-A2EY-01A-12R-A18M-07	2.893912316	-0.069267248	2.920391147	-0.338516363	-0.31245341	-0.070825967	3.41290558	5.674698875	-0.260708486	0.010512775	1.979916757	0.39498827	0.265263544	0.265246077	-0.240333187	-0.12766945	3.253176695
TCGA-BG-A0W1-01A-12R-A109-07	2.447277675	2.55088471	4.030446951	0.676283619	0.588112398	0.853885363	5.865996513	4.085701642	0.812889707	0.977822011	2.482131812	2.104821191	2.683842109	2.418266393	1.011000254	0.635248163	5.909591737
TCGA-A5-A0GG-01A-11R-A118-07	4.306189032	4.406472608	3.940061504	2.34697908	1.774889324	1.949620462	6.736316754	5.905960946	2.612817891	2.991204266	4.637170905	3.410558208	3.43983397	2.980133555	1.819149616	1.45076953	4.748671857
TCGA-AP-A0LV-01A-11R-A040-07	5.898659375	1.495695531	4.369346391	0.790481607	0.92919497	1.319986964	6.809491929	4.824149157	0.91574431	1.744282248	3.040244209	1.877586328	2.944978002	2.403092175	0.992913568	1.351226032	4.033013556
TCGA-EY-A2OO-01A-11R-A19W-07	8.75579378	2.892689148	4.256384859	0.9451913	0.998449916	1.269828193	7.028263796	8.546599753	1.143021975	1.774111879	4.205353388	2.781647093	2.032227312	1.71907153	1.503122445	1.121326816	4.37339159
TCGA-SL-A6JA-01A-11R-A31O-07	4.805304104	1.68443633	5.019962351	1.133152884	0.879141736	0.88602194	6.610713422	5.631588239	0.921668565	1.21778421	3.900428405	2.151727573	1.783303534	1.553969954	0.866520973	3.302519317	6.339909808
TCGA-AP-A5FX-01A-11R-A27V-07	6.135034755	3.669584552	4.308396994	2.208645376	1.326109218	1.458402003	4.836634317	7.173511041	1.876873812	2.546847229	2.582352427	2.744935062	2.576284465	2.27520183	1.281270016	1.08545689	4.702353455
TCGA-A5-A0GP-01A-11R-A040-07	5.87093266	2.482897422	4.249368132	1.161206787	0.97293135	1.080067765	6.205163875	6.724198383	1.567123106	1.65793495	3.104405805	2.152320055	2.174199047	2.020378206	1.554353876	1.073272538	5.413793453
TCGA-D1-A0ZO-01A-11R-A118-07	5.545005036	3.844071896	4.548284529	2.347004022	2.047195327	1.94976708	6.029802202	5.753279958	2.761119925	2.938010997	4.014889426	3.229495135	2.721592712	2.693250268	2.414880185	1.739797316	5.751691408
TCGA-B5-A11W-01A-12R-A118-07	3.346200547	2.737614594	4.003904895	1.419048467	1.11166153	0.864228158	6.008550069	4.011850175	1.357837059	1.664264505	2.222643581	2.376925513	2.255544755	1.543647189	0.898087925	0.660283766	4.083270878
TCGA-A5-AB3J-01A-11R-A40A-07	6.224399146	3.396534539	4.699215977	3.012058783	1.572779083	2.175241293	5.695158776	5.216749155	2.050817409	3.137115665	4.08770555	3.309910115	2.639844923	2.618459768	2.289974418	0.938966881	5.252499634
TCGA-AX-A2HA-01A-12R-A18M-07	5.260805656	2.10440234	3.669870952	2.264627589	1.037222074	0.562498643	5.703765732	4.13929557	1.725698127	2.407620595	1.718118117	3.090516108	2.427103608	1.831560648	1.578530606	0.853052024	4.524118635
TCGA-AP-A1E1-01A-11R-A137-07	7.350226348	3.224526487	5.068240252	2.461919639	1.97994839	1.962725983	7.065756363	7.174448425	2.233213825	3.29712754	2.811996265	3.393945336	3.072172731	2.74119293	2.456605034	1.156974678	6.070163593
TCGA-AJ-A3TW-01A-11R-A22K-07	4.123270817	2.786251205	4.622629441	2.524958157	1.550705744	3.032254248	6.727342017	6.480681527	2.281128515	2.476115107	5.961534139	3.622705797	4.686189104	4.690098411	2.435915095	1.518877939	5.478538321
TCGA-D1-A16R-01A-11R-A12I-07	7.660350019	3.789946214	4.106471251	1.99592074	1.010965357	1.684385098	6.984530561	4.419485553	1.512244975	3.59706151	3.615697158	3.188337416	2.795700454	2.170230963	1.719775578	1.204864184	4.8657561
TCGA-BG-A0MU-01A-11R-A104-07	5.213057844	2.845191262	4.270822139	2.284737828	0.668870922	1.13679813	5.952764378	5.923799735	1.061353478	3.877906977	2.94506503	1.424678975	2.590940539	2.873448719	1.701260429	1.093244991	4.794979989
TCGA-D1-A15V-01A-11R-A118-07	6.016904025	3.226477522	4.605331585	1.908315824	1.762370473	2.205937063	7.750326352	8.215369254	2.331363118	3.295647389	4.637256918	3.933373751	3.110044886	2.562425722	2.004820375	1.502543688	4.496978712
TCGA-AX-A2H5-01A-11R-A17B-07	5.965778528	2.402123001	4.389299536	1.485738914	1.34148664	1.214267816	6.326466539	3.879032192	1.693714941	2.150593764	5.130779115	2.955575832	2.883024307	1.819146472	2.929409638	2.95262827	6.325578587
TCGA-A5-A0GJ-01A-11R-A040-07	3.452091676	3.381789298	3.176944699	1.587282592	0.834806278	0.572452838	4.445625863	4.729144465	1.556936247	2.348995746	3.102231322	2.282525637	2.028830805	1.695176717	0.877625664	1.498306976	4.924508628
TCGA-E6-A8L9-01A-21R-A37O-07	4.508957586	4.169214374	4.384493602	1.277988949	1.290063128	2.128386553	6.416735343	2.451446907	1.775027372	2.172378122	5.240016483	4.561862477	3.554194275	3.166136305	1.918535734	1.196383838	4.462087338
TCGA-AX-A1CE-01A-11R-A137-07	3.143664286	1.927977472	4.153310293	1.571190699	1.216081755	1.712200632	5.82245308	9.675139182	1.526561605	2.712335106	2.39170155	2.710363813	2.491873104	2.206144549	0.926478157	0.590777222	3.120237387
TCGA-A5-A0R6-01A-11R-A104-07	5.95676935	3.359359412	3.666023149	1.223047064	1.01092795	1.093131254	6.746374661	8.007037187	1.38752907	1.955258467	3.057305925	2.38769537	1.85095893	1.339174829	0.998306934	2.568596107	4.696380684
TCGA-AX-A3G4-01A-11R-A213-07	4.52351039	2.278952001	3.758324719	0.802118413	0.823897887	1.482301565	6.423823816	6.983748737	1.002756234	1.179841917	3.479818084	2.353677068	1.811907803	1.559710366	1.026404717	0.84674585	3.712469427
TCGA-AP-A0LH-01A-11R-A16W-07	5.909044333	1.787697131	4.913100691	1.025316947	0.983631768	0.865714617	5.643993536	6.761284748	0.95299199	0.940246902	3.187475814	1.137381192	1.987646806	1.794295757	1.343940528	0.873003734	5.504853993
TCGA-PG-A5BC-01A-12R-A27V-07	3.759758489	2.132916163	3.754851478	1.307579478	1.164723313	0.924654697	6.749634052	8.102783943	1.366111116	1.761958545	3.887842804	1.681245853	1.999309313	2.093287451	1.147151394	1.400529805	3.321184227
TCGA-B5-A3F9-01A-21R-A22K-07	4.7014933	2.561663719	4.349766768	1.402927311	1.383112223	1.688828044	6.706151519	6.333924267	1.897267101	1.560813991	2.949114591	2.664343003	3.546143146	2.853980436	1.240454211	1.082727544	5.051707885
TCGA-EY-A1GD-01A-11R-A13S-07	8.386565738	2.149254399	5.099898889	1.422821113	1.391957768	1.178839248	6.051608963	2.45441403	1.210355755	2.760313639	2.149000533	2.259707667	2.416711661	2.157512706	1.534657256	1.144083664	4.456174725
TCGA-AX-A1C4-01A-11R-A137-07	3.237824492	1.215050841	4.574434271	1.029533742	0.966979572	1.166344824	7.325912289	5.376680451	1.080196295	0.939248262	2.121766015	1.88946171	1.387134352	1.162374447	1.337612784	1.136561816	4.182066881
TCGA-AX-A1CK-01A-11R-A137-07	5.323712302	1.941719084	4.201218089	0.765508637	0.472870558	0.399669398	4.88799722	4.041143576	0.302789382	0.972765354	1.390143779	1.67917761	0.611131195	0.422188208	0.637319544	0.688474626	4.720001471
TCGA-BG-A220-01A-11R-A157-07	3.037516612	0.959906379	4.795834829	0.910554075	1.149533247	0.900188041	6.812775336	7.521009177	0.879931856	0.807236116	2.734288318	2.480273257	2.086674724	2.225912045	1.012945762	0.807236116	3.412952313
TCGA-AJ-A3OJ-01A-11R-A22K-07	4.714787633	3.332519607	5.249160623	2.028161606	1.890546447	2.042742438	6.271349199	6.623818146	2.320162694	2.396645096	3.158012959	2.942236008	3.7766606	3.581259924	1.471359205	1.927224195	5.279062373
TCGA-BS-A0WQ-01A-21R-A109-07	3.610276898	1.332309023	4.518809898	2.242834597	0.782402204	0.846347515	6.163597153	4.417137478	0.839137967	1.825771109	2.057809529	2.726860494	2.16058274	1.790156387	1.191827933	0.72201721	4.359452479
TCGA-A5-A2K4-01A-11R-A18M-07	8.937324677	3.020152072	5.078456148	1.205448331	1.638929513	1.881071534	6.003163947	9.271305574	1.490757272	2.155085927	5.854353336	2.533828726	2.323879835	2.250042991	2.019675281	1.53899063	5.093785897
TCGA-A5-A1OJ-01A-11R-A14D-07	6.944431858	2.678597097	3.714382702	0.537897763	0.73420787	1.927703187	5.306829992	4.723412686	1.082526611	1.417204141	3.812704828	2.534118689	1.899695834	1.665221245	1.201856009	0.684549478	4.322256298
TCGA-B5-A11G-01A-13R-A118-07	3.529965252	3.363422622	3.368860876	1.526923443	0.91470987	0.892007464	5.333032451	3.038903957	1.482084664	2.925518279	2.802070025	4.008357437	1.617083888	1.51880925	0.8721836	1.367205078	5.204230692
TCGA-BG-A187-01A-11R-A12I-07	3.866835412	2.476329267	3.04638308	1.766846957	0.878249711	0.937181808	7.787567403	6.681901703	1.281757027	1.537836683	3.181340595	1.748175572	2.461716514	1.548934972	1.258869281	1.108117604	4.880572254
TCGA-BG-A2L7-01A-11R-A18M-07	5.465577286	5.065838431	4.061186894	2.597182478	2.379213505	2.487534739	7.030269002	7.685241555	3.071584025	4.377680868	3.939405989	4.391472988	4.147954965	3.618037322	3.262053051	1.986367784	4.929687673
TCGA-B5-A5OC-01A-21R-A27V-07	9.035576169	5.083649715	5.496621651	4.067185717	3.109064834	3.48485859	5.787181778	3.326581029	3.943254144	4.563593469	4.891334418	5.293625561	4.665637124	4.541928813	3.810303016	2.124500616	5.24385263
TCGA-B5-A11V-01A-11R-A10J-07	2.799985355	2.444948522	4.60411903	2.808086567	1.243665459	1.046701363	6.936772357	2.832498045	1.046199207	1.981125288	3.181190878	1.88049285	2.045278919	1.542999853	1.391880109	1.008543042	4.974206871
TCGA-D1-A17D-01A-12R-A12I-07	3.064331745	3.335051381	3.036917408	1.278891632	0.748108141	0.641131706	6.587573745	6.151503812	0.955615572	1.879197232	2.940716867	1.555454321	2.526624128	1.780484874	1.096147859	1.534103242	4.61091739
TCGA-A5-A0GU-01A-11R-A16W-07	4.758460077	2.6603814	4.560365869	2.872989481	1.65352773	2.042742464	7.049136056	8.139934733	1.964784594	2.392359212	2.844719326	2.677781452	3.521523986	3.032997303	1.716858573	1.380446546	5.174772529
TCGA-EY-A1GS-01A-11R-A13S-07	7.356050466	0.779264382	4.087152673	0.700618135	0.668399747	1.027663177	5.516038006	4.708188699	0.707689919	0.901108709	5.690917988	1.87205112	2.71157586	2.400065811	1.249481585	3.957976837	5.730653174
TCGA-AX-A1CN-01A-11R-A137-07	4.142562847	1.679600828	5.009359662	4.59330899	1.409521893	1.181668327	6.929679639	3.498483696	0.93139502	1.333827386	2.628245044	1.522768997	2.194935055	1.663034214	1.435175802	2.009964157	3.335867335
TCGA-B5-A11X-01A-11R-A10J-07	4.429206247	4.920651669	3.943678109	4.162700295	2.312371975	2.421568354	5.045029679	0.945363165	2.789117708	5.419314501	4.008603404	4.232548276	3.908865994	3.608503235	2.047385102	1.478718206	4.233001193
TCGA-EO-A1Y7-01A-11R-A157-07	6.13974912	2.668396346	4.407861031	2.146824305	1.355738438	0.982330565	5.449412595	5.395406065	1.694749436	2.96807777	2.696500277	3.569289235	2.695810212	1.900478848	1.251705717	1.857961518	5.179126586
TCGA-FI-A2CY-01A-11R-A17B-07	7.734376466	3.58132072	4.909119841	3.109288854	2.686856813	3.087137214	6.964331501	4.868118038	3.028693438	2.822440576	5.544678122	3.722918682	4.886428651	4.3375474	2.951846552	1.674104319	5.813120745
TCGA-A5-A0GX-01A-11R-A040-07	3.097846137	4.429052874	2.825434517	3.516061026	1.086962565	1.213383088	7.133635158	4.439880296	1.323243817	3.975251879	3.762059022	2.741605547	1.918008646	1.327980337	1.368431815	1.953691542	5.057149134
TCGA-B5-A0JX-01A-21R-A14M-07	5.346660351	4.042046182	4.618424664	2.875692462	2.214156717	2.113975229	7.302953579	9.082046869	2.923974588	3.24058727	4.936301902	3.977969005	3.969246302	3.370103119	2.131046697	2.13945253	5.650207805
TCGA-D1-A175-01A-11R-A12I-07	4.543408927	2.876524789	4.482277361	1.798957723	1.499308894	1.446171707	7.577544696	3.195916921	1.667420029	1.718751461	2.376521779	2.502047372	1.906830737	1.835911194	1.364478274	1.131496536	3.599008637
TCGA-BS-A0UM-01A-11R-A104-07	7.384054086	5.170543963	4.41021381	3.164128956	2.559034871	1.993932501	6.048861286	7.842115782	3.265752708	3.972916513	4.107364204	3.931336315	3.794216427	3.57748935	2.653235943	2.361207724	6.165642944
TCGA-SL-A6J9-01A-11R-A31O-07	6.017186334	4.498925422	3.654073732	3.014353666	2.297181123	3.042175069	5.620535275	7.80165954	2.927883536	3.769754767	5.159711236	6.029823386	4.827414332	4.554719412	2.541270764	1.878465115	5.746138099
TCGA-BK-A26L-01A-11R-A16F-07	4.466463241	1.957333635	3.834549935	1.403978829	1.218176112	2.050932913	7.699871447	6.835232803	1.62559778	1.835270928	4.992065968	2.786043259	3.864716545	3.292461986	1.52745912	1.140924095	4.220828209
TCGA-D1-A169-01A-11R-A12I-07	6.023002755	4.192717798	3.423116874	2.755062935	1.577663658	1.43156765	7.212844735	4.900651173	1.717909024	2.538388297	3.964556984	2.937426405	3.467460802	2.37660151	1.412653239	2.796213849	5.717934779
TCGA-EO-A3L0-01A-11R-A22K-07	6.80944318	1.569217225	4.406849054	1.145749838	0.662492807	0.949002562	6.782949352	7.262329189	1.086662083	0.966315061	3.88514297	2.048359424	1.691311574	1.366664223	1.189390935	0.790856977	4.884397232
TCGA-D1-A17R-01A-11R-A12I-07	4.422395382	1.926762007	4.096564571	1.606304403	0.899356269	1.307943011	7.952574554	7.297147704	0.93285488	1.579230992	2.5512057	1.530900408	2.105501202	1.730671323	1.407288458	1.304593869	5.070667488
TCGA-BG-A0MC-01A-21R-A040-07	4.103182566	3.574167254	3.872618779	1.224062543	0.741455858	0.781443043	5.47973496	6.132110064	1.191824803	2.248204743	3.028365204	1.840495833	2.68689743	3.008225521	1.267017207	2.232966769	5.779452027
TCGA-BG-A0MH-01A-11R-A118-07	6.154077343	4.557071586	4.594349987	2.082563894	1.808246416	2.969442102	6.565448217	7.528985362	2.352022046	3.183649208	4.231520892	3.207383282	3.874733181	3.4879587	2.477010587	2.041525125	5.566841879
TCGA-AX-A0J1-01A-11R-A040-07	4.608610739	3.605698812	4.65889291	2.539579213	2.289073682	2.029869667	6.572647068	7.75857997	2.840093691	2.705164804	3.821074934	4.095038722	3.570026199	2.935168799	1.71392278	1.649338232	4.262095484
TCGA-B5-A11U-01A-11R-A118-07	5.017992113	2.191290312	3.982298073	1.896763655	1.368721522	2.428043906	7.450353002	2.84757874	1.693257901	2.100613911	4.600710244	2.994061285	2.891572723	2.161436051	1.652357175	1.206549756	4.071780763
TCGA-PG-A917-01A-31R-A37O-07	6.940166576	4.141128369	4.511352832	3.085405616	2.458264233	2.420417242	6.310317523	5.829015568	3.654138645	3.936532453	4.534864132	4.681113442	4.118739253	3.981911259	3.393650433	1.741593917	6.32625477
TCGA-QS-A5YR-01A-31R-A31O-07	6.333191995	5.103914739	4.468525714	2.54610687	1.472240073	1.450460021	6.632208191	7.097041395	2.331014281	2.648129329	3.991416123	3.819295762	3.60483922	3.20418124	1.60216565	1.382879628	5.707425322
TCGA-D1-A102-01A-11R-A10J-07	6.440101673	2.882699526	5.089328152	2.792235726	1.737663003	2.331972231	7.473821946	4.510051288	2.046192959	2.866065949	4.356566047	3.16171918	3.515440355	3.211615917	2.5819542	1.373466203	4.57575341
TCGA-B5-A11Z-01A-11R-A10J-07	3.551459631	2.141372138	4.280914224	1.567530893	1.289025001	1.338172443	6.953137581	7.777195959	1.289915147	2.250135708	2.204070727	2.226748535	2.101486254	1.457196282	1.60364279	1.076110897	4.831601203
TCGA-B5-A11M-01A-11R-A118-07	3.460852774	3.345523439	4.151795631	2.321261516	1.574913205	1.562185524	6.946343393	5.35010888	1.947842454	2.248527562	3.609525353	2.377212786	2.586557584	2.325940166	1.309315026	1.491601692	5.254443683
TCGA-EY-A215-01A-11R-A14M-07	8.220192153	4.165197196	4.620685426	2.54181318	2.382323623	1.285518839	6.575968715	2.908212108	2.933899511	3.956622658	2.330273761	4.352005806	2.647485986	1.545458709	1.792730153	2.015863589	5.513733338
TCGA-B5-A11Q-01A-11R-A118-07	2.04776262	0.411000939	3.776608485	0.264177188	0.301180522	0.174631069	5.398860628	2.791228298	0.023740464	0.543895221	1.212441089	1.958930522	0.626206443	0.504664997	-0.002611849	1.004429066	4.686559798
TCGA-PG-A914-01A-11R-A37O-07	5.913636156	2.6659146	4.595187937	1.887219433	1.281532823	1.306355793	5.728606825	7.115206407	1.996812464	2.02320624	6.596699537	2.999043417	3.105971946	2.993392927	1.66292323	1.18128577	5.415220522
TCGA-EY-A210-01A-11R-A157-07	4.507050486	4.44008719	4.98025524	2.067180507	1.605587953	3.01393367	6.702875876	4.686175983	2.687918933	4.133260771	4.028562128	5.539200245	4.423446234	4.25095109	2.607246854	3.435003287	4.992229323
TCGA-AJ-A3EJ-01A-11R-A19W-07	7.08995741	5.242969782	4.871936137	1.431895124	1.428556776	2.155242064	6.655741819	9.469080626	1.676529836	1.617524897	4.654609276	4.168466242	3.991965249	3.807715704	2.291473583	1.128993752	4.084532466
TCGA-BG-A0VW-01A-11R-A118-07	4.194976133	2.313186636	3.332465449	1.238223464	0.907618925	0.852061875	5.135991551	6.960926147	1.327363656	1.755376078	2.497830654	2.591079236	2.185205851	2.066505778	0.788103795	0.834762519	4.999508496
TCGA-AX-A060-01A-11R-A00V-07	2.081829326	1.418097314	3.981036387	0.555804606	0.581388762	0.83045101	6.732933805	6.603164309	0.630233712	0.639314414	1.750882762	0.764413666	1.024350204	1.051566549	0.642860297	0.838750306	3.689783121
TCGA-D1-A0ZP-01A-21R-A10J-07	4.219830625	2.533312925	4.258159369	1.443604326	1.544618461	1.518913364	7.997688698	7.328454503	1.498428757	1.93819663	7.555888047	2.613273411	2.411541332	2.113042634	1.801703358	1.68929879	4.136351414
TCGA-DF-A2L0-01A-11R-A180-07	2.939883178	2.381651201	3.265901716	1.635152682	0.590259586	1.143511395	7.220715045	6.19635062	0.758559544	0.508967904	2.864083502	3.885167668	3.101092216	1.78634458	1.033969533	0.41441013	3.386269134
TCGA-A5-A0G1-01A-11R-A118-07	9.795840237	6.323393105	3.321369877	4.413192363	3.687957991	3.26201369	5.609655381	3.639336512	5.235279274	6.322936369	6.263906626	7.546232005	5.841343418	4.292762701	3.656808962	3.923667846	7.186563045
TCGA-EY-A1GO-01A-11R-A14D-07	3.750874239	2.508649094	4.528492888	0.74813176	0.805292167	0.93159002	6.059328953	5.703996908	0.834136641	1.04391919	1.847215645	2.626269311	1.121163399	1.15625599	1.036420386	0.845443442	2.892396149
TCGA-B5-A11E-01A-11R-A10J-07	6.116823687	3.659249703	4.205606781	2.351271886	1.91820151	1.835742862	7.11201244	7.525384928	2.033719615	3.173325449	3.399472021	3.700940345	2.901202377	2.295567251	1.940998218	1.494770526	4.667945465
TCGA-AP-A05A-01A-11R-A00V-07	5.766827889	0.583536226	2.934860272	0.084259648	0.371651088	0.30378791	6.115146565	6.216595884	0.375097809	0.718016701	4.400364253	2.612742452	0.905033501	0.678333463	0.496950138	0.410471375	3.003145014
TCGA-BK-A4ZD-01A-11R-A27V-07	2.226100522	1.089736462	5.494258086	0.945358366	0.744138564	0.929937575	4.841373614	3.007225568	0.74823064	0.796475864	1.803091871	1.069042529	1.473387607	1.653587205	0.870762602	0.697282222	4.07058528
TCGA-BG-A0M0-01A-11R-A104-07	2.58266674	0.991294443	4.733247248	0.760341529	0.635531725	0.596578702	6.721729808	5.739546113	0.698397027	1.331595225	1.623411913	1.526878682	1.206799381	1.284588775	0.817104954	0.697521377	2.075445581
TCGA-EY-A1G7-01A-11R-A13S-07	6.715673882	1.75362071	4.622693878	0.947063941	0.979204721	1.530544964	7.1679731	8.11073938	0.968050115	1.100870224	4.590508432	1.849884958	2.184387714	2.412847712	1.724891738	1.107640927	3.717021085
TCGA-AX-A2HK-01A-11R-A17B-07	5.007437188	1.069019132	4.190065748	0.945477134	0.831594103	1.53481867	6.092480602	5.584197153	0.824489892	1.301967987	4.171294857	3.587486028	2.576972352	3.017854624	1.754338818	1.218750908	3.715924061
TCGA-BS-A0VI-01A-11R-A14D-07	3.630014165	1.451770589	3.970069307	0.71446124	0.231667685	1.062519793	5.566849926	5.688014398	0.330140052	2.393600137	2.893915776	2.092851959	1.396204898	2.3628338	0.838414348	1.786742015	4.910147864
TCGA-AP-A0LT-01A-11R-A040-07	3.11796905	2.963357722	4.636611916	1.784328952	1.689759346	1.245066874	6.557583082	7.462983017	1.903199443	3.275795485	2.410424606	3.023588674	2.228216405	1.64080044	1.238905109	1.723132657	5.385676205
TCGA-EY-A1GL-01A-11R-A13S-07	3.035709743	1.311424758	6.10969033	1.482536671	0.703108516	2.128924544	5.768636096	2.5753177	0.813470283	4.039889307	1.825082908	1.466419491	1.418713431	1.312714057	1.853948915	1.351335471	4.009910591
TCGA-AP-A05H-01A-11R-A00V-07	3.541970248	1.475586168	2.907788849	0.686631903	0.686631903	0.74244888	7.054301752	5.437238408	0.772418833	0.921163954	3.938837719	2.140857711	1.285975599	0.937870496	0.781719959	0.771915873	3.154018865
TCGA-DI-A1NO-01A-31R-A157-07	1.953089695	1.07664715	3.260031502	0.734400308	0.703506527	0.893405796	5.607803157	5.602334921	1.12869939	1.248869814	4.668020256	2.462150133	1.554661871	1.368909667	1.227412354	0.983752736	2.547130697
TCGA-A5-A0GN-01A-11R-A040-07	4.538211422	3.30568364	3.529772597	1.395338161	1.25295194	0.924407864	4.511682889	5.595882435	1.271518288	2.174644961	2.506288259	2.405564007	2.362489809	4.349285732	1.588054124	1.429521309	4.418966043
TCGA-D1-A177-01A-21R-A12I-07	2.621472381	2.043751743	4.876512905	1.012054645	1.012446417	1.325526018	6.728311674	3.385874244	1.056585846	1.417598814	2.520541031	2.083940059	1.554908446	1.178765174	1.328879547	0.946737761	5.0812395
TCGA-BG-A0VZ-01A-11R-A109-07	7.077329458	4.082930538	4.199093276	2.42988309	1.902406816	1.824970907	7.76866868	7.542658609	2.920562424	3.333102503	4.258242346	3.374438405	3.537163806	3.485667728	2.130277423	2.312629964	4.963880025
TCGA-AX-A1C8-01A-11R-A137-07	2.33259691	1.132229433	3.622251622	0.654187509	0.339935779	0.535833638	5.864354943	5.175621405	0.530455421	1.380885285	4.346640788	2.260478337	2.267082064	1.495262761	0.710714734	1.347361375	4.721330188
TCGA-B5-A0JS-01A-11R-A104-07	4.616197619	3.413886005	4.059214851	2.547838148	1.320268832	1.417823183	6.833875186	6.889789577	2.235758311	1.968230731	3.033798488	2.962893175	3.780128988	2.915758567	1.310408816	2.470293938	5.271221225
TCGA-FI-A2F9-01A-11R-A17B-07	4.160205159	1.221888088	2.621908136	0.855230718	0.909819952	0.855230718	6.828009288	3.189688013	0.94876945	1.326156518	2.307117968	2.832391924	2.014498087	1.883734806	1.024062884	1.754821074	2.666459224
TCGA-B5-A0K4-01A-11R-A040-07	4.582064924	1.252285923	2.699888039	0.665870731	0.527254775	0.897074147	5.727323575	1.44938685	0.921749781	0.989046166	3.220215884	1.053888351	1.440718814	1.408045473	0.818427863	0.884100373	5.461781088
TCGA-EO-A3AV-01A-12R-A19W-07	10.81811752	4.437667818	3.555475278	3.044837227	1.929725878	2.880123245	6.143835194	1.863973515	3.575341855	4.266714892	6.691728942	6.004820978	4.161837382	3.619430021	3.340142259	5.717655218	7.061066067
TCGA-BG-A2AD-01A-21R-A16F-07	2.01946674	1.434570222	4.389673912	1.033482686	0.959743161	1.216177918	7.995884226	4.676649339	1.000106677	1.073671803	2.035589392	2.590334359	1.809585342	1.829163029	0.933110349	1.557210549	2.849777762
TCGA-BS-A0TJ-01A-11R-A104-07	3.183738846	3.323623793	3.913545234	2.325551988	1.892621663	2.337547244	6.25781932	5.950504299	2.536325378	3.590980874	3.670144236	3.680745479	3.011752446	2.253361334	1.956778442	1.569946072	3.513079404
TCGA-D1-A3DG-01A-11R-A19W-07	5.572035571	1.652707003	4.315738462	1.114100886	0.921319455	1.246944657	7.307626286	1.75912121	0.940096506	1.849792739	2.255531818	2.570621556	2.515876881	2.169221882	1.162922273	1.464010677	4.140260055
TCGA-D1-A16D-01A-11R-A12I-07	6.519809381	2.465091143	4.720108261	0.747061144	0.654850916	1.314696945	6.247232215	8.395286509	0.758892015	0.956634476	2.946727743	1.564336421	3.235258668	3.023099238	1.467309643	3.195378546	5.787099864
TCGA-D1-A17A-01A-11R-A12I-07	7.800566485	2.121513767	4.350940195	0.917834423	0.61298451	1.058630248	5.680945422	7.583552825	1.219556465	1.252849729	2.464107478	2.253048464	2.015667551	2.313171805	1.336006853	0.765734853	5.158427828
TCGA-EY-A1GC-01A-11R-A13S-07	4.584134344	4.792450127	4.589350649	2.272731847	1.874143609	2.567133047	6.331752788	6.598241477	2.801519511	3.593837059	6.154015668	3.534462005	4.268474974	4.039028243	2.050906847	2.069971305	5.147134193
TCGA-EO-A1Y8-01A-11R-A157-07	7.330851902	1.274136769	4.287051314	0.80005997	0.672692228	1.678675653	5.970053437	8.378748917	0.860850383	1.380531383	5.371704862	2.617529514	1.755782902	1.535123335	1.327286129	0.807741336	4.849131535
TCGA-AX-A2HJ-01A-11R-A17B-07	3.680116009	3.095641152	4.280664574	2.253844206	1.397994291	1.962970378	7.104832433	3.94339011	1.839244052	2.445700825	3.821501547	3.344801276	3.031219684	2.557302041	1.487474554	1.480051063	3.71323329
TCGA-D1-A16V-01A-11R-A12I-07	6.361788167	3.71741595	4.257135098	2.135315451	1.827903995	1.959781758	6.126606154	5.234624673	2.376700362	3.475689966	3.702304419	3.791859464	2.998986353	3.051218582	2.390331747	1.677215119	5.240183869
TCGA-D1-A1NU-01A-11R-A14D-07	5.77212024	2.938330091	4.499890122	1.395432455	1.250726175	1.760053231	5.620400883	8.539285789	1.629629566	1.963378986	5.621278064	3.780911786	2.995471117	2.735090853	2.032376257	1.017620396	4.290022941
TCGA-BK-A13C-01A-11R-A118-07	3.435050338	4.536929376	4.765519241	1.132344591	0.903656993	1.433694887	5.83731085	2.98556882	1.143424603	1.028372652	2.212487344	1.321756375	2.765563197	2.060984576	1.264198642	1.015272628	5.089928
TCGA-BG-A0LW-01A-11R-A16W-07	6.433249737	2.64390239	5.478338256	5.607568277	0.679644282	1.286623336	6.572875768	4.36503226	0.9907397	2.566985026	2.980506251	1.796420505	2.741947039	1.718960048	1.530001646	1.131588641	4.62590326
TCGA-EY-A3QX-01A-11R-A22K-07	6.452339112	3.215013633	5.495914357	1.613731802	1.796563289	1.841353205	6.626059762	5.153810906	1.550529104	2.028175494	2.548418299	3.423752735	3.316912043	2.963431612	3.093671011	1.120739275	5.622130697
TCGA-AX-A2IN-01A-12R-A180-07	4.754627894	3.815404854	4.253244507	2.891305258	1.871421393	2.837285854	6.645257476	1.912385363	2.231941688	3.021099952	4.124860271	5.153965301	3.299510547	3.422261734	2.158660075	1.516595169	5.219249914
TCGA-EO-A3KU-01A-11R-A22K-07	5.40337911	2.280522815	4.587757918	1.92003752	1.408004811	1.463105696	6.087473532	6.289927501	1.559831917	2.166322688	5.477794054	3.20365802	2.603337237	2.807012141	1.686801108	2.787326186	4.281490272
TCGA-AX-A1CR-01A-12R-A137-07	5.98651771	0.822789339	3.073601358	0.095546077	0.178584772	0.513404824	4.111171772	7.474814695	0.295523904	0.687938802	4.417245128	1.791676338	2.348389014	1.949474023	0.895875356	0.417105146	4.258349149
TCGA-5S-A9Q8-01A-11R-A40A-07	6.855582739	1.740920941	4.644478193	4.135533119	0.287336253	0.52972374	5.155722755	3.190347521	0.725814993	4.791643922	2.16800219	2.557179117	1.640360585	1.323157623	1.855883938	0.933358782	5.605335594
TCGA-B5-A0K7-01A-11R-A104-07	4.409392388	4.552142754	4.425981371	2.840193212	1.882975797	2.030457929	6.354994329	6.970650797	2.745219855	4.43502106	3.473985194	3.951802505	4.019165569	3.757609153	1.809911483	1.892543362	5.812774482
TCGA-A5-A0GQ-01A-11R-A118-07	6.197961926	2.934412914	4.337798868	1.958862142	1.163200699	1.231676429	6.125997657	7.52631563	1.457363819	2.001587715	3.868935129	2.206960635	3.308210014	3.182529752	2.059144955	1.249978747	6.054815365
TCGA-BS-A0UT-01A-11R-A104-07	4.043945564	1.100940168	5.022064678	0.893474027	0.486885563	1.680333564	5.509014722	3.762842494	0.471324527	3.027361586	3.533350412	2.593766983	1.876526221	1.477431059	1.016638395	0.569952484	5.048205338
TCGA-A5-A0GD-01A-11R-A16W-07	5.052842827	1.898807646	4.50017148	1.014097807	0.696782208	0.7956687	6.712753347	7.347510864	0.960455914	0.906870648	3.489233832	1.995375792	3.158533699	2.887407422	1.360401226	1.261397124	5.182695017
TCGA-BG-A0M2-01A-11R-A104-07	3.677825989	2.565912261	4.309198724	1.889401078	1.264063372	0.913492612	5.658199804	5.942735886	1.600931422	2.026891536	2.243349134	2.302959681	1.811628423	1.475282618	1.250480024	1.392682259	3.673696966
TCGA-AX-A3FT-01A-11R-A22K-07	6.077383245	5.544069193	4.868893735	3.081856452	2.289409012	2.571953586	5.210263805	5.065490122	3.999970458	5.779293405	5.003225432	6.472010516	4.827722396	3.973984578	2.326549597	3.648924309	6.045936403
TCGA-A5-A2K2-01A-11R-A18M-07	6.048046515	1.176778018	4.698407782	0.878728516	0.902799343	0.893117726	6.024754095	7.243340023	1.003753355	1.360502874	5.298132829	1.539023428	1.493245678	1.495289633	1.224648424	1.002365186	6.113883377
TCGA-BS-A0V8-01A-11R-A118-07	6.117858987	1.76559249	4.127895025	0.895034591	0.973721678	0.333244656	4.125563842	6.648536113	0.54121222	0.93626591	2.787488557	2.741544663	1.954321475	2.834023944	0.266452978	0.589926094	5.735777841
TCGA-E6-A1M0-01A-11R-A144-07	4.44927872	3.348813187	4.306118746	1.822826472	1.560398506	1.652662784	6.664586277	1.130084204	2.070908962	2.233972277	3.89802344	3.265472463	3.012211448	2.401316387	1.893344933	1.518264658	3.045595824
TCGA-EO-A1Y5-01A-11R-A157-07	7.586089893	4.294836096	3.722507317	2.217661906	2.200042458	2.35486615	6.658129284	5.612512077	2.741507425	3.485245367	5.314480415	4.331402558	4.412767432	4.039905368	1.981129467	4.027024926	4.575008505
TCGA-B5-A0JY-01A-11R-A104-07	3.421046395	3.490989388	3.607083819	1.970127343	1.777864415	1.802532906	6.787265872	1.062556472	2.033283189	2.548782144	3.691824925	3.946497511	3.923628092	3.284041852	1.355593189	1.879856567	3.921856798
TCGA-BG-A0MI-01A-11R-A040-07	5.24719919	2.481878017	4.455503898	2.193917447	1.27072503	1.569399879	7.277123516	6.428792936	1.247833256	2.429515115	3.746795026	3.624540374	3.820437211	2.765967898	2.134177448	0.967399556	5.688841599
TCGA-FI-A2EU-01A-11R-A17B-07	3.64685243	1.604263488	3.530875782	0.779574352	0.871388768	1.238631108	5.11703321	8.201332145	1.169670122	1.792306589	3.768110095	2.166269353	1.706580465	1.17855663	1.237656253	1.252035455	3.031031925
TCGA-EY-A5W2-01A-11R-A31O-07	3.296201916	3.541745179	4.91480801	2.161762337	1.384692958	1.665522025	6.255270393	4.385768608	1.944473835	3.002564523	2.840425024	3.842007035	2.994478403	2.920345042	1.127682407	1.725636853	5.023923039
TCGA-FI-A2F8-01A-12R-A17B-07	4.724427568	2.29429957	4.304595214	1.50647623	1.381314358	1.804970394	5.774770359	9.516411516	1.47501887	1.652598379	4.027519426	3.091019892	2.201343547	2.26195517	1.529623512	0.930398308	4.76381863
TCGA-AJ-A8CV-01A-11R-A37O-07	6.33018836	3.544442233	4.667805926	2.923524424	1.853216697	1.796708123	6.664420677	7.601660105	2.833536761	3.412906422	3.437050892	3.810617999	3.846679869	3.377164556	2.000080992	1.710472198	5.94472422
TCGA-A5-A0GM-01A-11R-A040-07	2.003703732	1.103124939	3.650628475	0.545511041	0.656649984	0.610558413	5.75470888	4.674021028	0.592590325	0.992618731	3.011052029	1.411798827	1.522474596	1.264218036	0.606459234	0.999468859	4.125065557
TCGA-EY-A3L3-01A-11R-A22K-07	2.237208693	2.069421496	3.339951068	1.371729992	1.261729232	1.196445665	5.559432178	3.490828206	1.713068796	1.715974355	6.704047902	2.191373137	1.828380232	1.477178087	1.568177267	1.151088735	2.787095875
TCGA-AX-A064-01A-11R-A00V-07	0.997930354	0.944775981	4.116984627	0.48899563	0.203453748	0.58308155	5.30847134	6.003656669	0.150547495	0.328517696	2.396381595	1.043932294	2.061707692	1.847237308	0.29155202	1.042050619	5.356341417
TCGA-D1-A1O8-01A-11R-A14D-07	5.021217181	5.911725465	4.478286714	4.873537564	2.422362306	2.856701719	6.134863562	1.312591561	3.364560248	4.877413704	5.328738085	5.860292405	5.005333018	4.448101639	3.256839624	3.296705533	5.258450804
TCGA-B5-A3FA-01A-11R-A19W-07	5.774478949	3.314350647	3.744024195	2.104108032	1.48549056	1.751615456	7.289437991	7.338332319	1.585956612	2.786379539	6.386954943	3.762382683	3.170130918	2.533226905	2.530670204	1.746494962	5.030543083
TCGA-B5-A11O-01A-11R-A118-07	6.416917072	2.668994707	4.584344968	1.315337669	1.517298647	1.665785366	6.387396933	7.924281715	1.730104484	1.619802606	3.504326963	1.627614055	3.138479204	2.779229786	1.734317838	2.205436477	5.847892763
TCGA-B5-A0K2-01A-12R-A104-07	6.118224093	4.430533667	4.056479041	1.756703472	1.619791149	1.788452143	5.731286172	7.598198613	2.644080247	2.668400547	3.600258206	3.294202102	4.121324722	3.79600072	1.231594798	1.255450765	6.088347168
TCGA-AX-A2HC-01A-11R-A17B-07	1.837547502	1.391227046	3.911888545	1.151959818	1.053037717	1.368601395	7.675212452	1.074158389	1.131090384	0.982882344	7.055224	2.650988758	2.423865787	2.06242594	1.330787202	1.101947788	2.010362134
TCGA-BG-A0M8-01A-12R-A104-07	5.920071623	5.128377013	3.407647652	2.616303007	1.627498554	1.771841174	5.688754079	4.026549616	1.964207226	2.684593892	3.692067323	3.433619279	3.312615112	3.034898245	1.299993266	1.844825854	4.632363353
TCGA-AP-A3K1-01A-11R-A213-07	4.01245445	0.836199117	4.613418273	0.802532668	0.433094764	0.951028584	5.517581562	7.103432011	0.58158567	0.640202998	5.343119006	1.334093863	1.803764906	1.68058984	0.837584902	0.420562489	3.565891402
TCGA-AJ-A3BK-01A-11R-A19W-07	4.192364697	3.514366557	4.001596095	2.08771603	1.523152244	1.503847545	6.796858264	7.696811734	2.098440597	3.223430578	3.522647823	3.356139779	3.805713546	3.110131758	1.700319128	1.61444264	6.336916009
TCGA-D1-A1O0-01A-11R-A17B-07	5.684280424	1.592400451	3.751285822	0.610293256	0.980511558	0.922926248	5.980565772	6.402523256	0.731604706	1.431412235	5.528007788	3.097431595	2.100262793	1.879941722	1.282909978	1.155676044	3.673284984
TCGA-AX-A3G6-01A-11R-A213-07	7.260062824	1.989645979	4.693412633	1.056155946	0.818345251	1.554162676	6.36779464	9.136782936	1.025661414	0.980025077	3.141273137	2.777815356	3.313108894	3.224700567	1.769722983	0.960905489	5.697547577
TCGA-D1-A0ZR-01A-21R-A10J-07	2.330348137	2.827856317	4.690236215	1.161398784	1.105111357	1.044904929	7.372257333	8.133386165	1.074303604	1.207915024	2.728756892	1.29493334	1.898408631	1.875582547	1.781317917	1.721276846	4.061828393
TCGA-BG-A0M9-01A-21R-A104-07	5.2945271	1.280944173	4.099572476	0.934720696	0.550343449	0.702021754	5.767170483	7.222931323	0.682607626	0.726171583	2.122245738	0.858486246	1.769167711	1.999239745	0.807823426	1.076952295	4.51079835
TCGA-BK-A139-02A-11R-A27V-07	2.357719577	1.542522891	4.174075524	1.767115702	1.072595431	2.416385793	6.034440845	6.935851479	1.327300134	0.969969962	3.108835296	2.133239137	2.683654144	2.326169026	1.936603542	0.672411649	5.806141293
TCGA-EY-A1H0-01A-11R-A13S-07	3.174938844	2.689240814	4.844621916	1.151289376	1.058322077	0.737454266	6.669368649	6.146184468	1.033013373	1.59988313	1.916914348	1.96635989	1.536020298	1.293743904	1.498630935	0.8640329	4.137600578
TCGA-BG-A18B-01A-11R-A12I-07	3.878420307	3.084474543	4.500682525	3.670627417	2.394515197	2.251270068	6.623790024	7.581320377	2.588668539	2.89327231	4.587112281	4.320324828	3.49102356	3.225682521	2.165172145	1.217425831	4.380667778
TCGA-AP-A0LL-01A-12R-A104-07	3.386803222	1.977414196	2.734677496	1.706044997	-0.151283344	-0.018643755	4.048138847	4.526423181	-0.059063226	4.328842851	2.904607122	1.792403018	1.056202208	0.677269921	0.443735643	0.833477101	4.943206149
TCGA-EY-A1GT-01A-11R-A13S-07	2.593465665	2.053038423	6.152165008	0.882984689	0.78635561	1.307076148	7.041405714	6.748628375	1.01135081	1.140102331	3.602745194	1.924765124	1.983779698	1.727257074	1.487334662	0.78635561	4.928756304
TCGA-DI-A2QU-01A-11R-A18M-07	4.348946891	1.671841729	2.873021909	0.372207609	0.18698146	0.547724928	5.353047955	4.750404623	0.434151202	0.677671148	3.319868124	1.102595563	1.74618473	1.24692896	0.430245315	0.598616173	2.585491695
TCGA-D1-A17C-01A-11R-A12I-07	4.903647697	4.669589744	3.275440533	3.515349067	0.892015932	1.167465289	7.050741808	5.53715092	1.159600572	3.871400609	4.430848294	3.424990617	2.265907902	1.41425107	1.306690402	2.573986279	4.830914468
TCGA-AJ-A3BI-01A-11R-A213-07	6.436366559	3.941910081	3.150412493	2.71476612	1.453595625	0.895101287	6.740522133	5.78262085	1.742755815	1.590981234	3.351697817	3.977578463	2.585034358	1.856586103	0.91438712	1.824234623	5.349281225
TCGA-A5-A0VO-01A-21R-A109-07	4.685216774	3.08980267	4.904795584	1.844810526	0.949798681	1.710242849	6.251509935	6.786958123	1.302999148	2.369379564	3.578626864	2.090730826	2.857584543	2.484653006	1.272248861	1.394198424	4.683400452
TCGA-EO-A22T-01A-21R-A18M-07	5.248861183	4.054101559	4.310712475	2.690697972	2.662582384	2.956787319	6.510438833	6.754526426	3.017716456	3.138553595	4.829815616	4.439796619	3.675695012	3.257991429	2.565309198	3.734704896	5.826975527
TCGA-AX-A3GB-01A-11R-A22K-07	5.046110406	3.152834284	4.408373332	2.620955918	0.908199566	0.863818231	5.577370892	4.313307059	2.061192654	2.718368836	4.049994969	2.842526703	2.644525633	2.688770037	1.384740717	1.227911426	5.304329402
TCGA-AX-A0J0-01A-11R-A109-07	4.490899757	2.219705936	3.279721813	2.45335833	1.684129874	2.372631769	7.322732746	3.20194656	1.917841224	2.725850437	4.248549445	4.221712162	2.876668589	2.797939754	2.290797011	1.420828693	3.034069489
TCGA-B5-A3FD-01A-11R-A19W-07	3.846451134	2.185070605	3.863281193	0.837192217	0.917713352	1.091651403	6.592432332	3.748282247	0.990002592	1.052853595	3.780061422	1.769398975	2.795625776	2.391654508	0.933391032	0.734696256	4.082578607
TCGA-AX-A05T-01A-11R-A00V-07	4.98539117	2.224657848	4.249834043	3.766822895	1.008708979	1.04664646	6.941064068	8.153509627	1.013002442	0.640872971	3.950726682	1.228445157	3.473818464	3.225158689	1.339798885	0.640872971	3.904656782
TCGA-BS-A0V4-01A-11R-A14D-07	2.587381732	1.621063818	3.740752849	0.562642405	0.408534807	0.245974034	5.443814257	4.983930446	0.301463802	0.367291661	1.990489766	1.41322134	0.768002455	0.446202052	0.373424236	0.696847836	5.952503568
TCGA-A5-A0R9-01A-11R-A104-07	4.845049863	3.065870047	4.390676337	1.793941483	0.988385879	1.790826515	6.800531689	6.491231809	1.866666296	2.562557091	3.812276359	3.091510991	3.063458899	2.823260982	1.396643527	1.240426068	4.72498328
TCGA-A5-A0R7-01A-31R-A16W-07	4.563393353	3.832439537	4.173545876	1.533277254	1.472531779	0.962341048	5.625140182	5.391309792	1.749447617	2.587701154	3.194472266	2.422442717	1.945760924	1.784485042	0.686331616	1.185800861	4.181871902
TCGA-B5-A0K6-01A-11R-A040-07	4.121088786	2.920850425	3.841985792	2.035876441	1.171859146	0.957137187	6.335853834	6.223047965	1.360998429	2.47000663	3.373181198	2.522506225	3.478583064	2.47371881	1.61365949	1.599359628	6.112613698
TCGA-BG-A222-01A-11R-A157-07	5.258363342	2.652669094	4.012676299	2.370748305	1.701808668	1.919246582	7.440292595	10.41766421	1.84134468	2.927394639	4.507210177	3.399765802	3.340335141	2.973888645	3.042136331	1.975298821	5.958189501
TCGA-EY-A4KR-01A-11R-A27V-07	7.39566713	3.816652222	4.850731799	2.747425679	1.904508745	3.259811329	6.723678367	7.583388837	2.848042578	3.508942024	6.722092307	4.570672539	4.417919899	4.416125511	2.839284032	2.425468693	5.167180928
TCGA-AJ-A2QM-01A-11R-A18M-07	5.341198109	1.409317521	5.029483688	0.957993558	0.94595477	2.055807561	5.854921826	9.723757848	0.971112474	1.605922339	2.187889867	1.579987034	1.955412442	1.697077429	1.641740392	1.374521162	5.136366874
TCGA-AJ-A5DV-01A-11R-A27V-07	6.642398379	3.679267681	5.194663911	1.318192322	1.127438605	1.616875548	5.838417265	7.52544138	1.347063217	1.239336434	2.449168839	1.514106435	3.69769082	3.348792735	1.731756401	1.296763864	5.306278053
TCGA-AJ-A3EK-01A-11R-A19W-07	4.764779241	4.757871032	5.132840087	3.253687563	2.608221695	3.650524477	6.66916381	7.335429558	3.12957511	3.937659154	4.883140956	4.415809087	4.508731934	3.975744831	2.876876477	1.657194724	5.7272397
TCGA-AP-A0L8-01A-11R-A040-07	1.896878055	2.390074823	3.977521545	1.183111814	1.060275279	1.278400992	6.799152926	7.834525003	1.284245327	1.508195458	2.537907101	2.850782115	2.509481358	2.026557112	1.236237077	1.07810144	1.902747866
TCGA-BG-A0YV-01A-11R-A10J-07	5.166151636	1.157503752	4.004413858	0.881927789	0.766565702	1.964068009	6.503895148	7.284057856	0.888593909	1.071615557	5.690380964	2.999134719	2.600585045	2.10930951	2.32400212	0.722102167	4.249399251
TCGA-A5-A0GR-01A-11R-A118-07	6.989448437	6.426170424	3.480219917	2.244116669	1.950978373	1.245056053	5.34478486	5.345328511	2.525884233	4.43872325	5.216576893	2.957847477	2.55960867	2.366519524	1.220637451	1.231560086	5.925924915
TCGA-QF-A5YS-01A-11R-A31O-07	6.326692142	2.817457242	4.917888591	2.078575872	1.367224228	1.275242166	6.402296911	8.163305463	1.834369255	2.186287969	5.476977559	3.033218536	3.089397875	2.552222617	1.740602983	4.511173635	6.376129417
TCGA-BS-A0TG-01A-32R-A16W-07	6.269817085	2.204735055	5.308539062	1.329685845	1.085366656	1.554273144	6.660405403	4.364711018	0.945848212	1.808432699	4.096442897	3.293920584	2.999082379	2.738031728	1.847635855	3.644510893	4.976413561
TCGA-BG-A0M4-01A-11R-A104-07	6.069944949	2.325117121	4.128534968	1.128864534	0.952563701	1.563068991	6.584665581	8.1089207	1.183563757	1.517506358	3.370650353	2.078155798	3.946643002	2.828053491	1.276608208	1.045255986	4.74657992
TCGA-AP-A05J-01A-11R-A00V-07	1.176878182	0.784165586	2.676834407	0.592030521	0.564684714	0.61842819	6.41588476	7.057671931	0.58219079	0.680866152	2.135954999	1.063622403	1.038078358	0.964811945	0.642476218	0.868044141	2.611680286
TCGA-EY-A1GW-01A-22R-A13S-07	3.675011193	1.33365013	3.527066329	0.317991989	0.125088736	0.103109518	4.835147894	6.681042055	0.186484458	0.225401201	1.435275814	1.160420418	1.218975966	0.906992786	0.65929941	0.059520861	3.557990588
TCGA-D1-A174-01A-11R-A12I-07	3.605460706	6.483816344	3.684704812	3.270145433	2.352914917	1.249341945	7.254555764	5.377063067	3.051492142	5.34174275	4.926634684	5.185135275	2.922615387	2.11222414	1.228032635	3.602650004	5.811631395
TCGA-BS-A0TE-01A-11R-A104-07	4.599305222	3.064881249	4.568704299	1.318809643	1.196869018	0.862658065	5.781507118	1.1305241	2.108452886	2.372671447	6.537839945	3.263389332	2.809613293	2.434956802	1.700504241	1.340941854	4.759427124
TCGA-AX-A3FV-01A-11R-A22K-07	1.333658705	2.087788677	4.932005045	0.966522394	0.742582228	5.484730971	4.589320318	2.050289719	0.839175353	3.215692439	2.817402525	1.99030792	1.86199264	1.625078166	4.925500379	7.874938215	5.774274931
TCGA-BG-A0RY-01A-11R-A104-07	6.120051946	1.553785964	4.740044743	0.726839408	0.705111132	1.869150081	6.820510807	9.475556681	0.750352934	0.832165017	2.540397307	0.80449173	3.386289713	2.964085234	2.092220029	0.613881648	4.101478613
TCGA-AX-A06D-01A-11R-A118-07	8.090689681	2.451630451	4.101027847	1.419922815	0.873761825	1.235419001	6.503410827	7.30931586	1.078596517	1.694812939	2.130479128	1.923843733	2.888938334	2.413381856	1.660271538	1.670368452	5.364504315
TCGA-AX-A2H4-01A-21R-A18M-07	7.505365548	4.325299897	4.22743133	3.624748566	3.080874837	2.80068778	5.13969947	6.30018102	3.191742967	4.143284464	5.151606436	4.954617934	4.571349247	3.937875744	2.470832569	2.543136616	5.689726129
TCGA-AX-A05S-01A-11R-A00V-07	5.779735286	2.571941574	4.04303612	1.217944257	0.463827557	1.269933868	6.043319803	7.994174711	1.340824271	1.533472471	3.068459862	2.883387064	2.777128905	2.667185875	1.275356068	1.290939539	4.88791812
TCGA-B5-A11F-01A-11R-A10J-07	2.73982911	2.080877732	4.406665141	2.654340528	1.606925207	1.680839527	7.189444371	3.261553586	1.533491557	2.299863762	4.787930689	1.934282965	2.046161207	2.119688916	1.313354164	1.008594853	3.54615912
TCGA-D1-A16J-01A-11R-A12I-07	6.213640474	6.272850699	3.568612867	2.453392924	1.879827562	1.481814424	5.858634129	5.318494129	2.394115824	3.578424932	4.320404793	3.703367703	2.780390681	2.046986595	2.131648945	2.663859825	5.721057413
TCGA-D1-A16N-01A-11R-A12I-07	4.624594586	2.933942026	3.59607467	1.363727352	0.971286961	1.510945549	7.513684863	7.327278267	1.179293	1.691361677	2.957103914	2.828761951	2.897988867	2.586079818	1.781584681	1.722529736	3.923552685
TCGA-B5-A11R-01A-11R-A118-07	5.344681611	3.423289633	4.787370848	2.46630475	1.977484518	1.850617278	6.48449061	6.551577233	2.424089514	2.513832797	2.996123781	3.073397532	2.844251032	2.388532474	2.14663928	1.210345559	4.279452538
TCGA-5B-A90C-01A-11R-A37O-07	4.809131283	2.037430246	5.559826564	1.423364105	1.338337026	2.195049611	7.557308892	6.320220801	1.702484921	1.61245613	3.486509449	2.935705666	2.644025531	2.244543173	1.80339072	1.102020135	3.348921457
TCGA-AP-A0LS-01A-11R-A14D-07	5.699022341	2.934479128	3.370027483	2.187323849	1.165435411	1.630778958	5.604075614	6.816893685	1.972835287	2.899800124	2.654414734	3.555548922	2.556551964	2.206118809	1.313532244	1.13784062	3.056223206
TCGA-B5-A0JZ-01A-11R-A040-07	5.718797866	5.095470096	4.600359063	3.280565302	2.720977941	2.615457841	6.031683829	5.269766174	3.575663484	4.278829681	4.734835236	4.66704834	4.174783719	3.983768007	2.462558722	2.5853051	5.677843824
TCGA-KP-A3VZ-01A-11R-A22K-07	2.430047741	1.86186164	3.894582388	1.300034124	0.955115411	1.013847934	5.623157686	6.707561395	1.662021817	1.282589464	4.279935041	3.054098236	2.309076462	1.934362275	1.524383879	0.901011535	2.880507606
TCGA-FI-A2EW-01A-11R-A17B-07	7.787634171	1.630663348	3.908040817	0.341095273	0.433789839	1.046313551	4.705573545	6.874738375	0.661584642	0.900776914	4.731321429	1.733043497	1.539990333	0.987684252	0.817879712	1.558791408	5.512289823
TCGA-AJ-A8CW-01A-11R-A37O-07	6.637131515	3.389755945	4.863069721	2.503639027	1.929466653	2.268720072	6.756201722	6.500560747	2.58315774	3.143491715	3.715908853	3.379085068	3.456580188	3.281163893	2.03536934	1.414341117	5.211403497
TCGA-D1-A16Q-01A-12R-A12I-07	4.140023025	3.845964424	3.837687926	3.355028329	1.032501349	0.984492293	6.027326778	6.305981314	1.302505089	4.141948417	3.183212643	3.405177415	2.591785926	2.16676727	1.265490277	1.227071331	5.403348948
TCGA-B5-A0JR-01A-13R-A466-07	5.218965666	4.157591588	4.807424593	2.540042854	2.160421231	1.968876034	5.788541733	7.786962992	2.860978069	4.06201025	3.540750737	4.312126583	3.441962402	3.000125484	1.494183668	1.769232068	4.778635891
TCGA-AX-A05Y-01A-11R-A00V-07	2.619038704	1.307466764	3.59214744	0.824841145	0.69189773	0.849422328	7.392299439	6.214829781	0.845042427	1.197257813	2.110692377	1.084211416	1.472024698	1.215097136	1.20965839	1.03349051	5.294618268
TCGA-KJ-A3U4-01A-11R-A22K-07	6.314036099	3.605297777	4.675887001	2.827447817	2.460684207	3.239866012	6.017878334	7.902419065	3.241384615	2.957754781	5.550425495	4.037768863	3.820561997	3.553364432	3.865220493	1.929693865	5.391049347
TCGA-D1-A16E-01A-22R-A12I-07	5.959014441	2.694734571	4.100415111	0.946808294	1.200699274	1.3943724	7.111489829	8.583011904	1.333986957	1.423034071	3.076215303	2.93894891	3.793675902	2.888532194	1.837920503	1.319628344	5.864486674
TCGA-D1-A2G6-01A-11R-A17B-07	5.712070566	2.575772614	4.153476384	1.220180122	1.25142291	1.740589429	7.264033256	8.81309131	1.638142066	1.68168778	3.352404533	2.663582252	2.940665651	2.822812405	1.656078807	1.063085534	4.225999619
TCGA-B5-A11I-01A-11R-A10J-07	4.603821817	3.998388306	3.993042201	2.269992137	2.207649769	3.411439576	6.460890158	5.741721812	2.831143901	2.655507243	5.387166495	4.856479706	4.676699862	4.673270263	2.895180417	1.870979533	4.645654953
TCGA-AX-A063-01A-11R-A00V-07	6.596641722	5.090205421	4.503742241	3.193690604	2.531222045	2.538582726	6.239490283	6.75367104	3.467915095	4.962881128	4.209888095	4.757096917	3.906276937	3.690845546	2.355563489	2.706374477	5.38725787
TCGA-FI-A2D2-01A-11R-A17B-07	3.949370641	1.464614573	3.963067488	0.864883339	0.801575783	1.18009364	6.311901044	8.022192954	0.837680518	0.826136088	2.463859785	1.971168993	3.002401602	2.369437778	1.163774578	0.580541783	4.488175066
TCGA-AP-A05P-01A-11R-A16W-07	7.101264911	2.223689324	4.998546614	1.020755956	1.283064932	1.115062904	6.350419946	4.683453264	1.478550097	1.541504284	3.947870092	2.312804267	2.376157948	2.219840706	1.191468615	1.511360769	4.202931368
TCGA-D1-A16G-01A-31R-A12I-07	4.305236828	2.159005588	5.000031788	1.422459192	1.157642954	1.237093143	6.912023649	6.215902693	1.261433915	1.455710084	2.629888614	1.740177629	1.677764767	1.753066557	1.504428385	2.92660325	5.535016594
TCGA-BG-A0MQ-01A-11R-A104-07	4.797344091	1.661739821	4.117748505	0.924163951	0.831858153	0.904133599	6.193204657	6.957515153	0.910300157	0.790311901	2.016631748	1.905930151	2.315051481	2.204259944	1.253147668	0.996042049	5.657933279
TCGA-AJ-A3NH-01A-11R-A22K-07	6.774506111	1.692273891	4.759132342	0.805906944	0.84624628	1.189113372	6.716694206	8.355433387	1.006755142	1.452994571	2.334966457	3.281849409	2.011895164	1.725722384	1.305734338	1.343798164	3.044666693
TCGA-B5-A1MY-01A-11R-A144-07	4.297956282	2.112263168	4.066966858	1.740219755	1.322168098	1.81638921	7.503464873	7.044967178	1.488326959	2.427598353	5.720198171	2.611833959	3.504003317	2.870670783	2.338232527	1.416729847	3.875057396
TCGA-DF-A2KS-01A-11R-A18M-07	5.501171545	4.06476576	4.582232291	1.800558871	1.275871918	2.127511953	5.63483613	3.28608877	2.293471419	3.008213641	3.644523672	4.207783766	3.193310762	2.70459564	2.985986203	1.595664589	5.349682962
TCGA-B5-A0K3-01A-11R-A040-07	3.385960415	2.168789665	3.579676724	0.937308647	0.896199413	0.961707497	6.499778875	5.375245729	1.189458384	2.723394868	5.606176273	2.434102107	3.018131599	2.257649542	1.093198431	3.437326698	3.766448412
TCGA-AP-A0LO-01A-11R-A040-07	3.763044306	2.011992519	3.620667786	1.201931735	1.06645119	0.935180317	5.416576375	5.574364391	1.03245749	1.770224707	2.52889661	1.551070652	2.029118617	1.926595891	1.102079878	0.792248158	3.747702172
TCGA-BK-A0CA-01A-21R-A118-07	6.084748076	2.431455957	4.565983446	1.171236443	1.067642478	1.404523272	7.045989441	7.288951316	1.276674034	1.534197808	3.18631084	1.800231096	2.997325638	2.892807594	1.902368785	1.777773885	5.236886984
TCGA-D1-A0ZQ-01A-11R-A118-07	4.005293598	2.09570922	4.759297221	1.139651474	1.126449358	1.775391793	5.098087214	4.500378384	1.022286849	1.849409068	3.428211898	3.176483631	2.235697194	2.221740654	1.63826486	1.47934161	4.027992529
TCGA-BS-A0U9-01B-21R-A10J-07	6.350045885	1.60405295	5.238609185	0.917263915	0.795383914	2.125026955	6.448630403	8.666403753	0.867965736	3.417144298	4.789697227	2.80530128	2.09700412	2.403149197	3.118149173	1.453673287	4.37191277
TCGA-BS-A0UA-01A-11R-A118-07	4.466132431	4.668411966	3.996392405	2.558620677	2.246757717	1.953617021	6.638541315	5.626173146	2.894918479	3.702698965	3.996677057	2.926624233	3.382291314	2.67641381	1.812037991	1.733713654	4.818618804
TCGA-QS-A8F1-01A-21R-A37O-07	2.555122256	2.329119105	2.70591117	0.432546138	0.420527571	1.354640331	5.527045335	5.181742178	0.414104394	1.060164151	1.833794617	2.871743402	1.639951824	1.203766834	0.465229085	0.370950525	4.063075494
TCGA-B5-A1MV-01A-31R-A14D-07	6.257210714	2.167360236	4.59504859	1.044890928	0.808489367	1.20320212	6.934615803	8.169434943	0.979811359	1.288298735	2.896971841	1.890249095	2.821270348	2.560597674	1.335240025	1.390398636	4.958798833
