# Supplementary material for: Development of an Oxidative Phosphorylation-Related and Immune Microenvironment Prognostic Signature in Uterine Corpus Endometrial Carcinoma
Source: Front Cell Dev Biol. 2021 Nov 25;9:753004. doi: 10.3389/fcell.2021.753004 (PMC8655987; doi:10.3389/fcell.2021.753004)
Supplement: Supplementary file 4 [file DataSheet1.ZIP › raw data/riskAll.txt]

id	futime	fustat	ATP5IF1	COX6B1	FOXP3	NDUFB11	riskScore	risk
TCGA-A5-A7WJ	0.934246575342466	0	97.56893	232.8034	0.8098624	74.47347	0.899373324544191	low
TCGA-BG-A0MK	3.60821917808219	1	154.0126	279.0362	1.231245	84.83405	0.450668316182146	low
TCGA-AJ-A2QN	2.92876712328767	0	43.97689	185.6001	1.004981	129.9343	1.74271479498354	high
TCGA-D1-A169	3.10958904109589	0	46.01542	392.4449	6.082018	89.72073	0.424561747672682	low
TCGA-B5-A0K7	5.2958904109589	0	71.23559	239.4462	3.734513	94.13179	0.52964566973104	low
TCGA-BS-A0V8	6.96986301369863	0	50.43693	376.8408	0.9382539	47.57431	1.70821518579382	high
TCGA-A5-A1OF	2.66575342465753	0	85.94042	324.7359	7.098314	89.44101	0.175955283883702	low
TCGA-B5-A5OD	2.84383561643836	0	58.92566	611.4481	1.517214	109.3799	2.19220215306874	high
TCGA-AX-A1C9	2.1972602739726	0	76.22324	176.4807	2.287094	79.77583	0.683340129004149	low
TCGA-AJ-A23O	0.854794520547945	1	37.25035	241.3116	4.557717	74.82084	0.577935370227374	low
TCGA-D1-A0ZP	2.4958904109589	0	30.45716	135.4761	1.127023	55.63459	1.46341666364594	high
TCGA-AX-A2HK	0.246575342465753	1	49.7932	486.9775	0.5804602	116.2629	2.77231682074981	high
TCGA-EY-A210	1.04931506849315	0	34.7405	258.2365	2.827669	160.9512	1.34704742435821	high
TCGA-BG-A0M8	5.53424657534247	0	59.94059	431.0925	3.210341	112.2316	0.993284732330242	low
TCGA-D1-A16G	2.28493150684932	1	67.09194	464.056	0.5446732	77.24544	1.97178801957636	high
TCGA-FI-A2F4	6.10958904109589	0	55.61607	249.8704	2.354511	91.92326	0.98285421084948	low
TCGA-AJ-A8CT	0.224657534246575	0	153.5502	190.5268	2.779301	53.57531	0.224566019682665	low
TCGA-BG-A222	0.797260273972603	0	44.6129	139.4615	1.496565	60.5203	1.12916136633688	high
TCGA-D1-A179	1.22739726027397	1	34.18655	252.1156	1.075998	128.7634	2.09958075558952	high
TCGA-D1-A16I	0.958904109589041	1	31.43788	321.6051	2.13303	124.5405	1.70891099380178	high
TCGA-EO-A2CG	4.28493150684931	0	43.21245	707.2798	0.8229617	88.98108	3.53568993536332	high
TCGA-EO-A22T	5.57534246575342	0	102.3306	164.1429	3.637846	69.82068	0.316170707896608	low
TCGA-D1-A161	2.44383561643836	0	93.38079	299.0086	1.881802	119.137	0.853066408578144	low
TCGA-AX-A1CI	7.12328767123288	0	54.32271	306.8173	0.9795821	75.87083	1.58249330259185	high
TCGA-AX-A2H8	5.0986301369863	0	34.16942	98.21437	1.350784	159.7852	1.68851647136189	high
TCGA-B5-A5OC	3.42191780821918	0	73.36739	152.4074	3.484357	56.99779	0.439932101510967	low
TCGA-AJ-A3IA	1.73424657534247	0	58.71017	275.5228	1.885485	78.25187	1.0926493724451	high
TCGA-A5-A0GH	6.17534246575342	0	63.43924	187.3207	1.160525	121.8651	1.29499474097142	high
TCGA-AJ-A8CV	2.92602739726027	0	162.8218	304.1782	2.827209	105.082	0.273417331068358	low
TCGA-BS-A0UJ	6.86575342465753	0	83.23772	415.8282	3.384106	72.68832	0.623291484319432	low
TCGA-AP-A0LL	6.9972602739726	0	59.47256	226.8607	0.9191845	46.36706	1.2368137079022	high
TCGA-AP-A059	4.0027397260274	0	81.59471	286.6538	2.924827	117.516	0.692761333538386	low
TCGA-A5-A0GE	8.78082191780822	0	89.59248	331.8149	1.618584	103.54	0.968883419527366	low
TCGA-BS-A0TG	6.4958904109589	0	56.7349	328.9099	1.206127	131.1942	1.74697308944093	high
TCGA-B5-A3FA	8.02465753424658	0	103.3616	252.8765	1.25406	93.79489	0.799129072326576	low
TCGA-A5-AB3J	1.4027397260274	0	55.42034	158.3616	1.323931	54.96828	1.06168192019855	low
TCGA-EY-A1GU	2.73150684931507	1	40.29263	125.2276	0.9478778	63.27644	1.38975173974821	high
TCGA-B5-A11W	1.62465753424658	0	216.4319	258.16	0.8142399	93.02802	0.245853746691808	low
TCGA-BS-A0TI	5.15616438356164	0	104.3286	373.6888	2.381747	132.492	0.746521771482719	low
TCGA-BG-A187	1.22739726027397	0	39.1895	179.924	1.747643	64.13364	1.19378138332085	high
TCGA-FI-A2EX	0.778082191780822	0	39.80962	418.0378	0.6575687	119.0668	2.77253895821859	high
TCGA-B5-A11L	6.13698630136986	1	69.99527	213.5738	0.7388895	80.28781	1.25490072614435	high
TCGA-B5-A0JY	5.77260273972603	0	65.27575	237.1178	1.325088	130.3827	1.32902224202094	high
TCGA-AJ-A2QO	2.86301369863014	1	162.8459	320.5361	0.7824928	80.88571	0.490544844817052	low
TCGA-D1-A0ZS	0.405479452054795	0	58.26782	171.9979	0.5514036	91.99482	1.48588527700434	high
TCGA-A5-A0R7	1.46575342465753	0	81.49644	341.4695	3.095314	118.9251	0.715911833265213	low
TCGA-AP-A051	10.8164383561644	0	51.21407	156.2506	2.608103	74.82547	0.792578192146803	low
TCGA-B5-A1MU	4.24109589041096	1	32.70622	124.7541	1.858365	99.0327	1.27342700166534	high
TCGA-BS-A0T9	3.91232876712329	1	56.16957	292.2089	1.524048	87.47536	1.32587522413001	high
TCGA-B5-A1MY	0.989041095890411	1	29.96142	493.046	1.031627	98.12165	2.90508116775543	high
TCGA-H5-A2HR	0.145205479452055	0	103.0622	1063.107	0.2599204	283.355	6.28769391556686	high
TCGA-AP-A1E3	2.32054794520548	0	90.30921	254.2841	3.918322	104.5458	0.422140969933265	low
TCGA-B5-A0JU	4.93698630136986	0	48.28713	148.3223	0.607069	74.31842	1.50379002408863	high
TCGA-BG-A0MT	1.76438356164384	0	98.88548	205.8148	0.5195037	105.5574	1.02174574726594	low
TCGA-DF-A2KY	0.90958904109589	0	77.70314	517.7881	0.9423594	166.8581	2.1762502620197	high
TCGA-AJ-A23N	1.2027397260274	1	48.0907	173.6863	1.675175	39.14111	1.01209377373424	low
TCGA-A5-A0G3	3.91232876712329	0	63.47109	934.8681	2.023851	52.36883	2.40833197580511	high
TCGA-DI-A2QT	1.03287671232877	1	82.28171	322.2397	0.2040985	76.23045	1.48618900908033	high
TCGA-BS-A0WQ	5.53972602739726	0	68.42648	268.0919	0.930902	99.96206	1.38322044974647	high
TCGA-EY-A1G7	0.517808219178082	1	35.05448	148.683	0.7304308	85.72676	1.74864779741379	high
TCGA-D1-A1O7	0.0876712328767123	0	97.62057	313.7561	1.614446	123.0984	0.911862276243732	low
TCGA-AP-A0LH	3.03013698630137	1	109.8237	212.545	0.8610014	181.7938	1.02536418316455	low
TCGA-EO-A22R	5.14520547945205	0	70.96334	142.691	1.025778	59.28759	0.961320358862312	low
TCGA-AX-A1CC	2.15890410958904	0	20.8462	100.544	6.201385	161.7374	0.443619274797108	low
TCGA-EO-A1Y8	3.14246575342466	0	30.383	180.6543	0.8052889	88.8141	1.90837911280635	high
TCGA-D1-A16S	1.55616438356164	0	79.83753	639.5019	0.5564029	119.4442	2.48232040267944	high
TCGA-D1-A17D	2.53698630136986	0	65.04124	319.431	1.820788	82.44565	1.11796962678464	high
TCGA-AJ-A3EM	1.85479452054795	0	123.5764	341.1905	0.788453	165.1378	1.02607157472098	low
TCGA-AP-A1DP	2.96164383561644	1	192.891	319.1701	1.367375	63.76337	0.273311011284109	low
TCGA-BS-A0UT	6.06027397260274	0	52.2156	287.1535	0.8432059	81.26935	1.67045950255435	high
TCGA-EY-A1GX	3.08767123287671	1	98.81074	321.4387	0.3291684	87.4942	1.21757977734101	high
TCGA-B5-A3S1	2.47123287671233	0	19.86246	227.3328	1.453332	74.55198	1.81195083744652	high
TCGA-AP-A0LE	9.1972602739726	0	171.5977	513.3151	2.301413	117.3214	0.409155602056057	low
TCGA-FI-A2EU	8.05753424657534	0	102.6158	229.7719	1.06593	92.2109	0.822131873829314	low
TCGA-B5-A11H	7.36164383561644	0	97.06812	293.7065	2.788837	108.1327	0.592568347882319	low
TCGA-DI-A1NN	2.94794520547945	0	27.58854	238.7735	3.607022	109.6397	0.959656535672179	low
TCGA-A5-A7WK	1.53424657534247	0	58.9976	504.9768	0.447782	83.24975	2.41400137729067	high
TCGA-B5-A1MX	4.03561643835616	0	75.0829	359.0526	1.62704	100.0495	1.17905014552882	high
TCGA-AX-A2HJ	2.56164383561644	0	53.13043	238.6297	3.824565	89.52317	0.626928009825444	low
TCGA-D1-A17S	2.02465753424658	0	123.6959	309.2306	1.025877	57.75093	0.659758358870706	low
TCGA-B5-A11E	4.98630136986301	0	78.54579	254.8445	2.54867	90.74237	0.710782847142237	low
TCGA-D1-A16D	3.12602739726027	0	63.19916	217.9309	0.2294425	104.7059	1.72157237425162	high
TCGA-AJ-A2QK	1.76164383561644	0	48.5508	266.7759	5.522693	107.3438	0.429659824264143	low
TCGA-B5-A0JX	4.8958904109589	0	54.29431	178.7308	3.641128	82.60061	0.587369293392829	low
TCGA-A5-A0GW	1.93424657534247	0	69.83599	341.7521	9.247436	121.6197	0.123204150022947	low
TCGA-D1-A101	0.145205479452055	0	87.82891	291.5296	4.323961	81.86251	0.378314888399983	low
TCGA-FI-A2EY	2.41095890410959	1	69.03211	402.3781	0.3096696	48.21737	1.73706924203135	high
TCGA-AP-A05P	1.74246575342466	0	48.16401	179.9113	0.5951794	103.3011	1.72585490727822	high
TCGA-AX-A1CF	6.4027397260274	0	72.46633	218.0332	2.26805	166.5294	0.988387143640999	low
TCGA-DI-A1NO	0.780821917808219	1	37.26821	550.901	0.909176	107.1004	3.09732394220786	high
TCGA-BS-A0U8	8.11780821917808	0	93.5529	275.3646	1.971888	94.78446	0.74378990508458	low
TCGA-BS-A0TD	6.51780821917808	0	105.6013	333.4409	0.3041343	135.9201	1.33264227741927	high
TCGA-BG-A3EW	0.942465753424658	0	61.55114	156.942	0.4863493	65.11841	1.31743198533369	high
TCGA-EO-A3AZ	2.26301369863014	0	36.30837	1067.768	1.621603	442.8793	14.5659190573693	high
TCGA-AJ-A3NH	0.849315068493151	1	41.86604	368.1711	1.554407	97.7088	1.78866093148467	high
TCGA-B5-A11Z	1.44657534246575	0	50.36667	150.8525	0.445317	73.8948	1.54684547965539	high
TCGA-EY-A2OP	2.58630136986301	0	108.1371	261.5497	0.3530675	80.68737	0.972923500899439	low
TCGA-D1-A2G0	4.06575342465753	0	80.53802	370.2811	1.345248	133.3939	1.355291415571	high
TCGA-EY-A1GM	2.72602739726027	1	21.34159	371.0366	0.837456	82.68985	2.7251442245248	high
TCGA-D1-A16F	0.219178082191781	0	65.45724	174.9804	0.5983713	72.07232	1.27447708913471	high
TCGA-BG-A0MO	3.58630136986301	0	80.20328	273.4615	1.788719	137.2673	1.04118962899238	low
TCGA-QS-A8F1	0.36986301369863	1	46.7976	998.5312	0.3318829	457.7351	18.1423262320558	high
TCGA-BG-A18A	1.16712328767123	0	56.47733	246.0118	0.6141262	68.30398	1.54550194689077	high
TCGA-A5-A0G5	3.08493150684932	0	62.21713	329.3413	5.661136	78.30952	0.352731315446129	low
TCGA-AJ-A3NE	1.72054794520548	0	51.12283	140.7933	2.214423	64.07885	0.84857437244914	low
TCGA-A5-A0RA	2.42191780821918	0	112.8963	276.1723	1.322015	105.6873	0.750470251949506	low
TCGA-AP-A1E4	4.26027397260274	0	48.65089	195.3983	1.113596	100.8041	1.48410917683426	high
TCGA-AP-A05D	4.81643835616438	0	81.06805	526.635	2.219622	235.8015	1.75294060905149	high
TCGA-AJ-A3BK	2.82465753424658	0	101.8718	363.4122	1.735301	181.9229	1.07107599363897	low
TCGA-BS-A0TC	7.12876712328767	0	115.7708	301.4908	1.495185	117.3044	0.738947566704121	low
TCGA-BG-A0MQ	4.97808219178082	0	74.0451	204.762	0.4303748	106.3531	1.40495340054768	high
TCGA-AX-A05Y	7.35342465753425	0	61.92868	251.1001	0.8890694	90.29392	1.43268225850076	high
TCGA-BK-A26L	2.01095890410959	0	39.7168	183.7212	1.897474	221.0927	1.81801663971657	high
TCGA-A5-A0G2	12.4630136986301	0	66.72629	262.3306	2.918932	100.2861	0.756858926933073	low
TCGA-AX-A05U	2.47397260273973	0	43.44538	111.0424	0.398028	74.56048	1.60856926978901	high
TCGA-BG-A0W1	4.4027397260274	0	84.68323	368.4887	0.5073143	75.55369	1.40501413401087	high
TCGA-D1-A17F	0.106849315068493	0	133.679	407.2704	1.810766	74.89117	0.559487272573535	low
TCGA-BS-A0UV	6.1041095890411	0	132.4459	282.9232	1.764141	128.7868	0.563551251859513	low
TCGA-D1-A160	0.306849315068493	0	105.0798	308.0001	3.418659	108.7905	0.45434336352328	low
TCGA-A5-A1OG	2.66575342465753	1	61.94995	760.0459	2.660811	120.3653	1.90790741507744	high
TCGA-AX-A0IU	2.97808219178082	0	72.03334	312.1394	1.232435	93.87657	1.26535685441601	high
TCGA-E6-A1LZ	6.59178082191781	0	71.1331	612.8633	0.710048	58.19678	2.09970626400461	high
TCGA-QS-A5YQ	2.07945205479452	0	132.565	340.3175	1.268661	133.4616	0.723601065606348	low
TCGA-B5-A0K3	2.27397260273973	1	131.7176	373.9779	0.7262391	241.4344	1.25263512939846	high
TCGA-AP-A3K1	1.82465753424658	1	107.5023	342.6463	0.6409371	92.25229	1.04509304992692	low
TCGA-BS-A0VI	7.24931506849315	0	113.2884	384.0581	0.681091	89.9015	1.01792832118262	low
TCGA-BG-A0M9	6.21917808219178	0	152.4091	351.6887	0.518269	129.87	0.728322082623731	low
TCGA-B5-A0JZ	5.95342465753425	0	129.5556	258.049	6.543626	97.01293	0.116451945438323	low
TCGA-A5-A0GA	1.48767123287671	1	63.04181	241.93	0.7172393	99.99598	1.51468577216438	high
TCGA-D1-A15V	3.29041095890411	0	35.4694	178.0673	0.5516251	63.4663	1.79691918993911	high
TCGA-D1-A0ZQ	0.712328767123288	0	38.0745	259.6522	0.384349	109.8556	2.37534007226222	high
TCGA-DF-A2KZ	2.26301369863014	0	73.58098	325.8635	1.927526	113.717	1.08473346544045	high
TCGA-B5-A3FH	2.3041095890411	0	85.18655	252.8609	1.917481	51.34127	0.709040018862766	low
TCGA-AX-A05W	6.71232876712329	0	135.8706	391.1018	1.143755	92.75667	0.690510967862448	low
TCGA-AX-A0IW	3.14794520547945	0	82.37556	496.4471	1.410166	113.6647	1.47477752617143	high
TCGA-AX-A1CK	6.68767123287671	0	126.7609	380.0616	0.7075165	87.26728	0.850919511919399	low
TCGA-B5-A1MZ	4.37808219178082	0	33.48556	135.8702	6.661025	69.85485	0.265899052584882	low
TCGA-D1-A16V	0.328767123287671	1	45.13508	295.0749	2.084417	121.4611	1.40905189791147	high
TCGA-D1-A3DG	0.356164383561644	1	35.33607	323.5239	0.3614553	206.4347	3.61642755021357	high
TCGA-AP-A0LM	2.26027397260274	0	72.50385	341.1225	3.363779	94.7526	0.680581625587324	low
TCGA-DI-A1BU	3.27397260273973	0	132.2473	322.9509	2.481392	101.8295	0.442698151923132	low
TCGA-QS-A5YR	1.96986301369863	0	135.3983	436.0631	1.191659	169.4262	0.918173846426264	low
TCGA-BG-A2AD	1.66849315068493	0	43.10301	179.5364	0.3745837	72.52812	1.787612730525	high
TCGA-BG-A0MI	1.95616438356164	1	48.6649	175.0626	1.178251	87.47073	1.3567977104012	high
TCGA-AJ-A3OK	1.32876712328767	0	163.1004	265.3417	1.723184	41.10217	0.299463527873793	low
TCGA-BG-A0MG	4.04657534246575	0	42.92401	189.8908	0.4887272	96.34826	1.88470176408601	high
TCGA-D1-A168	3.00821917808219	0	33.21132	230.7525	1.306201	69.28414	1.60541326603824	high
TCGA-D1-A17K	2.33972602739726	0	95.04084	501.4996	1.404516	155.4483	1.45387860895612	high
TCGA-D1-A0ZO	1.64931506849315	0	104.2027	207.8738	3.900508	77.83804	0.311394809353673	low
TCGA-AX-A2HG	3.18630136986301	0	153.4101	369.3516	2.5126	108.6793	0.374082505582859	low
TCGA-EY-A72D	0.49041095890411	0	47.07174	120.8658	0.2408967	104.2395	1.79399105505126	high
TCGA-B5-A11M	3.73150684931507	0	60.00606	155.1781	3.085475	67.79138	0.603249574312698	low
TCGA-B5-A121	1.38082191780822	0	73.03315	196.5587	0.5430055	91.64957	1.29840652049843	high
TCGA-DF-A2L0	2.15890410958904	1	118.9167	779.4096	1.466669	650.6894	7.08977579385825	high
TCGA-D1-A1NS	0.117808219178082	0	114.2368	277.1891	0.6035484	98.63838	0.904995354956222	low
TCGA-AX-A06L	5.05479452054795	0	72.28317	336.2995	5.831639	74.28959	0.296960765449241	low
TCGA-AJ-A3BF	1.50958904109589	0	62.81026	431.5376	0.8317287	140.3752	2.18260370290446	high
TCGA-BS-A0UF	7.15342465753425	0	56.8135	231.9562	4.785537	69.87533	0.416570592988088	low
TCGA-AX-A063	6.62191780821918	0	48.39591	178.9708	4.041389	76.02147	0.5453282654715	low
TCGA-DI-A1BY	3.05205479452055	0	87.5135	345.2686	2.839295	73.06926	0.633650389800135	low
TCGA-EY-A1GH	1.94520547945205	0	78.5149	195.7598	0.8665204	77.77477	1.0559908721618	low
TCGA-FI-A2EW	4.91780821917808	0	87.41187	332.5201	1.529099	100.2002	1.01271591328669	low
TCGA-E6-A1LX	1.94794520547945	0	125.2082	448.4029	1.057857	131.0765	0.979094672644835	low
TCGA-D1-A0ZN	1.4027397260274	0	40.51246	160.7278	0.9720678	77.20713	1.51070213160392	high
TCGA-D1-A17T	0.194520547945205	0	85.36093	282.454	2.921757	110.1438	0.645187566840629	low
TCGA-AX-A062	3.83287671232877	0	49.92128	212.2787	0.8191445	62.1374	1.46325058127797	high
TCGA-EY-A1GE	2.03013698630137	0	78.37009	166.2818	1.194486	72.60664	0.901292373321786	low
TCGA-EY-A547	1.49315068493151	0	142.7025	772.9817	0.5230703	445.8195	3.86992230360612	high
TCGA-AJ-A3BD	2.84657534246575	0	90.65986	338.3286	2.176723	280.2512	1.37594098021199	high
TCGA-A5-A0GU	2.35616438356164	0	54.23101	147.2003	1.241469	77.99725	1.16360531811515	high
TCGA-AP-A1DV	0.558904109589041	0	114.4308	297.0423	2.272029	113.3133	0.579406961453108	low
TCGA-PG-A6IB	1.77534246575342	0	77.55311	407.3673	1.398604	212.0347	1.84220157268171	high
TCGA-B5-A0K2	6.05205479452055	0	160.2352	387.2698	1.97785	141.8709	0.46193790631154	low
TCGA-AP-A1DK	7.58082191780822	0	131.4979	284.4556	3.915519	84.52738	0.257182457307939	low
TCGA-B5-A11X	1.63287671232877	0	94.60675	345.5213	2.240361	136.001	0.847175644622456	low
TCGA-KP-A3W1	0.789041095890411	0	33.36304	300.7316	2.936322	58.08201	1.03682444567705	low
TCGA-A5-A1OJ	2.75616438356164	0	52.13138	183.1931	0.7429793	64.78117	1.41015134540957	high
TCGA-FI-A2CX	5.56438356164384	0	19.79419	528.0404	9.758845	48.37187	0.199254996797172	low
TCGA-EY-A1GL	2.77808219178082	0	51.65536	200.5244	0.4228746	71.60858	1.63897054206384	high
TCGA-FI-A2D0	3.32328767123288	0	39.98601	167.7972	2.360071	81.34054	1.01182011000536	low
TCGA-AX-A05Z	5.95890410958904	0	71.97815	328.8712	5.831114	84.58407	0.304025306146787	low
TCGA-AJ-A5DV	1.86027397260274	0	68.54569	211.3065	0.667065	71.7869	1.26816405768117	high
TCGA-FI-A3PX	6.53150684931507	0	43.01851	342.7134	0.8324779	84.33833	2.04285872507987	high
TCGA-AJ-A3OJ	1.27945205479452	0	122.3406	292.5216	1.895937	109.1698	0.582359022272408	low
TCGA-B5-A1MW	1.22465753424658	0	49.25288	134.2006	0.5823454	70.76082	1.4521989941324	high
TCGA-AX-A2HC	2.86027397260274	0	26.01933	127.7513	1.045634	61.9728	1.59258102548024	high
TCGA-AX-A0IZ	3.65205479452055	0	97.77525	290.5914	3.798219	95.14779	0.411792403989258	low
TCGA-AP-A05O	1.05205479452055	0	87.88516	308.1071	0.5562569	95.93406	1.29663187013057	high
TCGA-BG-A0MC	3.46027397260274	0	172.6469	383.577	1.932894	107.8301	0.36415814215686	low
TCGA-B5-A0K4	4.81369863013699	0	112.5989	228.6704	0.9153922	284.5111	1.35720755676378	high
TCGA-BG-A0VV	4.25479452054795	0	96.88835	273.1866	0.7630405	115.2797	1.1019764025385	high
TCGA-AP-A1DQ	3.8986301369863	1	51.82134	262.6363	0.8408625	125.1515	1.84640746791721	high
TCGA-D1-A17N	0.126027397260274	0	47.90174	406.2256	3.877132	97.73584	0.858848548576303	low
TCGA-A5-A0GX	5.72054794520548	0	48.31741	372.4384	1.877811	69.50579	1.38854587346707	high
TCGA-BG-A0MS	5.15616438356164	0	56.66771	164.6786	1.172	88.76168	1.22414626058009	high
TCGA-B5-A0K6	5.35068493150685	0	84.91242	339.6382	2.416721	105.7103	0.813761329189348	low
TCGA-EY-A2ON	1.67123287671233	1	42.51441	158.7499	0.3836742	51.82291	1.63690675475883	high
TCGA-AX-A2HD	3.87397260273973	0	74.56833	114.2929	2.072191	46.55164	0.6157022855697	low
TCGA-D1-A16J	2.49315068493151	0	40.37769	280.5943	5.441322	91.23779	0.471483556654926	low
TCGA-FI-A2CY	5.6986301369863	0	46.17115	209.8579	8.066301	95.40377	0.178482086812903	low
TCGA-B5-A11Y	1.53424657534247	0	71.33124	185.2026	2.118306	81.24985	0.775519741978598	low
TCGA-AP-A1DO	2.60821917808219	0	117.7322	431.6528	0.3696499	128.5941	1.28052351437821	high
TCGA-EO-A3AY	3.17260273972603	0	157.5083	576.7524	0.737065	329.3175	1.61539261033217	high
TCGA-AX-A1CN	3.13150684931507	0	55.4417	192.4875	0.7675425	97.40215	1.5041578208608	high
TCGA-AX-A064	4.15616438356164	0	124.5639	332.4779	0.4891423	88.5696	0.874579909099835	low
TCGA-AX-A1CJ	6.11780821917808	0	152.4969	396.371	1.87051	105.9151	0.475914178603718	low
TCGA-KP-A3W0	1.10684931506849	0	26.42139	130.4572	1.079559	66.18288	1.59466838302316	high
TCGA-EO-A3AU	4.22739726027397	0	53.29315	120.2232	2.144222	56.36161	0.801769096442681	low
TCGA-KJ-A3U4	3	0	65.64375	162.4847	3.318176	65.22073	0.52716405406122	low
TCGA-AP-A1DR	4.0958904109589	0	76.15447	259.5667	0.5667621	113.2613	1.45356209600609	high
TCGA-B5-A11U	1.39452054794521	0	40.19085	143.2604	1.145489	81.38309	1.41836160675154	high
TCGA-D1-A16N	2.58904109589041	0	26.98726	135.8264	2.547114	103.2644	1.13215921516071	high
TCGA-EY-A1GW	0.923287671232877	1	173.7415	452.5737	1.709081	123.6735	0.446909245767446	low
TCGA-AJ-A3BI	1.57534246575342	0	153.65	739.7362	2.923193	595.3392	2.40895745395418	high
TCGA-AX-A2HF	2.32328767123288	0	59.03002	175.887	0.590544	82.27737	1.42154262497039	high
TCGA-EY-A2OQ	2.42465753424658	0	21.09249	177.3678	0.6765855	66.49726	2.06119347859138	high
TCGA-AJ-A3EL	1.87397260273973	0	119.9352	251.7729	1.970856	114.8624	0.560737380402918	low
TCGA-EC-A24G	1.4	0	65.52209	244.128	3.174997	76.46118	0.643122915752548	low
TCGA-D1-A17Q	0.147945205479452	0	36.25926	296.7981	2.337928	70.62621	1.24505066164922	high
TCGA-D1-A16B	3.03013698630137	0	52.65297	193.0408	1.063842	94.39768	1.40627221045862	high
TCGA-AJ-A3BG	1.50684931506849	0	102.7663	255.6921	0.5211488	104.3665	1.046238715504	low
TCGA-BG-A186	1.14794520547945	0	44.17739	189.0471	1.650787	70.81334	1.1997629246978	high
TCGA-EY-A54A	1.22465753424658	0	58.98361	221.57	1.451602	63.5592	1.10176213664853	high
TCGA-A5-A1OK	2.51232876712329	0	48.65865	164.591	0.8741382	70.63966	1.3963395998481	high
TCGA-A5-A0GM	5.04383561643836	0	100.91	378.7213	1.078849	106.5718	1.08441592856806	high
TCGA-BS-A0TJ	5.66575342465753	0	95.22217	311.9388	1.614205	108.4773	0.895472381320597	low
TCGA-AX-A1CR	1.92054794520548	0	27.19127	733.0555	0.5467165	213.0673	6.97914402211174	high
TCGA-AJ-A3QS	1.40547945205479	0	41.20216	172.5865	1.649213	96.83145	1.31094965331622	high
TCGA-D1-A16O	2.8027397260274	0	97.9851	305.0089	0.4108706	110.3858	1.25275457124065	high
TCGA-EO-A22S	5.12876712328767	0	55.15474	210.5103	0.4797871	96.22995	1.68803443550558	high
TCGA-D1-A1O5	1.25479452054795	0	130.7917	379.586	1.056519	71.72497	0.695213773898115	low
TCGA-EY-A4KR	0.947945205479452	1	30.14916	167.0875	1.470923	42.62881	1.3304028418261	high
TCGA-D1-A17R	0.928767123287671	1	31.83373	192.2336	1.078751	69.85249	1.65721793330029	high
TCGA-D1-A16Q	0.887671232876712	0	84.91808	336.2227	1.884389	135.0699	1.04194019500497	low
TCGA-D1-A17B	0.583561643835616	0	35.62989	225.8449	8.846689	46.71089	0.140384164575937	low
TCGA-D1-A0ZV	1.99452054794521	0	94.80611	279.0925	1.498243	98.4191	0.862663392796701	low
TCGA-BK-A0CA	2.91506849315068	0	88.31355	195.5821	0.5367496	87.95975	1.07488528623878	low
TCGA-AP-A05N	1.98904109589041	1	70.61117	206.7344	1.321476	82.50714	1.03678414994433	low
TCGA-BS-A0U9	7.73972602739726	0	70.22248	303.6896	1.27743	133.4754	1.41646320428702	high
TCGA-A5-A0R6	3.15890410958904	0	69.33619	300.5315	1.99737	95.82607	1.01905593438163	low
TCGA-AP-A05J	3.07397260273973	0	30.379	593.8119	1.087817	122.177	3.53765794143978	high
TCGA-BG-A0YV	1.04657534246575	0	47.10515	257.7822	1.032107	88.6842	1.63782304728404	high
TCGA-BG-A0VT	4.2958904109589	0	54.57351	273.5464	1.407249	111.3577	1.46327017120759	high
TCGA-2E-A9G8	3.42191780821918	0	135.1389	394.5475	1.465733	102.213	0.651664798319298	low
TCGA-BG-A0M0	1.61095890410959	0	115.3413	336.9796	0.4498977	119.3459	1.08775170088723	high
TCGA-EY-A2OO	3.81369863013699	0	75.51718	195.6941	0.648212	69.81325	1.14253124704081	high
TCGA-AX-A06H	2.28219178082192	0	101.3925	354.2532	7.952502	91.72249	0.118560022432405	low
TCGA-D1-A162	3.13698630136986	0	78.41529	210.2151	0.9133946	88.91041	1.10018970618096	high
TCGA-AP-A0LG	5.52054794520548	0	56.54424	182.8695	0.7233119	102.2564	1.50594601649901	high
TCGA-5B-A90C	3.29315068493151	0	66.23034	189.4735	0.6129636	40.72104	1.16978949733162	high
TCGA-A5-A0GP	3.87945205479452	0	86.86062	413.2514	0.9154284	127.7222	1.50573312900672	high
TCGA-D1-A3JQ	1.44109589041096	0	64.4125	168.1839	0.9109777	54.72203	1.10112030711135	high
TCGA-BS-A0UA	9.57534246575342	0	144.5461	258.9911	3.767355	126.2466	0.252209484657534	low
TCGA-D1-A1NY	1.40547945205479	0	37.65247	191.5743	2.393327	69.83924	1.02970676109143	low
TCGA-AJ-A3EJ	0.136986301369863	1	66.99138	208.4223	1.145642	114.505	1.25937838433648	high
TCGA-BK-A0C9	2.99178082191781	0	68.9493	312.5866	5.829331	115.8621	0.337767288303683	low
TCGA-EY-A1GQ	1.49041095890411	0	134.7366	364.3703	0.7884398	103.516	0.775534537982094	low
TCGA-AP-A0LI	8.14246575342466	0	68.31096	269	5.434244	113.6861	0.358444752049228	low
TCGA-B5-A0JR	4.74246575342466	0	122.8566	243.1288	2.311814	94.55163	0.453242880667612	low
TCGA-D1-A175	0.553424657534247	0	73.18605	192.5315	0.9269681	92.25968	1.14616216011945	high
TCGA-D1-A1NU	1.1013698630137	0	61.62765	373.3333	1.39198	115.9514	1.58865234639301	high
TCGA-EY-A214	1.2	0	31.29198	147.4416	2.064953	64.97123	1.13432990113395	high
TCGA-D1-A2G5	3.98630136986301	0	44.09472	122.0041	0.8271992	60.9046	1.36382447239923	high
TCGA-DF-A2KR	5.96712328767123	0	61.66983	354.7746	1.471279	81.72236	1.36164019858868	high
TCGA-B5-A1MR	18.7917808219178	0	77.25148	246.1571	6.526191	114.2112	0.223067285719155	low
TCGA-B5-A5OE	2.91232876712329	0	76.93295	128.2284	0.4810181	84.08901	1.11869850918301	high
TCGA-BG-A221	0.150684931506849	0	51.59741	222.848	2.35994	89.80099	0.9822062739128	low
TCGA-AP-A1E1	3.82191780821918	0	56.91519	149.5322	1.911172	72.33837	0.904328305161407	low
TCGA-AX-A1C5	2.74246575342466	0	62.90191	199.0568	0.7516879	82.73185	1.33902687133339	high
TCGA-B5-A11I	6.30958904109589	0	23.04832	205.9027	3.614405	102.6067	0.942188167959234	low
TCGA-AP-A0L9	10.4520547945205	0	63.77341	217.309	0.9312384	93.92727	1.33146211073831	high
TCGA-A5-A0R8	1.63287671232877	0	154.6981	418.121	1.563378	103.9071	0.52347088328024	low
TCGA-B5-A11G	9.44657534246575	0	128.6077	504.5078	2.912932	99.48681	0.523633194686744	low
TCGA-EY-A1GR	1.46849315068493	0	80.35102	1003.513	1.373218	111.8192	3.19273767539848	high
TCGA-EY-A1GO	1.60547945205479	0	33.65554	319.2158	0.2625051	195.5564	3.65838522730742	high
TCGA-AX-A05T	2.76712328767123	0	42.23385	207.2199	0.7738568	85.86158	1.72929644409709	high
TCGA-D1-A0ZZ	1.87945205479452	0	72.59175	251.2966	1.366199	105.6362	1.14263115042484	high
TCGA-EY-A549	1.65753424657534	0	65.53045	161.1184	1.504623	47.18617	0.875217249451018	low
TCGA-EO-A22X	4.8	0	61.45165	190.5306	1.15218	90.58439	1.21630090750559	high
TCGA-AP-A053	9.21917808219178	1	51.88376	240.2519	0.7336942	98.32433	1.70399394840935	high
TCGA-BS-A0V7	5.2986301369863	0	65.94397	373.8237	3.981078	62.48168	0.57838433099984	low
TCGA-AJ-A3OL	1.23013698630137	1	82.63245	200.2928	0.903081	95.88501	1.05725082527769	low
TCGA-AJ-A3NG	1.3013698630137	0	54.30665	139.0497	1.011859	73.76698	1.21795250730571	high
TCGA-D1-A15W	2.50684931506849	0	55.2071	174.6416	0.7024368	67.51534	1.37155904609321	high
TCGA-B5-A0K8	2.32054794520548	0	57.41065	257.5438	1.979125	67.94473	1.01791093894493	low
TCGA-DI-A2QU	2.59178082191781	1	64.34481	715.8075	0.8398539	93.21941	2.81799099300088	high
TCGA-D1-A17L	2.1972602739726	0	84.64441	372.6898	2.545792	92.26798	0.790934529982743	low
TCGA-BG-A0VZ	4.38630136986301	0	149.5472	208.5578	3.034033	65.19658	0.231157529060076	low
TCGA-PG-A7D5	3.22465753424658	0	84.92337	647.0695	0.4593671	105.0622	2.33516028232728	high
TCGA-BG-A0RY	1.28493150684932	0	49.99362	161.1303	0.4402912	79.99803	1.60860515329887	high
TCGA-EO-A3KU	1.85479452054795	0	59.34961	319.1586	1.527476	376.9827	3.14502179245242	high
TCGA-QF-A5YS	1.88767123287671	0	81.5726	273.2895	0.9757237	128.3109	1.28286198102754	high
TCGA-AP-A052	1.83287671232877	1	71.21583	873.0291	2.440733	149.1939	2.35682832736695	high
TCGA-DI-A2QY	9.17534246575342	1	48.39658	412.8224	0.8587908	121.4521	2.35530205697008	high
TCGA-E6-A1M0	4.91232876712329	0	65.87411	260.9486	1.157744	106.3944	1.34004311763229	high
TCGA-A5-A0GD	9.37808219178082	1	94.82595	358.8738	0.9278209	88.51447	1.1229608475653	high
TCGA-D1-A163	2.71506849315068	0	70.89096	197.9392	2.542818	100.5489	0.737615658236135	low
TCGA-BG-A0M7	5.30684931506849	0	78.10621	315.9854	1.515231	123.7553	1.18713969170985	high
TCGA-B5-A0JN	6.6986301369863	0	79.92607	337.4371	0.2857426	56.14564	1.43459023315375	high
TCGA-A5-A2K4	2.38630136986301	1	47.12022	256.9297	0.5687596	49.56974	1.68008102089768	high
TCGA-A5-A1OH	3.02739726027397	0	41.93234	284.8947	0.6561479	61.01607	1.87280728047904	high
TCGA-AX-A2H7	3.4	1	94.82655	416.8385	1.134644	198.6339	1.59186800786672	high
TCGA-BK-A13B	2.64657534246575	0	78.19136	232.7669	1.13848	91.04721	1.07017939014405	low
TCGA-EC-A1NJ	1.33698630136986	0	105.1616	289.7632	2.554514	81.87036	0.532973815019541	low
TCGA-B5-A3FB	7.79178082191781	0	114.7516	221.8438	0.9896433	91.52452	0.720640068866788	low
TCGA-D1-A102	0.36986301369863	0	53.31706	160.3014	2.895362	136.2875	0.854784983169277	low
TCGA-AJ-A2QM	2.44931506849315	0	54.85221	128.5603	1.067381	66.60158	1.14671591505943	high
TCGA-B5-A1N2	2.61369863013699	1	64.43499	316.5171	1.870402	75.9846	1.08298350465084	high
TCGA-BS-A0U7	2.56164383561644	1	63.06608	200.4867	2.362065	85.70021	0.820771375834771	low
TCGA-A5-A3LP	1.24657534246575	0	14.6601	172.6286	0.4940453	80.6434	2.43538062510748	high
TCGA-D1-A17H	2.33424657534247	0	74.8325	346.5808	2.042562	95.85897	1.00829356270904	low
TCGA-A5-A2K2	9.84931506849315	0	75.84433	185.892	0.3360668	139.7274	1.52191290478099	high
TCGA-BK-A0CC	2.92328767123288	0	38.08029	332.594	1.160777	85.59014	1.93343958445919	high
TCGA-AP-A0LD	9.83287671232877	0	169.5529	572.2855	1.644427	151.8288	0.620497409538874	low
TCGA-QS-A744	1.23561643835616	0	43.51762	141.033	0.3286444	64.42632	1.66482602152568	high
TCGA-EO-A3KX	3.20547945205479	0	107.4428	283.8472	1.105363	70.00327	0.777732648627721	low
TCGA-AX-A06B	5.63835616438356	0	22.36956	276.4809	1.776797	102.1148	1.85727495122732	high
TCGA-EO-A3AS	2.86575342465753	0	27.0078	160.9083	0.3787089	52.82951	1.97700838604477	high
TCGA-EY-A1GT	1.34246575342466	0	60.40935	162.7037	0.5270649	83.68152	1.40516654360482	high
TCGA-B5-A11S	6.10684931506849	0	54.35655	130.7687	1.461726	77.45769	1.0578106925439	low
TCGA-A5-A0VP	3.52876712328767	0	78.326	339.2571	1.389482	81.97502	1.1247128776033	high
TCGA-AP-A056	7.17260273972603	0	66.67877	204.7591	2.376351	127.0488	0.891650830005001	low
TCGA-AJ-A3EK	1.22191780821918	0	97.51211	154.2282	2.454424	57.51901	0.458377900068999	low
TCGA-AX-A1CE	2.84109589041096	0	120.2022	284.6829	0.5251851	105.0577	0.891251223666846	low
TCGA-AP-A054	1.94246575342466	1	64.17044	185.2601	1.325375	129.8901	1.24586383811039	high
TCGA-SJ-A6ZI	1.72876712328767	0	81.6099	221.2964	2.220416	68.31419	0.676027495282606	low
TCGA-B5-A0KB	2.25753424657534	0	43.78881	282.0726	2.779532	119.1489	1.1247243742397	high
TCGA-AP-A0LS	7.95616438356164	0	170.672	382.7082	1.292997	105.2746	0.450265524238871	low
TCGA-AJ-A3NF	1.76712328767123	0	39.63788	176.9377	4.309304	66.71087	0.539161267364301	low
TCGA-EO-A2CH	1.61643835616438	1	101.9188	361.3293	1.306459	159.5588	1.14017583452078	high
TCGA-B5-A0JT	4.60821917808219	0	51.85868	130.9208	0.7594263	71.93062	1.33178031384523	high
TCGA-D1-A16E	3.06575342465753	0	74.48745	236.7705	0.4636933	97.14892	1.41056993778808	high
TCGA-BG-A0MU	1.69041095890411	0	66.56038	329.7168	1.192008	112.4117	1.4810407413945	high
TCGA-A5-A2K5	2.06027397260274	0	176.5237	956.2055	1.37219	199.3526	1.25810498412968	high
TCGA-AP-A5FX	3.01095890410959	1	192.8008	324.9549	3.400143	57.06717	0.144166440372474	low
TCGA-EY-A3QX	2.70958904109589	1	33.16543	129.418	1.031104	111.7558	1.71112990214973	high
TCGA-B5-A1MV	4.28767123287671	0	52.73178	197.8124	0.4641359	86.15671	1.66211972886081	high
TCGA-D1-A1O8	0.328767123287671	1	78.06085	283.7765	6.471982	115.0887	0.238060270589468	low
TCGA-A5-A0GI	7.34794520547945	0	97.33062	346.7593	3.474648	122.8207	0.539470698276055	low
TCGA-EY-A1G8	1.24931506849315	1	121.3335	365.1097	0.9160762	187.3077	1.12020244266385	high
TCGA-BG-A0W2	4.71506849315069	0	74.3276	172.051	0.850565	96.13173	1.13686220677384	high
TCGA-PG-A917	0.580821917808219	0	78.50867	219.3716	1.808938	74.57783	0.808885359671987	low
TCGA-AP-A0LP	5.13698630136986	0	134.8398	442.9826	2.090571	111.0278	0.593966582933216	low
TCGA-DF-A2KV	7.44383561643836	0	134.6013	459.9609	0.7842317	153.5506	1.03848795774837	low
TCGA-A5-A0GG	10.3068493150685	0	113.3461	342.7579	2.450573	123.7742	0.612492798528582	low
TCGA-AJ-A5DW	1.06849315068493	0	55.32795	139.9402	0.7990128	58.31583	1.22924888810538	high
TCGA-BS-A0TE	0.4	1	61.07234	290.2569	2.383696	94.28159	0.976425243819432	low
TCGA-D1-A2G6	0.706849315068493	1	36.62913	160.8502	1.147944	77.8836	1.50031679712879	high
TCGA-AP-A1DH	5.97260273972603	0	215.4307	428.7515	3.840585	143.3507	0.145397076697752	low
TCGA-BG-A220	1.18904109589041	0	57.47436	170.6754	0.3270315	82.71924	1.56073719341371	high
TCGA-BS-A0UM	7.24383561643836	0	89.34398	226.4564	4.132022	94.30496	0.372110106648453	low
TCGA-D1-A15Z	0.158904109589041	1	39.0014	145.9843	0.2886413	101.0695	1.99622430049009	high
TCGA-A5-A0G1	8.90684931506849	1	57.73703	269.0697	6.83871	105.6801	0.256407170733513	low
TCGA-B5-A0JV	7.16712328767123	0	59.43874	252.1969	0.634223	98.62651	1.63875985395437	high
TCGA-D1-A1NX	1.52054794520548	0	97.28794	482.551	1.093522	122.5879	1.37521183441941	high
TCGA-D1-A176	2.51232876712329	0	73.36954	216.2418	1.526548	85.51734	0.963994086803691	low
TCGA-B5-A11F	15.4821917808219	0	52.36641	191.9804	1.450939	88.87223	1.22930994752265	high
TCGA-FI-A2F9	4.93972602739726	0	40.41038	166.404	1.156027	63.01276	1.38106206159098	high
TCGA-EY-A215	1.57260273972603	0	63.99858	183.5283	4.668853	77.5026	0.378437650152855	low
TCGA-BG-A0VW	4.33424657534247	0	137.095	392.0653	2.376273	90.51475	0.462364798203438	low
TCGA-D1-A174	1.62739726027397	0	49.11653	389.715	7.066988	97.48857	0.307692121307366	low
TCGA-D1-A3DA	1.32328767123288	0	77.72461	214.9722	0.2725141	88.52934	1.3603728881182	high
TCGA-EO-A1Y7	4.0958904109589	0	163.6664	432.057	1.627184	129.9672	0.509817641881551	low
TCGA-B5-A11P	4.33698630136986	0	64.5844	202.3177	0.4008769	83.9848	1.47608736915671	high
TCGA-A5-A2K3	5.51232876712329	0	83.09629	580.8239	6.650132	246.8125	0.485963237322063	low
TCGA-EY-A1GK	1.8986301369863	0	117.4611	315.7776	1.945433	99.43289	0.610212302784702	low
TCGA-EO-A22Y	4.29315068493151	0	53.5122	197.2138	1.011657	104.7962	1.46837004081112	high
TCGA-E6-A2P9	3.7972602739726	0	73.0273	203.3648	2.188054	88.89293	0.781732601493364	low
TCGA-EY-A212	0.849315068493151	1	23.80997	169.7987	0.587762	69.68521	2.04921209101114	high
TCGA-A5-A0G9	6.95890410958904	0	95.10959	305.0213	0.9509516	109.281	1.0925063404809	high
TCGA-E6-A8L9	2.77534246575342	0	66.33106	187.2114	1.259332	78.46556	1.06684085361846	low
TCGA-BG-A0MA	0.893150684931507	1	59.87159	241.8588	0.6380059	111.583	1.66723831787139	high
TCGA-BG-A0LX	1.68219178082192	0	77.85005	288.8566	1.308775	106.6108	1.15908273621045	high
TCGA-AP-A1E0	5.01917808219178	0	55.81671	209.6992	1.731677	85.75915	1.10069795156391	high
TCGA-D1-A103	1.83287671232877	0	80.39527	183.2185	2.270846	72.52298	0.646495563567919	low
TCGA-AX-A1C4	1.10684931506849	0	64.6252	201.8406	0.7494574	111.3222	1.43585531809614	high
TCGA-AX-A2HA	6.78082191780822	0	44.15005	192.002	1.965646	49.86577	1.02727142447263	low
TCGA-AX-A06J	2.5013698630137	0	95.65295	258.1059	2.19904	74.58896	0.621090525803703	low
TCGA-EY-A1GV	1.31780821917808	0	23.46118	221.3505	0.3060887	57.54613	2.33513835285314	high
TCGA-AP-A0LF	7.83287671232877	0	94.8664	290.4613	3.509354	85.87594	0.453089786726769	low
TCGA-AJ-A3NC	3.08219178082192	0	59.11947	177.1819	0.6271564	60.40923	1.31799944617496	high
TCGA-AP-A05H	3.79452054794521	0	92.30815	207.1694	0.2643375	73.25974	1.08661839878969	high
TCGA-BG-A18B	1.28767123287671	0	115.6456	322.9968	4.989287	113.9724	0.256391603575391	low
TCGA-EO-A22U	3.85479452054795	0	66.49271	236.6962	1.586528	73.26859	1.01871433524142	low
TCGA-AJ-A23M	1.68767123287671	1	22.32755	237.2846	1.163174	75.81987	1.96165486588731	high
TCGA-BG-A2L7	1.67671232876712	0	52.99244	182.7339	3.582802	86.31907	0.617606916504525	low
TCGA-EO-A3L0	4.25753424657534	0	99.60099	296.9832	1.358998	116.4201	0.922390007385196	low
TCGA-A5-A0R9	2.05205479452055	0	81.4527	314.5963	1.306291	139.7406	1.27472408463365	high
TCGA-EY-A1GP	1.56986301369863	0	35.87729	200.1845	1.322446	86.29467	1.55755625025605	high
TCGA-AP-A0L8	4.06575342465753	1	29.91812	157.5784	0.2839095	59.41329	1.99706627521964	high
TCGA-AX-A2IN	2.59452054794521	1	84.97083	283.6073	2.109711	172.3449	1.00470365854967	low
TCGA-A5-A0GQ	6.15616438356164	0	108.6879	342.0197	1.67375	113.7162	0.797391213659518	low
TCGA-D1-A3JP	1.41095890410959	0	54.03704	222.6578	1.748867	84.91918	1.13642358540348	high
TCGA-B5-A3FD	3.27945205479452	1	116.9576	339.0044	0.6907522	167.0364	1.14536649483801	high
TCGA-BG-A0M2	1.74520547945205	0	85.77358	240.0303	2.104533	70.15288	0.689800942702449	low
TCGA-AX-A2H2	0.397260273972603	1	51.60589	363.2444	3.748008	197.7073	1.08264997166895	high
TCGA-DI-A0WH	1.35890410958904	0	103.5974	393.0916	0.9957485	94.9719	1.063830297616	low
TCGA-B5-A11V	1.63013698630137	0	60.27603	249.3487	1.452282	89.63225	1.22137137628668	high
TCGA-D1-A17M	0.852054794520548	0	52.8567	220.8602	2.391566	99.75385	0.984412442618768	low
TCGA-EO-A3AV	2.92876712328767	0	113.4738	304.5831	2.157609	106.1832	0.600884754207169	low
TCGA-EY-A548	1.17808219178082	0	60.75712	277.0674	2.323757	84.19419	0.950283538808782	low
TCGA-K6-A3WQ	1.16986301369863	1	59.19036	159.1307	0.9794726	91.03238	1.25988147381393	high
TCGA-D1-A1O0	0.172602739726027	0	80.62108	391.3716	1.016819	103.6424	1.41477572559191	high
TCGA-EY-A2OM	1.9013698630137	0	53.50999	155.9027	0.75717	56.74729	1.29601598666023	high
TCGA-PG-A5BC	1.93698630136986	0	53.64195	452.3176	0.931199	80.79419	2.03345304965219	high
TCGA-AX-A2H5	5.93698630136986	0	34.90521	115.3614	0.8957856	80.21296	1.55918607517451	high
TCGA-SJ-A6ZJ	1.52328767123288	0	133.6263	345.4928	0.6517898	152.8259	0.923399081365171	low
TCGA-B5-A3FC	5.98630136986301	0	119.5374	549.9628	6.087829	143.3007	0.265354692704973	low
TCGA-A5-A0GB	2.73150684931507	0	91.40088	290.3986	1.659407	125.4421	0.941023910919922	low
TCGA-BG-A2AE	1.97534246575342	0	45.34931	129.77	2.518658	68.86015	0.824602710120134	low
TCGA-A5-A0GR	3.06849315068493	0	93.91855	283.976	4.230442	107.3316	0.386979632002702	low
TCGA-BK-A13C	2.08219178082192	0	82.11713	160.5221	0.5420411	74.52801	1.05291441545234	low
TCGA-KP-A3W3	2.17534246575342	0	48.65707	375.321	3.364427	94.15876	0.943452834512973	low
TCGA-EY-A3L3	2.27945205479452	0	56.35949	112.3599	0.2980069	83.39495	1.46777726417079	high
TCGA-EY-A1GF	2.26301369863014	0	81.96308	183.8569	1.941412	64.66401	0.687288042852776	low
TCGA-AP-A0LV	2.09041095890411	0	95.83827	256.1394	0.5425383	109.9861	1.14668992458556	high
TCGA-DF-A2KS	9.09041095890411	0	59.43231	397.8733	1.311527	145.921	1.89393301309855	high
TCGA-D1-A177	1.5013698630137	0	127.2685	248.5258	0.5374966	120.7158	0.8123891128535	low
TCGA-AP-A1DM	4.65753424657534	0	89.56231	290.7611	1.422469	109.0118	0.985711629787607	low
TCGA-D1-A2G7	4.91232876712329	1	27.49368	234.2136	0.5547902	81.16785	2.25514133291026	high
TCGA-D1-A0ZU	2.38904109589041	0	62.90624	184.3759	0.8604941	83.31323	1.26926632079161	high
TCGA-FI-A2D5	1.15342465753425	1	80.86653	252.035	1.036477	88.79891	1.09383338564887	high
TCGA-EO-A3B0	3.86849315068493	0	149.8389	286.6258	2.14504	107.8502	0.386178584093732	low
TCGA-B5-A1MS	8.52602739726027	1	53.35093	136.7625	0.3478281	71.31998	1.49665815323518	high
TCGA-EY-A1H0	1.61095890410959	0	104.5697	302.111	1.031275	81.67153	0.875138056189468	low
TCGA-A5-A0GJ	5.47945205479452	0	114.8048	236.1363	5.859215	132.1648	0.183865458489033	low
TCGA-B5-A0K1	3.04109589041096	0	93.10561	227.6356	0.7899286	112.6203	1.06003943290026	low
TCGA-EY-A5W2	1.41369863013699	0	204.2556	591.1526	1.042972	216.7312	0.621689527662513	low
TCGA-A5-A0GN	5.04383561643836	0	55.72161	229.4021	3.955413	70.56808	0.544617920344087	low
TCGA-BG-A0YU	1.23561643835616	0	96.7257	246.8709	1.404264	82.12488	0.789149700557615	low
TCGA-AP-A0LT	4.1013698630137	0	125.1014	338.2268	1.157267	139.2664	0.828906851750077	low
TCGA-PG-A914	1.88219178082192	0	44.11741	245.6537	1.100909	53.49441	1.46867468517452	high
TCGA-EY-A1GD	4.49041095890411	0	43.03565	166.2858	0.5975278	78.41054	1.66657638462115	high
TCGA-B5-A0JS	7.1972602739726	0	88.88869	250.9619	5.366359	105.1673	0.273332388092401	low
TCGA-PG-A916	1.43013698630137	0	146.638	269.9939	1.67839	83.29174	0.420144811926713	low
TCGA-D1-A15X	2.49041095890411	0	60.48855	216.8164	1.892317	82.84872	0.993441626274156	low
TCGA-BG-A0M3	2.93424657534247	0	89.93086	269.6837	0.4618028	101.8218	1.25404319122289	high
TCGA-D1-A167	1.30958904109589	0	40.98451	196.8987	0.6745327	86.85129	1.78760659556838	high
TCGA-BG-A3PP	1.86575342465753	0	71.01785	208.1739	1.235629	125.1762	1.20583351565114	high
TCGA-D1-A1NZ	1.5013698630137	0	75.33188	245.6417	2.774534	91.22183	0.679890095846469	low
TCGA-BK-A6W3	0.835616438356164	0	58.37556	188.5311	1.147878	69.98293	1.18384134129164	high
TCGA-AX-A2IO	5.41095890410959	0	75.41338	364.1843	1.817239	118.5765	1.17902373463696	high
TCGA-BK-A4ZD	1.38630136986301	0	37.96153	159.1607	0.4855521	49.02622	1.65982101865787	high
TCGA-B5-A0K9	1.12054794520548	1	69.16407	258.2719	2.074791	60.57869	0.843674663154711	low
TCGA-D1-A16X	0.304109589041096	0	42.41196	218.0685	5.164385	63.68708	0.421653162885203	low
TCGA-FI-A2D2	6.44383561643836	1	63.40891	114.7092	1.119049	62.38464	0.988205021507118	low
TCGA-AX-A0J0	3.34246575342466	0	69.2277	183.6423	0.7547273	88.09687	1.23433841444535	high
TCGA-EY-A1GC	4.51232876712329	0	108.9217	334.2483	3.353837	163.5875	0.542262098936306	low
TCGA-EY-A1GS	1.83561643835616	1	49.82168	399.8648	0.6016111	105.347	2.34591307656122	high
TCGA-BS-A0UL	6.7972602739726	0	64.42144	258.3145	2.821495	84.53122	0.760087985450064	low
TCGA-FI-A2D6	2.1013698630137	1	49.87442	227.8437	1.961405	106.3757	1.19988286191441	high
TCGA-AX-A06F	4.78904109589041	0	71.80356	239.4014	1.393085	83.94144	1.0535442627172	low
TCGA-EO-A3B1	2.24657534246575	0	43.77559	174.1186	2.233483	55.15602	0.939822762923673	low
TCGA-AP-A0LJ	3.89315068493151	0	105.2538	291.4226	2.262804	104.763	0.625355999177461	low
TCGA-FI-A2D4	0.665753424657534	1	69.13265	303.7573	1.603687	128.9277	1.27947720804901	high
TCGA-EC-A1QX	0.613698630136986	0	44.51504	182.8737	2.138649	70.61094	1.01767695546716	low
TCGA-EO-A1Y5	0.90958904109589	0	50.97504	338.0825	4.142621	800.288	5.60079447484366	high
TCGA-D1-A3DH	1.56986301369863	0	70.39111	209.9772	0.2977054	96.17615	1.49340947191487	high
TCGA-D1-A17U	1.90958904109589	0	64.37446	225.2666	3.078158	74.25652	0.649053551389833	low
TCGA-A5-A0VQ	1.32876712328767	0	78.90893	239.9964	2.342626	84.71515	0.725019636196344	low
TCGA-BS-A0TA	2.02739726027397	1	120.3659	391.9844	3.045052	102.2849	0.473258349707464	low
TCGA-PG-A915	0.682191780821918	0	53.47239	164.3591	0.6397025	89.61088	1.50138153640899	high
TCGA-B5-A0K0	4.04931506849315	0	35.40814	156.8192	3.242993	68.94258	0.770199534699861	low
TCGA-AP-A0LN	6.87671232876712	0	86.78761	240.8329	0.5402209	113.6711	1.26092035584039	high
TCGA-BG-A18C	1.28767123287671	0	83.92602	162.0801	2.02502	128.1143	0.765917491286287	low
TCGA-BG-A0MH	5.28767123287671	0	69.06866	253.3281	2.111176	139.3584	1.04844947135109	low
TCGA-AX-A060	2.94520547945205	0	111.4532	473.7817	0.5142803	145.1907	1.47252693556535	high
TCGA-B5-A11J	4.53698630136986	0	76.49669	260.9936	1.380397	97.52422	1.07613662118894	low
TCGA-A5-A0VO	2.3972602739726	1	97.50387	288.4903	1.044762	94.13699	0.962853520028464	low
TCGA-D1-A16Y	1.45753424657534	0	41.63831	387.6001	1.644009	117.8832	1.90589865683134	high
TCGA-B5-A11N	5.13972602739726	0	47.59845	251.0748	4.042644	66.55782	0.594513007844347	low
TCGA-EO-A3KW	1.36164383561644	0	122.3467	343.3002	2.468944	134.4965	0.566503270578834	low
TCGA-AJ-A3TW	1.40547945205479	0	47.88411	468.5619	1.386166	256.0467	3.26098820194859	high
TCGA-BK-A139	2.58356164383562	1	164.7703	213.3662	1.183948	374.8696	0.869214053931622	low
TCGA-AP-A05A	5.32602739726027	1	85.55643	597.6799	0.4038192	123.2145	2.3154626259086	high
TCGA-QF-A5YT	3.32876712328767	0	75.3835	323.3537	0.2342241	181.5522	2.18767241357697	high
TCGA-AX-A0J1	6.44931506849315	0	109.5977	280.1213	2.365311	86.7689	0.536842198909607	low
TCGA-A5-A3LO	2.12602739726027	0	78.94044	144.0353	1.532193	106.9724	0.864737435716052	low
TCGA-B5-A3F9	11.3835616438356	0	77.63021	212.8854	0.6498688	102.0682	1.25775918046093	high
TCGA-AX-A2HH	1.47945205479452	0	46.87303	144.9348	0.594517	74.39397	1.52752674743123	high
TCGA-KP-A3W4	1.51780821917808	1	47.45354	200.1359	1.81619	81.42501	1.15087758122507	high
TCGA-KP-A3VZ	1.97808219178082	0	28.3817	1107.063	0.4149663	77.82926	8.28791111326768	high
TCGA-D1-A17A	0.131506849315068	0	68.65359	321.4927	0.5938047	89.02711	1.60280747785007	high
TCGA-EY-A1GI	1.94520547945205	0	61.47408	143.3393	1.304416	60.03945	0.988371956961798	low
TCGA-BG-A0LW	1.55068493150685	0	62.88621	233.7341	0.4019812	90.58204	1.60730483130788	high
TCGA-BK-A0CB	2.99178082191781	0	68.44948	301.5829	2.114914	111.7973	1.04285961303881	low
TCGA-E6-A2P8	0.197260273972603	1	31.23995	188.1295	2.389753	93.90546	1.18757307242329	high
TCGA-B5-A11R	6.43561643835616	0	78.91699	201.8125	1.36295	71.9271	0.893656015948081	low
TCGA-JU-AAVI	1.47945205479452	1	45.52248	1454.521	1.0432	132.4805	10.9349949198667	high
TCGA-B5-A11O	7.14794520547945	0	97.4103	248.5399	2.294743	110.2617	0.647805499450984	low
TCGA-AX-A05S	1.13150684931507	1	71.99781	217.2927	1.545018	88.56319	0.984367870786075	low
TCGA-BS-A0V6	7.46575342465753	0	114.6414	260.9912	0.9382669	123.5221	0.854058196900756	low
TCGA-AJ-A2QL	1.64931506849315	0	53.27002	279.0164	3.080229	87.17141	0.830276016984096	low
TCGA-AJ-A3I9	1.42191780821918	1	128.5997	349.7496	1.126017	131.1429	0.797600876424143	low
TCGA-BS-A0U5	8.04109589041096	0	74.49957	190.0506	0.5464995	94.24461	1.27268559397796	high
TCGA-BS-A0V4	4.95890410958904	0	104.279	650.3437	2.539467	155.1943	1.14148112807339	high
TCGA-AX-A0IS	5.09041095890411	1	77.26342	284.0846	1.023026	90.24855	1.20586225302482	high
TCGA-AX-A06D	1.02191780821918	1	140.708	274.7806	1.009906	133.8858	0.648398059243805	low
TCGA-FI-A3PV	3.42191780821918	1	84.09333	493.3496	1.3852	206.676	1.91310310736845	high
TCGA-AX-A2H4	2.50958904109589	1	41.58119	265.7619	3.191277	101.1211	0.940133824017073	low
TCGA-A5-A2K7	2.91232876712329	0	73.29285	270.8648	0.5522386	126.4379	1.59637263209697	high
TCGA-B5-A11Q	2.67397260273973	0	97.53765	292.2126	0.7791855	38.98912	0.891473566381768	low
TCGA-BG-A0M4	5.93698630136986	0	108.4136	167.1835	1.305764	88.14267	0.643006436819831	low
TCGA-A5-A0GV	4.5013698630137	0	78.90797	230.7145	0.3463173	73.4519	1.2830484159523	high
TCGA-AX-A1CA	2.66849315068493	0	61.59366	946.5618	1.632008	166.8917	3.97669732084826	high
TCGA-FI-A2F8	2.55616438356164	0	28.28597	340.8848	1.505053	103.6675	2.08153632914122	high
TCGA-BK-A6W4	0.821917808219178	0	52.24094	122.8608	0.40331	54.95909	1.39085421680652	high
TCGA-BG-A0VX	2.85753424657534	0	60.83007	194.5546	2.115815	102.2413	0.946874986554684	low
TCGA-BK-A56F	1.0986301369863	0	54.50504	151.456	0.6122848	57.76889	1.33516162548685	high
TCGA-BG-A0M6	1.83835616438356	1	26.72621	216.9452	0.3697394	51.93047	2.1534226968675	high
TCGA-AP-A0LO	2.78356164383562	1	73.74346	186.7749	0.3591359	94.99622	1.35716196171491	high
