# Supplementary material for: Development of an Oxidative Phosphorylation-Related and Immune Microenvironment Prognostic Signature in Uterine Corpus Endometrial Carcinoma
Source: Front Cell Dev Biol. 2021 Nov 25;9:753004. doi: 10.3389/fcell.2021.753004 (PMC8655987; doi:10.3389/fcell.2021.753004)
Supplement: Supplementary file 4 [file DataSheet1.ZIP › raw data/ssGSEA_output.txt]

id	B cells naive	B cells memory	Plasma cells	T cells CD8	T cells CD4 memory resting	T cells CD4 memory activated	T cells follicular helper	T cells regulatory (Tregs)	T cells gamma delta	NK cells resting	NK cells activated	Monocytes	Macrophages M0	Macrophages M1	Macrophages M2	Dendritic cells resting	Dendritic cells activated	Mast cells resting	Mast cells activated	Eosinophils	Neutrophils
TCGA-BK-A0C9	0.005992671	0	0.019114207	0.21944732	0.082463954	0	0.073163326	0.137683265	0	0	0.055554958	0.013360524	0.217781263	0.082568749	0.051879559	0.005274279	0	0.035715925	0	0	0
TCGA-A5-A2K3	0.001876022	0	0.100907192	0.345890098	0	0.097642081	0.006559903	0.050667434	0	0.10047667	0.060143667	0.013484008	0.021998533	0.071233938	0.081211269	0.012613313	0	0.035295872	0	0	0
TCGA-AX-A1CC	0.072438444	0	0	0.155538525	0.219819635	0.0251189	0.014841945	0.100768025	0	0	0.006834572	0.01685166	0.127559672	0.116958019	0.063438881	0.005592291	0.010288866	0.063950565	0	0	0
TCGA-BS-A0UL	0.038122084	0	0.044498423	0.138702057	0.32046078	0.005981615	0.079436914	0.027466822	0.010293707	0	0.049275443	0	0.143412724	0.079413585	0.024282723	0.006748838	0	0.031904285	0	0	0
TCGA-B5-A11N	0.01421676	0	0.120863341	0.173120437	0.179394107	0.019758854	0.060661519	0.088216978	0.049326352	0	0.013226307	0.002742557	0.136919952	0.046357159	0.079905373	0.002171485	0.010514372	0	0.002604448	0	0
TCGA-B5-A11J	0.083857595	0	0.036849723	0.049076984	0.115987414	0	0.058820568	0.13735354	0	0	0.025876084	0	0.3615988	0.043239818	0.06206755	0	0	0.025271924	0	0	0
TCGA-B5-A0K9	0.026008041	0	0.024510651	0.086932776	0.2011369	0	0.035274824	0.053059208	0	0.009118571	0.009393159	0	0.379289045	0.058351655	0.032297249	0.034185462	0	0	0.013171302	0	0.037271158
TCGA-AP-A051	0.085926744	0	0.040708248	0.142247228	0.206799494	0.006936332	0.115614821	0.053201681	0	0	0.014664108	0.002017808	0.041990491	0.099798424	0.155574208	0.021751181	0	0.012769233	0	0	0
TCGA-EY-A1GK	0.024452236	0	0.129437026	0.282085332	0.012523668	0.162604701	0.033011054	0.018411692	0.013571053	0	0.0323004	0	0.046762292	0.09571517	0.095536663	0.007832647	0	0.038045842	0	0.003100284	0.00460994
TCGA-EC-A24G	0.02786329	0	0	0.221122846	0.145724222	0.004028317	0.036901519	0.081030491	0	0	0.031897786	0	0.280373426	0.086323235	0.019062774	0.042376542	0	0.023295551	0	0	0
TCGA-D1-A101	0.044557248	0	0.017971061	0.297733785	0.102558314	0	0.024964161	0.145129027	0	0	0.103289507	0.016544548	0.030039843	0.112497232	0.036988193	0	0	0.067727081	0	0	0
TCGA-BG-A2AE	0.013925235	0	0.013259809	0.233277773	0.222483142	0	0.08662474	0.051943343	0	0	0.114518381	0.017470135	0.063314903	0.108977343	0.039984198	0.034220997	0	0	0	0	0
TCGA-AX-A1CJ	0.044497903	0	0.031229329	0.189854206	0.210459547	0	0	0.078696898	0	0.057885777	0	0.013568838	0.106153356	0.057383768	0.206623066	0	0	0.003647312	0	0	0
TCGA-AJ-A2QO	0.045304602	0	0.075544306	0.152521144	0	0.014973324	0.038506964	0.029101793	0	0.037070333	0.033819892	0.005052642	0.398240675	0.066522805	0.080418924	0	0.018741139	0	0	0	0.004181458
TCGA-BK-A139	0	0.012588375	0	0.095169769	0.072618109	0.001862962	0.026693717	0.048984698	0	0	0.02459522	0	0.401442022	0.053385289	0.228663544	0	0	0	0.004822887	0	0.029173407
TCGA-AJ-A2QK	0.010471857	0.005927274	7.53E-05	0.141337299	0.300426866	0	0	0.120749386	0	0	0.043227967	0	0.190335736	0.086058341	0.066923244	0	0	0.034466745	0	0	0
TCGA-A5-A0G2	0.063411586	0	0.113760171	0.123016918	0.176621837	0.05134031	0.067598792	0.044688744	0	0	0.083990139	0.004094482	0.072899161	0.08113151	0.066603967	0.029823334	0	0.019476488	0	0	0.00154256
TCGA-B5-A3FC	0	0	0.132611095	0.073401691	0.021919231	0.128534376	0.034580202	0.059372493	0.041420641	0	0.082368336	0	0.148165801	0.045910266	0.15638417	0.012316153	0	0.063015545	0	0	0
TCGA-EC-A1NJ	0.032295035	0	0.179962908	0.115785916	0.178032311	0	0.02186534	0.08415243	0	0	0.069002152	0	0.089308196	0.112624061	0.050935168	0.018700718	0	0.047335765	0	0	0
TCGA-BS-A0UJ	0.033127337	0	0.021930183	0.164594978	0.158163922	0	0.114506831	0.179811573	0	0	0.076176248	0.013975463	0.034195409	0.082146602	0.068513966	0.000315325	0.002557588	0.049984577	0	0	0
TCGA-A5-A0GE	0.090761922	0	0.0293354	0.113514615	0.259185419	0	0.001072822	0.159035982	0	0	0.089936105	0.016328257	0.108880585	0.011512175	0.019487925	0.011207728	0.004308085	0.085432979	0	0	0
TCGA-DI-A1BY	0.039270883	0	0.11304738	0.145240759	0.159600711	0	0.074920697	0.135128423	0	0	0.03256062	0	0.207549165	0.065166098	0.000109733	0	0	0.027405531	0	0	0
TCGA-AJ-A3EL	0.071230358	0	0.088956525	0.201175493	0.055720374	0.109441791	0.15673283	0.001737211	0.032550437	0	0.013578554	0	0.022812021	0.139787224	0.065683604	0	0	0.040593577	0	0	0
TCGA-AJ-A23O	0.043853239	0	0.17546998	0.207187054	0.131739038	0.0218478	0.11488037	0.084367359	0	0.015579318	0.012782865	0.022892413	0.034804567	0.055452886	0.061901232	0	0.007791832	0.009450047	0	0	0
TCGA-D1-A16X	0	0	0.087811188	0.229221798	0.069014142	0	0.005640086	0.175994145	0	0	0.07581786	0.015371589	0.201830026	0.073181168	0.044999479	0.008646598	0	0.006285385	0	0	0.006186537
TCGA-AJ-A2QL	0.018237116	0	0	0.00180295	0.168126331	0	0.016526264	0.027673588	0.001635412	0.095266322	0.094607966	0	0.253177013	0.043848375	0.149761975	0.083469353	0	0.045867334	0	0	0
TCGA-AJ-A3NE	0.025661728	0	0.006036289	0.153386651	0.284868225	0.009797685	0.088201909	0	0	0.032897215	0.027878459	0	0.118285375	0.076730275	0.068076809	0	0.06628962	0.041310174	0	0	0.000579589
TCGA-B5-A11H	0.015674197	0	0.139230551	0.103450441	0.052443628	0.08548583	0.039986648	0.057776989	0	0.02696787	0	0	0.2228347	0.070186453	0.177508916	0	0	0	0.008453778	0	0
TCGA-FI-A2CX	0.001683236	0.00335403	0.015385891	0.143759862	0.015425518	0.030181607	0.021910279	0.049416273	0	0	0.009730877	0	0.438512442	0.072421261	0.172909224	0.014789677	0	0.010519823	0	0	0
TCGA-D1-A1NS	0.017779491	0	0.044078203	0.095159369	0.12432018	0	0	0.062630393	0	0	0.071073318	0	0.4041881	0	0.081933125	0.052819176	0	0	0.024349566	0	0.02166908
TCGA-D1-A1NZ	0.013470656	0	0	0.12381568	0.138214051	0	0.159780227	0.068005051	0	0	0.036899311	0.00963563	0.228539459	0.119926273	0.078475176	0	0	0.023238486	0	0	0
TCGA-BG-A0VX	0.034098161	0	0	0.208247014	0.127200928	0	0.088232582	0.05925605	0	0.008126396	0.066407034	0.080215141	0.11143076	0.0676635	0.047573607	0.070782729	0	0.030766099	0	0	0
TCGA-AX-A0IZ	0.00924563	0	0.153228692	0.332907089	0.075392322	0.0153846	0.053357433	0.01521452	0	0	0.135234846	0.016285172	0.035499205	0.025954509	0.01110303	0.000359054	0.017063084	0.102561652	0	0	0.001209163
TCGA-D1-A1NY	0.021217145	0	0.015759034	0.093839846	0.204273578	0	0.010585775	0.042552854	0	0	0.09005865	0	0.408016274	0.060883663	0.033246637	0	0	0.019566543	0	0	0
TCGA-AP-A0LP	0.000951215	0	0	0.066915687	0.237699475	0	0.019229117	0.097376814	0	0	0.080390779	0.016748869	0.19877271	0.086053846	0.144402306	0.026476221	0	0.024982961	0	0	0
TCGA-AP-A059	0.008207249	0	0.055134477	0.390883824	0	0.083877378	0.023350759	0.05301018	0	0	0.072749804	0	0.160437953	0.074322976	0.064884701	0.007750696	0	0.005390003	0	0	0
TCGA-BS-A0V7	0.026651757	0	0.041868503	0.138096291	0.321354999	0.056280181	0.046498164	0.092463868	0.017531842	0	0.058979141	0.012690184	0.043935928	0.009653285	0.107847603	0.014112458	0	0.011862146	0	0	0.000173651
TCGA-A5-A0R8	0.027273637	0	0.074526264	0.169681147	0.231292636	0	0	0.072667982	0	0	0.080630583	0.008187889	0.082159848	0.044412771	0.085681746	0.024881092	0.00056644	0.04320426	0	0	0.054833706
TCGA-D1-A17F	0.005133192	0	0.036211886	0.191707532	0.172775171	0	0.06715099	0.146848418	0	0	0.052116747	0.00519686	0.12552364	0.028938714	0.123563869	0.032337432	0	0.012495549	0	0	0
TCGA-A5-A0GI	0.026730616	0	0.021573434	0.139475429	0.067432726	0	0.024182495	0.159132868	0	0	0.129868895	0.014682199	0.254325526	0	0.100493975	0	0.011798446	0.050303392	0	0	0
TCGA-QS-A5YQ	0	0	0.066364128	0.210399544	0.148256865	0	0.030068656	0.126605633	0	0.005877024	0.035442399	0.005095191	0.221927989	0.043933904	0.085480161	0.008449612	0	0.012098893	0	0	0
TCGA-A5-A1OF	0.025030832	0	0.039175027	0.248746627	0.014437877	0.066941342	0.063133742	0.152145924	0	0.017443671	0.004035887	0.009306326	0.173966859	0.072475057	0.070750191	0	0.034294173	0	0.008116464	0	0
TCGA-KP-A3W3	0	0.001173863	0.016819963	0.018431529	0.162574097	0	0.040390384	0.028195143	0	0	0.046949082	0	0.315698382	0.10747303	0.228575813	0.019633673	0	0.014085043	0	0	0
TCGA-AJ-A3OK	0.006357835	0	0.050518555	0.173813489	0.263431811	0	0	0.069914005	0.055692569	0	0.026394591	0	0.004367748	0.059892956	0.213632974	0.01014447	0	0.065838998	0	0	0
TCGA-D1-A17U	0.016802156	0	0.043740553	0.08689425	0.115156718	0.000182685	0.012194176	0.085346707	0	0	0.048819081	0	0.441883892	0.03513198	0.071685272	0.03941187	0	0.002750661	0	0	0
TCGA-BG-A221	0.063380834	0	0	0.019282046	0.155566716	0.046708796	0.045535496	0.009283762	0	0.021386138	0.033205551	0	0.294574778	0.109011301	0.122489424	0	0.045525635	0.031490946	0	0	0.002558577
TCGA-AP-A1DH	0.057048104	0	0.081336606	0.316807992	0.019689281	0.128922652	0.043654479	0.040421366	0	0	0.098616033	0	0.05916813	0.059180147	0.060224526	0.006829219	0	0.027077909	0	0	0.001023556
TCGA-A5-A0G5	0.017596145	0	0.133857163	0.294479559	0.000155944	0.126915852	0.0782165	0.044761662	0	0	0.017089742	0	0.098720905	0.059186774	0.115589514	0.007619486	0	0	0.005810753	0	0
TCGA-EY-A1GE	0.047472529	0	0.024880645	0.060462048	0.310820669	0	0.055332638	0.03007021	0.021559638	0.006192681	0	0	0.334393747	0.016634466	0.083437599	0	0	0.001854557	0.005413037	0	0.001475535
TCGA-DI-A1BU	0.031340946	0	0	0.244002675	0.138377319	0.042834475	0.075898231	0.03647045	0	0	0.105230107	0.001220832	0.117740418	0.083187693	0.071397788	0.008810802	0	0.043488266	0	0	0
TCGA-D1-A17L	0.013978958	0.030288141	0.090048723	0.137736503	0.200042661	0	0.023508003	0.153586207	0	0.008233105	0.019587971	0.007766931	0.162505759	0.059136453	0.078955677	0.007113265	0	0.007511643	0	0	0
TCGA-AX-A2HG	0.05054357	0	0	0.347023796	0.02891486	0.116200127	0.059150317	0.009168955	0	0	0.102958999	0	0.064234177	0.048009682	0.095505091	0.002485333	0	0.075658261	0	0	0.000146832
TCGA-D1-A17B	0.017467171	0	0.029990975	0.059641037	0.050432036	0	0	0.164506191	0	0	0.085896461	0	0.422921112	0.012075043	0.039360966	0.011344912	0	0.022438499	0	0	0.083925596
TCGA-AX-A06J	0.005879904	0	0	0.261060359	0	0	0.039378486	0.176376478	0	0	0.071059495	0.033278155	0.301993743	0	0.03317241	0	0.042978568	0	0.014910697	0.019911704	0
TCGA-B5-A0K8	0.086241686	0	0	0.095405221	0.27041351	0	0.042134211	0.161312239	0	0.030328157	0.028755657	0	0.10472849	0.058289602	0.069628283	0	0.021464688	0.031298257	0	0	0
TCGA-D1-A0ZV	0	0.012510007	0.05450406	0.156425791	0.16600344	0	0	0.082910116	0	0.005746456	0.035913995	0.004456378	0.190312966	0.018485086	0.216687291	0.04195716	0	0.014087253	0	0	0
TCGA-AP-A056	0	0	0.008701708	0.124532942	0.061582139	0.007654628	0.028956742	0.073214322	0.012530339	0.033632007	0.01692805	0	0.407691497	0.042976	0.114006327	0	0.001030394	0	0.066562906	0	0
TCGA-D1-A163	0.008495648	0	0.053779028	0.040288959	0.24004302	0.048639703	0.030462302	0.038317088	0.017211977	0.006989342	0.020130407	0	0.350026828	0.068723814	0.056375946	0.01484963	0	0.005666309	0	0	0
TCGA-AX-A1C9	0.001667123	0	0.115208686	0.052357191	0.228414363	0	0.052588464	0.049781386	0.025478478	0	0.057127676	0.005445648	0.214391124	0.10042243	0.030097615	0.002072643	0	0.064947173	0	0	0
TCGA-DF-A2KV	0.004338394	0	0.004243469	0.049944075	0.206796046	0	0.00687516	0.064567569	0	0	0.120853847	0	0.32577639	0.028362923	0.02778889	0	0	0	0.021266534	0	0.139186704
TCGA-AX-A05W	0.002701802	0	0.087818613	0	0.107074116	0	0.022337037	0.019069664	0.015297431	0	0.085464184	0	0.467595436	0.00458728	0.12010695	0	0	0.057734147	0	0.010213341	0
TCGA-AP-A0LJ	0.005900821	0	0	0.140413293	0.125711045	0	0	0.12989523	0	0	0.101302067	0.000596681	0.307067222	0.009864719	0.025986811	0.102198611	0	0.0510635	0	0	0
TCGA-D1-A17N	0.006433197	0	0	0.23665155	0.047262361	0.009204535	0.046716865	0.231553521	0	0	0.120429703	0	0.179657343	0.042842281	0.017475428	0.009220497	0	0.052552721	0	0	0
TCGA-KP-A3W1	0.026144593	0	0.010602565	0.313460394	0.077368895	0.070284114	0.040809611	0.016372654	0	0	0.077318857	0	0.031441703	0.160840583	0.138650321	0.010663279	0	0.024173459	0	0	0.001868971
TCGA-EO-A3KW	0	0.02888431	0	0.002868491	0.24276678	0.012440817	0.01238238	0.051468439	0.01690319	0	0.028932628	0	0.29379975	0.100781563	0.157466158	0	0.028651639	0.022653856	0	0	0
TCGA-D1-A17S	0.012764507	0	0	0.023121027	0.173167502	0	0	0.093529658	0	0.033619408	0.009202454	0	0.482937326	0.025297335	0.131329831	0	0	0.015030953	0	0	0
TCGA-B5-A3FH	0.006543426	0	0.092993398	0.038965693	0.125661923	0	0.039364227	0.063578904	0	0	0.055385196	0	0.385120206	0.036648189	0.107967877	0.005032473	0	0.01062267	0	0	0.032115818
TCGA-BS-A0V6	0.050405328	0	0.147010804	0.029476754	0.317287583	0	0.029006104	0.029253065	0	0	0.042326994	0	0.102682258	0.017095722	0.100046981	0.03171646	0.071433833	0.026187351	0	0	0.006070762
TCGA-B5-A1MR	0.006668882	0.000106672	0.070611656	0.24603466	0	0.099637628	0.008037849	0.074607458	0	0.051509531	0	0	0.307212327	0.049432116	0.081376053	0	0	0.004765168	0	0	0
TCGA-AJ-A23N	0.034078747	0	0	0.057621682	0.138183813	0	0.025109149	0.019868356	0	0	0.019548045	0	0.433087633	0.067926406	0.17348157	0.020013866	0	0.011080732	0	0	0
TCGA-AP-A0LM	0.176098258	0	0.038551439	0.217738047	0.069433895	0.071503812	0.029784816	0.091970849	0	0	0.059557881	0	0.049688161	0.063992537	0.050080128	0	0	0.080203624	0	0	0.001396555
TCGA-BS-A0TA	0	0	0.033127074	0.569296718	0	0.124174219	0.068134365	0.01323719	0	0	0.073742727	0.005545887	0.015868454	0.029737885	0.025563166	0.007413752	0.001763213	0.029758167	0	0	0.002637183
TCGA-AP-A05N	0.124394736	0	0.067367225	0	0.122431957	0	0.018551717	0.075814317	0.021296633	0	0	0	0.444381675	0.016814403	0.060165396	0	0.029608151	0.018667167	0.000506625	0	0
TCGA-EC-A1QX	0	0	0.012868566	0.323905652	0	0	0.033847814	0.136646568	0	0.04033234	0.138508085	0.003601658	0.187041126	0.059393756	0.03530937	0	0	0	0.021481988	0	0.007063077
TCGA-AX-A05Z	0.029770401	0	0	0.382983344	0.001929677	0.064516886	0.059787183	0.103445687	0	0.001501995	0.02286947	0	0.133069499	0.088085897	0.091376509	0.01484981	0	0.005813643	0	0	0
TCGA-AX-A06F	0.047023782	0	0.017444272	0.208810095	0.06023866	0.038235646	0.044573847	0.045489945	0	0.002388184	0.015286638	0.012052347	0.18041641	0.130899667	0.165657215	0.021485658	0	0.009997632	0	0	0
TCGA-BK-A0CB	0	0	0.000982265	0.028442878	0.141939546	0	0.007042058	0.071455485	0	0	0.060231633	0.017074245	0.452986533	1.35E-05	0.137660918	0	0.033434209	0.048736747	0	0	0
TCGA-AX-A06H	0.023795554	0.001383268	0.051550134	0.22223909	0.068528829	0.044091076	0.039026544	0.134928594	0.158672423	0	0	0	0.16836533	0.051242126	0.027268267	0.002213385	0	0.00669538	0	0	0
TCGA-2E-A9G8	0.038138231	0	0.1313832	0.094474825	0.186068695	0.01149456	0.108180867	0.062777801	0.001809323	0	0.033521788	0	0.111256285	0.094583506	0.038880968	0	0.049394937	0.038035013	0	0	0
TCGA-SJ-A6ZI	0.03146631	0	0.048184837	0.214934708	0.143257664	0.05529079	0.078689044	0.087634107	0	0	0.058015892	0	0.060856311	0.035775108	0.057854487	0.028504018	0	0	0.014679742	0	0.084856981
TCGA-AJ-A8CT	0.040305435	0	0.146469564	0.213069048	0.167922684	0	0.027263592	0.111680532	0	0	0.027977853	0.003764789	0.091360253	0.090225648	0.059205131	0.000107609	0	0.020647861	0	0	0
TCGA-B5-A0K0	0.003460479	0	0	0.28252306	0.126630533	0.023419753	0.140261752	0.115758929	0.06363062	0.031017028	0	0	0.037037774	0.070462652	0.047194807	0.039530961	0	0.019071652	0	0	0
TCGA-EO-A3B1	0.043059655	0	0.031847383	0.097662136	0.267307726	0.00546808	0	0.061666017	0	0	0.043283235	0.018378582	0.279370186	0.033112589	0.053046448	0.002348818	0.017492145	0.042514432	0	0	0.003442567
TCGA-EO-A3B0	0.008509358	0	0.040191246	0.021446623	0	0.005767488	0.047595735	0.051612245	0.04617305	0	0.015453818	0	0.490062876	0.073015032	0.133689947	0.00726944	0	0.059213143	0	0	0
TCGA-E6-A2P9	0.021391924	0	0.075287291	0.201013876	0.103201715	0.062706357	0.056757519	0.05869934	0.040648034	0	0.032496703	0	0.126926575	0.06543599	0.102573661	0.008515921	0	0.044345095	0	0	0
TCGA-AP-A0LF	0.003071344	0	0.219888278	0.316758147	0.03522369	0.083903346	0.009510941	0.069773711	0	0.027598062	0.065536184	0.005075228	0.064917598	0.026499147	0.027524762	0	0	0.044719561	0	0	0
TCGA-BG-A0MO	0.030112305	0	0.017979907	0.096110789	0.123175409	0.016194022	0.04082689	0.175957159	0	0	0.020104742	0	0.213536704	0.051307987	0.125074786	0.086961462	0	0.002657837	0	0	0
TCGA-D1-A15X	0.013768898	0	0.035590536	0.273154006	0.098826818	0.122971103	0.065254327	0.013383457	0	0.035315257	0.08677192	0	0.020360275	0.109433489	0.014555126	0.004851516	0.021762264	0.074000441	0	0	0.010000569
TCGA-DI-A1NN	0.037415651	0	0.010946381	0.065901412	0.166979042	0.005076767	0.035652941	0.071406775	0	0	0.011332406	0.00330769	0.308638975	0.059198704	0.15642202	0.040682502	0	0.027038734	0	0	0
TCGA-AX-A06L	0.060150852	0	0.002760538	0.108496422	0.088213678	0	0.079668831	0.137672066	0	0.051597159	0	0	0.316055018	0.060660649	0.077369013	0.009189175	0	0.0081666	0	0	0
TCGA-AP-A1DK	0.064178021	0	0.054665206	0.198335436	0.109866691	0.067559455	0.065191115	0.102798092	0.003237307	0	0.105495231	0	0.054151333	0.070285912	0.022644573	0.002163609	0	0.078993418	0	0	0.0004346
TCGA-D1-A160	0.018597234	0	0.038683064	0.185090566	0.187270977	0.002685426	0.094394017	0.098375073	0	0	0.027092141	0.007575519	0.185650931	0.067536223	0.062357288	0.003676617	0	0	0.021014923	0	0
TCGA-FI-A2F4	0.053430376	0	0.023508248	0.272153119	0.071468036	0.050935108	0.099864634	0.107993973	0	0.053331583	0	0.007666562	0.018028989	0.114202737	0.117377289	0.005489631	0	0.00247077	0	0	0.002078947
TCGA-EO-A3AU	0.058298411	0	0	0.095172438	0.239395668	0.044363646	0.114678158	0.015597673	0	0.007243154	0.031970364	0.012224761	0.194296864	0.011690856	0.024244066	0	0.146778732	0	0	0.004045208	0
TCGA-EY-A548	0.028855071	0	0.031818095	0.089405107	0.100693824	0	0.023024116	0.13900686	0.006185786	0	0.05408972	0	0.200871239	0.051546792	0.188363951	0.069031571	0	0.017107869	0	0	0
TCGA-A5-A0GW	0.017681387	0	0.146615027	0.253444726	0.00425039	0.063013505	0.079756977	0.105047443	0	0.015263145	0.015497355	0.001859578	0.100400735	0.046268611	0.047390929	0.011492941	0.071017833	0.020999418	0	0	0
TCGA-B5-A11Y	0.023616626	0	0.051516468	0.273034958	0.023001313	0	0.086607751	0.146897442	0	0	0.107997777	0.011989672	9.85E-05	0.125509523	0.097763833	0.011161493	0	0.025990108	0	0	0.014814494
TCGA-AP-A0LI	0	0.002472068	0.052445336	0.281524104	0.065530057	0.004802206	0.062335317	0.153898732	0	0	0.123512714	0	0.064733629	0.074710104	0.069390612	0.00288633	0	0.04175879	0	0	0
TCGA-D1-A17M	0.063723207	0	0.038248509	0.087865299	0.182692691	0	0.066416338	0.050063721	0	0	0.036394091	0.000547419	0.336775917	0.041011164	0	0.037388418	0.056862417	0.00201081	0	0	0
TCGA-BS-A0UF	0.001119104	0	0.119398934	0.161648603	0.050762867	0.020295038	0.052989707	0.066623747	0	0	0.051261982	0	0.292308843	0.068557041	0.09405589	0.002023442	0	0.018954801	0	0	0
TCGA-AJ-A3NF	0.063830424	0	0.000266145	0.105825685	0.236364138	0	0.01014422	0.092097588	0.034107296	0	0.009743162	0	0.118726895	0.140138536	0.120380302	0.029420873	0.004866841	0.034087896	0	0	0
TCGA-A5-A0GG	0.016216856	0	0.118487721	0.086574191	0.206290465	0	0.046595861	0.109035342	0	0	0.039360428	0.003331981	0.091147347	0.099631008	0.077335474	0.044324135	0	0.06166919	0	0	0
TCGA-D1-A0ZO	0.010802399	0	0	0.120368086	0.27856791	0	0.060673028	0.078100774	0	0	0.052733683	0.024275985	0.100434222	0.167468486	0.041712417	0.014362852	0	0.050500158	0	0	0
TCGA-B5-A11W	0.05303491	0	0.078034391	0.05539875	0.273382662	0.003361312	0.007657973	0.068703673	0	0.045096503	0	0	0.364170596	0.00476454	0.031071744	0	0	0	0	0	0.015322947
TCGA-A5-AB3J	0.084736531	0	0.090994795	0.084070093	0.286174806	0	0.02334159	0.064486096	0.000251935	0	0.050204867	0	0.175968045	0.018509769	0.070350995	0	0	0.050910479	0	0	0
TCGA-A5-A0GJ	0.00311972	0	0.00035686	0.138031158	0.172144919	0	0.020873247	0.126942375	0	0	0.097305476	0.015329728	0.249596832	0.035768312	0.025107126	0.02572799	0	0.089696254	0	0	0
TCGA-E6-A8L9	0	0	0.001140465	0.158734941	0.175063583	0	0.052050557	0.081842498	0	0.143243886	0.08427275	0	0.040277812	0.022644802	0.126768712	0	0.052452308	0.061507684	0	0	0
TCGA-AJ-A3OJ	0.037277478	0	0.059233283	0.215421848	0.092889441	0.05472125	0.042559655	0.035851749	0	0	0.019361067	0	0.227447131	0.046333503	0.155161676	0	0	0.004470386	0	0	0.009271532
TCGA-B5-A11G	0.07080349	0	0.120744421	0.173728145	0.169417435	0	0.128955251	0.102760899	0	0.012483444	0.040438604	0.015702252	0.013718727	0.069868303	0.067233162	0.000730635	0	0.013415232	0	0	0
TCGA-BG-A2L7	0.027650863	0	0.110429327	0.20907058	0.094427094	0.026035618	0.064036448	0.129030463	0	0.032337756	0.002682983	0.001920672	0.131925859	0.065774292	0.100361153	0.001678025	0	0.002638866	0	0	0
TCGA-B5-A5OC	0.04298966	0	0.068237009	0.246049819	0.114899808	0.073494292	0.056879515	0.016360488	0.069421102	0	0	0	0.063335143	0.110528671	0.098268999	0.021084256	0	0.016419908	0	0	0.002031331
TCGA-B5-A11X	0.030151126	0	0.274073166	0.160375423	0.010932202	0.100283788	0.062196945	0.016068892	0	0	0.026659536	0.012124521	0.061038321	0.071912749	0.066501921	0.039796661	0	0.067884747	0	0	0
TCGA-EO-A1Y7	0.009775414	0	0.009908109	0.244924803	0.011217416	0	0.11858681	0.124070443	0	0	0.122563504	0	0.133141268	0.032776316	0.129756805	0	0.010434693	0.052844421	0	0	0
TCGA-FI-A2CY	0	0.000905703	0	0.039966918	0.270307039	0	0.017017035	0.097892469	0	0.005301484	0.021278515	0	0.243123631	0.033116595	0.209617118	0.019786023	0.038718625	0	0.002968845	0	0
TCGA-B5-A0JX	0.023971323	0	0.016907869	0.075443534	0.229820951	0	0.033988614	0.15238142	0	0	0.034414528	0	0.240109551	0.087690255	0.068367134	0.000445194	0.00109662	0.035363007	0	0	0
TCGA-BS-A0UM	0.063383364	0	0.033768702	0.129127608	0.098374215	0	0.0714612	0.154113493	0.019842525	0	0.016390533	0	0.200329591	0.075857911	0.098247653	0.008028537	0	0.031074669	0	0	0
TCGA-D1-A169	0.016938652	0	0	0.128333112	0.101483075	0	0.010252853	0.134763955	0	0	0.072252862	0	0.182302126	0.095821376	0.208891587	0.00959679	0	0.030633943	0	0	0.008729668
TCGA-BG-A0MC	0	0	0.14211877	0.114627119	0.238513981	0	0.015470917	0.10493964	0	0	0.146209126	0.015846162	0.107604897	0.012956147	0.061339973	0.010499119	0	0.02709866	0	0	0.002775487
TCGA-BG-A0MH	0.083255847	0	0.149762474	0.18296578	0	0.02377065	0.096108384	0.065616911	0	0	0.031267226	0	0.053161697	0.114192629	0.10403198	0.026299244	0.005571861	0.063995317	0	0	0
TCGA-AX-A0J1	0.030384424	0	0.008616783	0.207393818	0.105112161	0	0.08697804	0.136473087	0	0	0.059036464	0	0.082962073	0.086314817	0.087189617	0.044882094	0.029709062	0.034947562	0	0	0
TCGA-PG-A917	0.056865793	0	0.051330126	0.301655866	0.056246461	0.021956741	0.058758692	0.086274763	0	0	0.020248879	0.001670906	0.096320319	0.144353148	0.096312665	0.000641222	0	0.00736442	0	0	0
TCGA-QS-A5YR	0	0	0.286524009	0.108271564	0.123452092	0	0.021103445	0.037691857	0	0.031270738	0.005549932	0.002220951	0.193598747	0.024631555	0.093674993	0.037697751	0	0.00624855	0	0	0.028063815
TCGA-D1-A102	0.0734909	0	0.013179421	0.091848199	0.152915607	0.057549245	0.015406165	0.104281486	0	0.012337288	0.034428174	0	0.227842154	0.029307884	0.138340075	0.005689223	0	0.04338418	0	0	0
TCGA-EY-A215	0.043316617	0	0.029207102	0.216889797	0.102395153	0.153939167	0.119256922	0.127318355	0	0.129506555	0	0.015206048	0.02129159	0.014685851	0.01548052	0	0.011506322	0	0	0	0
TCGA-BG-A0VW	0.022872706	0	0.030830159	0.121578639	0.192212745	0	0.053077262	0.05947435	0	0.013606248	0.045408419	0.003466646	0.231777601	0.072436487	0.08568601	0.052923655	0	0	0.014649074	0	0
TCGA-A5-A0G1	0.007972866	0	0.017709683	0.46561468	0	0.073897979	0.030146653	0.089320583	0	0.084827695	0.028995455	0.017915279	0.008310018	0.084819242	0.0440205	0.009230862	0.00372456	0.033493944	0	0	0
TCGA-BS-A0VI	0.011186893	0	0.015275088	0.027645681	0.177309157	0	0.003975408	0.058328793	0	0	0.055635671	0	0.495240411	0	0.045258245	0	0.075229674	0.034914979	0	0	0
TCGA-A5-A0GN	4.94E-05	0.014433894	0	0.075991421	0.273183102	0.009292694	0.025516836	0.153201884	0	0	0.015612008	0.023853762	0.227185081	0.019070876	0.004869851	0.08135056	0.011060119	0.065328499	0	0	0
TCGA-BG-A0VZ	0.051560795	0	0.056359599	0.228275778	0.119608957	0	0.054700212	0.166479267	0	0	0.015235122	0.011697002	0.080487095	0.092678157	0.067077385	0.034118049	0	0.021722583	0	0	0
TCGA-B5-A0JS	0.000196356	0	0.025712993	0.030773571	0.096138466	0	0.000940992	0.127441302	0.072498375	0	0.292947356	0	0.215926145	0.013150557	0.083762172	0.02332338	0	0.017188334	0	0	0
TCGA-EO-A3AV	0	0	0.159718462	0.216977005	0.0061233	0.064375975	0.040404471	0.045978646	0	0.017648601	0.124482516	0	0.066465511	0.134998985	0.054276237	0	0	0	0	0	0.06855029
TCGA-EY-A1GC	0	0.002880519	0.154289785	0.19806011	0.042881783	0	0.038385547	0.099232781	0	0	0.055255146	0.00183089	0.101945347	0.090991179	0.18090754	0.007079083	0	0.02326532	0	0	0.002994971
TCGA-AX-A2HJ	0.016568695	0	0	0.122208832	0.149504703	0.018652856	0.033875179	0.114168029	0	0	0.050536446	0	0.235801715	0.0688331	0.137100036	0.012595246	0	0.040155163	0	0	0
TCGA-BK-A13C	0.016244634	0	0	0.020111562	0.254170074	0	0	0.051571939	0	0.001483031	0.024392273	0.046648774	0.243278598	0	0.172402091	0	0.120310813	0.035774565	0	0.004900961	0.008710686
TCGA-AX-A2IN	0.043533831	0	0.137336287	0.13760449	0.01696264	0	0.105215737	0.025158891	0.003534618	0	0.06782139	0	0.160095726	0.086426964	0.178277033	0.038032393	0	0	0	0	0
TCGA-B5-A0K7	0.037520765	0	0.06726262	0.193748431	0.149250987	0.036769999	0.069345521	0.161039576	0	0	0	0	0.087390639	0.058119499	0.114083167	0.024846775	0	0	0.000622022	0	0
TCGA-A5-A0GQ	0.014544677	0.051572999	0	0.071735852	0.100473655	0	0	0.120144783	0	0.061216464	0	0.013073215	0.257178944	0.077100291	0.086503458	0	0	0	0.084465412	0	0.06199025
TCGA-BG-A0M2	0.007493918	0	0.002742974	0.014101831	0.300449169	0	0.033110626	0.087416916	0	0	0.022998731	0	0.496265188	0	0.016548952	0	0	0	0.018871695	0	0
TCGA-EY-A5W2	0	0	0	0.229290432	0.104266271	0.015918972	0.100456735	0.038757036	0	0	0.085131612	0.019534893	0.281089811	0.033407841	0.084279333	0	0	0.007867065	0	0	0
TCGA-AJ-A8CV	0	0	0.024635478	0.246708481	0.073081534	0.000568542	0.059216883	0.128492732	0	0	0.064268647	0.015474718	0.105186796	0.075202918	0.145853223	0.024930732	0	0.024942374	0	0	0.011436941
TCGA-D1-A1O8	0.027105065	0	0.151936968	0.317096687	0	0.093671195	0.042777972	0.036018096	0	0.023164122	0.033565946	0	0.110199597	0.021158857	0.125443845	0.00840141	0	0.006384001	0	0	0.003076239
TCGA-B5-A11O	0.018797655	0	0.005099671	0.047830632	0.260866877	0	0.007148351	0.115239826	0	0.004134824	0.020796503	0	0.314292927	0.034436276	0.048835004	0.054537132	0	0.000501922	0.001311786	0	0.066170614
TCGA-B5-A0K2	0.024420816	0	0.084594898	0.134334823	0.33757965	0	0.000878172	0.076704704	0	0.053858002	0.011046132	0.003848437	0.08581073	0.05448289	0.080518638	0.043393541	0	0.007714891	0	0	0.000813676
TCGA-BG-A0M8	0.008412275	0	0.186202081	0.126832404	0.128868829	0	0.016722559	0.109020236	0	0.007923324	0.02245078	0	0.228587416	0.074613716	0.05324892	0.003280987	0	0.033679634	0	0	0.000156839
TCGA-AJ-A3BK	0.003904989	0	0	0.192610439	0.197134022	0	0.052308701	0.128658757	0	0.027549092	0.006171607	0.020385198	0.223591224	0.037782896	0.102311053	0.007546937	0	4.51E-05	0	0	0
TCGA-BG-A18B	0.001611185	0	0	0.152240786	0	0.144042316	0.031831228	0.039824152	0	0	0.173882464	0	0.162086105	0.04807051	0.131802099	0.041603107	0	0.073006048	0	0	0
TCGA-EO-A22T	0.066297258	0	0.057355668	0.11562285	0.10542657	0.009092423	0.106039044	0.075550369	0.005123807	0.065980722	0.011082747	0	0.229636936	0.043959779	0.087639649	0	0.011014412	0.010177765	0	0	0
TCGA-A5-A0R7	0.004835379	0.002820662	0.060943728	0.230095834	0.203527255	0.001764829	0.028580841	0.166608299	0	0	0.018545843	0.018058857	0.166999721	0.037366342	0.022886449	0	0.036097231	0.000868731	0	0	0
TCGA-B5-A0K6	0	0	0.030620692	0.073326128	0.211543127	0	0.02767896	0.159352264	0	0	0.127532164	0.008802703	0.162763176	0.019221417	0.088093016	0.036966103	0	0.05410025	0	0	0
TCGA-AJ-A3EK	0.064946477	0	0.091935305	0.136729229	0.102570726	0.079176419	0.070885926	0.034200983	0	0.001272478	0.011426246	0	0.158426293	0.064254562	0.144875775	0.010582953	0	0.020886459	0	0.005276044	0.002554125
TCGA-A5-A0GR	0	0.019890435	0.32269297	0.20821525	0.068423864	0	0.049392146	0.142664445	0	0	0.03968162	0.005193367	0.031296178	0.01876384	0.059881952	0.004820539	0	0.029083394	0	0	0
TCGA-D1-A174	0.015000832	0.0056537	0.046755952	0.327668694	0	0	0.063967914	0.20563886	0	0	0.079249785	0	0.140036065	0.067945139	0.023401103	0.005014337	0	0.01966762	0	0	0
TCGA-AX-A2H4	0.004112988	0	0.039408238	0.231119007	0.06244306	0.101817115	0.04828536	0.035332356	0.037445432	0.041721079	0	0	0.058675503	0.204739825	0.098670584	0	0	0.025598422	0	0.01063103	0
TCGA-B5-A0JZ	0.004939965	0	0.0497838	0.236936371	0.103685007	0.002890244	0.048369417	0.111175745	0	0	0.074210207	0	0.133992943	0.071084117	0.07603401	0.020333614	0	0.066564559	0	0	0
TCGA-D1-A16Q	0.053929638	0	0.035045117	0.296636747	0.135244019	0	0.065089409	0.166173401	0	0	0.036621029	0.018795578	0.031455084	0.033747855	0.061749685	0.037007598	0	0.028504839	0	0	0
TCGA-B5-A0JR	0	0	0	0.311972008	0.044842548	0.069923644	0.101510402	0.020923191	0	0	0.086683755	0.019413318	0.067545792	0.126089142	0.058516629	0.016523833	0	0.076055737	0	0	0
TCGA-KJ-A3U4	0.08163392	0	0.068735229	0.162124094	0.128789967	0.010033578	0.078635886	0.056991854	0	0	0.01425777	0.009703239	0.074158561	0.162803936	0.062255526	0	0.046538655	0.043337784	0	0	0
TCGA-B5-A11I	0	0.06798561	0	0.050976123	0.05622638	0	0.025951724	0.067387115	0.008658444	0	0.020093635	0	0.40954069	0.068465789	0.208963907	0	0	0.015750582	0	0	0
TCGA-AX-A063	0.031782979	0	0.022347019	0.33238864	0.093332793	0.049381222	0.089651648	0.096007072	0	0.01385372	0.01433694	0.006380372	0.046020703	0.053823112	0.083402671	0.05594155	0	0.011349558	0	0	0
TCGA-BS-A0UA	0.013992954	0.003001274	0.062959024	0.132397749	0.146476141	0	0.034780185	0.140616882	0	0	0.01577943	0	0.268958653	0.039363016	0.09986459	0.004737884	0.020354521	0.016717696	0	0	0
TCGA-D1-A16I	0.076586909	0	0.000351268	0.200546029	0.004488644	0	0	0.098662056	0	0.013929531	0.010686827	0.0076927	0.467896446	0.053376703	0.042155571	0.010165663	0	0.013461652	0	0	0
TCGA-D1-A1NX	0.072143436	0	0.001765114	0.0445278	0.158246482	0	0.00255118	0.08438772	0	0.008656475	0.016070681	0	0.43842932	0.093092555	0.052651988	0.001793158	0	0.025684091	0	0	0
TCGA-A5-A1OG	0.065444808	0	0.009986925	0.253098769	0.133204645	0.016159263	0.14908941	0.09943569	0	0	0.039871317	0.008307141	0.061953879	0.080391138	0.081890881	0	0	0.001166135	0	0	0
TCGA-D1-A162	0.042997852	0	0.018336884	0.032576608	0.136947529	0	0.008009848	0.05926326	0	0	0.035511885	0	0.415120549	0.019901656	0.138307543	0.074695592	0.001874964	0	0.01645583	0	0
TCGA-B5-A11L	0	0	0.19227639	0.02442684	0.259321871	0	0.010201442	0.07735198	0	0	0.037432895	0	0.273653664	0.056373832	0.001633536	0.028004054	0	0.007303359	0.010485432	0	0.021534707
TCGA-E6-A2P8	0.010220771	0	0.029411487	0.126549036	0.180218145	0.011342829	0.064679925	0.033888994	0.006449439	0	0.03217267	0	0.153005524	0.15018908	0.169357048	0.010703267	0	0.021811785	0	0	0
TCGA-H5-A2HR	0.015437188	0	0.02126669	0.202852911	0.020931549	0.021451273	0.00262392	0.079187441	0	0	0.063789922	0.04288739	0.308699533	0.027462937	0.13475265	0	0.025311839	0.033344754	0	0	0
TCGA-D1-A0ZS	0.130459056	0	0.007364835	0.172143358	0.002200662	0	0.001278876	0.106880364	0	0.013185422	0	0	0.423507622	0.019512771	0.041966352	0	0.020276304	0	0.054567878	0	0.006656502
TCGA-AX-A2H2	0.014215656	0	0.066837867	0.115719337	0.075531233	0.007754107	0.077647067	0.067979414	0.04663201	0	0.070576584	0	0.163485971	0.15902532	0.114594864	0.007944347	0.012056223	0	0	0	0
TCGA-BG-A0LX	0.053592954	0	0.032290167	0.133309648	0.154753758	0	0.081236472	0.138429065	0.014515735	0	0.040272634	0	0.18196473	0.081719836	0.030742769	0.019969402	0	0.037202829	0	0	0
TCGA-A5-A3LP	0.023999438	0	0	0.060293705	0.144056727	0	0.06698162	0.014695974	0	0	0.044265905	0	0.490597816	0.036697391	0.077835892	0	0.03411628	0.006459251	0	0	0
TCGA-D1-A2G0	0.017852893	0	0.00082942	0.392231782	0	0.150799741	0.06694686	0	0	0.00769572	0.109181375	0	0.032228284	0.05104246	0.095544334	0.010362038	0	0.064912705	0	0	0.000372387
TCGA-D1-A3DH	0.017476142	0	0.002601243	0.014487305	0.116788321	0	0.053628883	0.027221107	0	0	0.100110815	0	0.551685778	0	0	0	0.086028291	0.029972114	0	0	0
TCGA-BG-A0M7	0.014138735	0	0.061462444	0.133665137	0.185638821	0	0.001440424	0.087184583	0	0.023422369	0.005284821	0.005918896	0.341451018	0.043377655	0.091453046	0.005562051	0	0	0	0	0
TCGA-B5-A0KB	0.028502282	0	0.00747385	0.043278756	0.113602917	0	0.007172858	0.053142831	0	0.012072689	0.022561896	0	0.377947369	0.011030839	0.085833089	0	0.053168631	0	0.125509611	0	0.058702382
TCGA-D1-A3JP	0.056818722	0	0.03877449	0.078309283	0.227003424	0	0.024628599	0.050091783	0.021888115	0	0.070356752	0.048336373	0.079054475	0.052726775	0.118253007	0.062024297	0	0.071733905	0	0	0
TCGA-EO-A3AZ	0	0.000465575	0.009683805	0.233940338	0.007637579	0.037706359	0.066342479	0.102946197	0	0.006355169	0.059135627	0	0.208205213	0.104044357	0.126484255	0.010004566	0	0.027048482	0	0	0
TCGA-EO-A22X	0.048650058	0	0.052174707	0.083615375	0.138679447	0.001735293	0.090207684	0.026137909	0	0.036832412	0.018993552	0.003282889	0.25012859	0.075588529	0.140189795	0	0	0.018516929	0	0	0.015266831
TCGA-AP-A05O	0.040292145	0	0	0.253475624	0.090646269	0.070811079	0.037431488	0.022791061	0	0	0.048853328	0	0.094222916	0.052848628	0.144296684	0.089237421	0	0.055093357	0	0	0
TCGA-PG-A6IB	0	0.001530312	0.057890591	0.343844241	0.000556848	0.060193627	0.040275861	0.071213095	0	0	0.043124186	0.014640473	0.126607671	0.085427338	0.126644016	0.007570664	0	0.020481077	0	0	0
TCGA-AJ-A3BD	0.029606215	0	0.03029907	0.235158167	0.088130898	0.019280871	0.05573608	0.149332569	0	0	0.052525214	0.042303599	0.088999136	0.093860846	0.075476625	0.010587984	0	0.028702729	0	0	0
TCGA-AJ-A3QS	0.019349437	0	0.078566595	0.119890045	0.151368866	0.020602638	0.06716943	0.033070931	0.03690384	0	0.079357616	0	0.129232261	0.09889071	0.082580982	0.005654203	0.001479849	0.075882597	0	0	0
TCGA-EY-A214	0.051691552	0	0.070634114	0.055825865	0.14154974	0	0.027464762	0.092767723	0	0	0.046342429	0	0.16931372	0.060346837	0.048537816	0	0.112567468	0	0	0	0.122957974
TCGA-DF-A2KY	0.00294613	0	0	0.141664668	0.052006231	0.027613517	0.097387526	0.030919334	0	0.05827503	0.072242637	0.032040075	0.092797263	0.15003059	0.242077	0	0	0	0	0	0
TCGA-B5-A1MU	0.006577805	0	0	0.01458744	0.105056594	0	0.01313256	0.036392196	0.005603858	0	0.027594473	0	0.611893421	0.082777502	0.082794416	0	0	0.013589735	0	0	0
TCGA-A5-A2K5	0	0	0	0.081404538	0.098838541	0.001884829	0.007375807	0.054570612	0.040779044	0	0.144846712	0	0.182475237	0.108655439	0.169399098	0.018813245	0	0.090956899	0	0	0
TCGA-B5-A3S1	0.074986343	0	0.044787229	0.044537231	0.227629701	0.001428427	0.149123465	0	0.039992495	0	0.033526839	0	0.076060624	0.173864689	0.106911022	0.025858827	0	0	0	0	0.001293107
TCGA-FI-A2D6	0.047892038	0	0.013554711	0.15959405	0.080768587	0.073626963	0.033259766	0.047450822	0	0.005991065	0.019364091	0.006219083	0.22825078	0.11515756	0.14399239	0.01473147	0	0.010146623	0	0	0
TCGA-EO-A3AY	0.008290372	0	0.078454887	0.303375996	0.009266527	0.021319104	0.021935953	0.091482717	0	0.02488599	0.125451555	0.025156885	0.12126882	0.061833315	0.098676248	0	0.001167536	0	0.007434095	0	0
TCGA-D1-A3JQ	0.035262348	0	0.010793659	0.075386175	0.215326272	0	0.02060105	0.033012953	0	0.039473257	0.071582823	0.005146247	0.224855892	0.010681618	0.153953849	0	0.062371912	0.041551945	0	0	0
TCGA-KP-A3W0	0.068778627	0	0.035153864	0.027906601	0.186250802	0	0.070969604	0.015108174	0.020842856	0	0.022928961	0	0.197661406	0.127157163	0.102772268	0.100480193	0	0.023989479	0	0	0
TCGA-AJ-A3IA	0.070166297	0	0.023464398	0.093391453	0.20340966	0	0.031974564	0.060689913	0	0	0.054091972	0.014312803	0.048146989	0.142796689	0.124538617	0.012450407	0	0.120566238	0	0	0
TCGA-JU-AAVI	0.013256093	0	0.092384816	0.27860645	0.013289091	0.072896485	0.059055354	0.072428483	0	0.059063047	0.055823046	0.000636196	0.034160054	0.096568146	0.068253191	0.047408622	0	0.036170925	0	0	0
TCGA-FI-A2D5	0	0	0	0.072915969	0.214402235	0	0.039808482	0.004792406	0	0	0.080322814	0.013253281	0.105252921	0.136146903	0.179727149	0.019748394	0	0.133629445	0	0	0
TCGA-D1-A15W	0.025614682	0	0.022593035	0.131919142	0.194283162	0	0.007517557	0.078159	0	0	0.06530682	0	0.230779042	0.035686881	0.10375684	0.053823885	0	0	0.021011899	0	0.029548054
TCGA-B5-A1MX	0.029418456	0	0.113515657	0.158277742	0	0.064354104	0.063094422	0.011583272	0	0	0.060191679	0	0.27224922	0.094602738	0.117428141	0.015284571	0	0	0	0	0
TCGA-AX-A2H8	0.093682203	0	0	0.059010276	0.165520276	0	0.053185052	0.03377702	0	0.013915656	0	0.003221943	0.349335475	0.039771481	0.10310672	0.004912037	0.079892616	0	0.000669247	0	0
TCGA-AX-A2IO	0.114678345	0	0.049046249	0.070016838	0.219846822	0	0.074047648	0.010674733	0	0	0.051550984	0	0.223832557	0.068988053	0.066527071	0	0.009832915	0.040957783	0	0	0
TCGA-B5-A5OD	0	0.109110757	0.003477187	0.106121469	0.104513351	0	0.04246601	0.072732454	0.016739445	0	0.065367059	0	0.209043682	0.011195296	0.149517422	0.075006294	0	0	0.034709573	0	0
TCGA-BG-A0VV	0.062211007	0	0.044106043	0.095351109	0.287716343	0	0.034343813	0.08360726	0	0	0.067738646	0.008469589	0.151452091	0.02165906	0.077625728	0.040278421	0	0.023591763	0	0	0.001849125
TCGA-BK-A6W3	0.008551576	0	0	0.128340238	0.221071487	0.001820809	0.148419295	0.009944722	0	0	0.077133541	0.014188621	0.071373174	0.166112197	0.095037813	0.013947891	0	0.037438614	0	0.006620021	0
TCGA-A5-A2K7	0	0	0	0.057426294	0.195580155	0	0.049632427	0.041919031	0	0.003230102	0.003202961	0	0.374050637	0.028201613	0.121924517	0	0.037538789	0	0.087213943	0	7.95E-05
TCGA-AP-A0L9	0	0.027166439	0	0.031398852	0.006588638	0	0.052871996	0.092398203	0.003819096	0	0.066651591	0	0.576395855	0.06548533	0.02256578	0	0	0	0.05465822	0	0
TCGA-AP-A052	0	0.064125668	0	0.018678803	0.135010152	0	0.031848677	0.062250745	0	0	0.037405855	0.020824369	0.390348976	0.029708585	0.115829542	0	0.08909723	0	0.004871398	0	0
TCGA-AP-A05D	0.014018768	0	0.00025022	0.132785523	0.185228768	0	0.000383753	0.051292836	0	0.016912908	0.014029137	0.057706593	0.399805994	0.050610785	0.035504424	0.026588133	0	0.014882158	0	0	0
TCGA-KP-A3W4	0.034729128	0	0	0.062312277	0.285026724	0	0.051439354	0	0.041948078	0.002892022	0.04659032	0	0.007514568	0.083089646	0.179902167	0	0.125385439	0.079170277	0	0	0
TCGA-BG-A0MS	0.033772411	0	0	0.054100782	0.270229488	0	0.024956347	0.058926835	0	0.014901098	0.028999649	0	0.389875141	0.057369222	0.037691397	0	0	0.025341746	0	0	0.003835884
TCGA-BS-A0TD	0.037552135	0	0.037997587	0.047540885	0.248747926	0	0.004581228	0.022556036	0	0.013906769	0.056641465	0	0.382438822	0.034001626	0.01038647	0.026995009	0.023321227	0	0.037910985	0	0.01542183
TCGA-BG-A0W1	0	0	0.043898442	0.054415107	0.23211596	0	0.026144773	0.104690106	0	0	0.15041288	0.02315999	0.013761356	0.042687975	0.231832488	0	0	0.076880923	0	0	0
TCGA-AJ-A3TW	0	0	0.011298656	0.059399626	0.085536494	0.034803577	0.012412227	0.038579258	0	0.003946016	0.037462143	0.078448898	0.342828497	0.096438856	0.151309339	0.04001928	0	0	0.007517135	0	0
TCGA-BG-A0MU	0.005640703	0	0.097422858	0.151471056	0.057340418	0	0	0.218154996	0	0	0.03962146	0.005737967	0.285823745	0.041077667	0.088799356	0.000424751	0	0	0.008485024	0	0
TCGA-A5-A1OJ	0.075052527	0	0	0.136861413	0.234415526	0	0.028151665	0.113546916	0	0	0.11284958	0.008236701	0.097820858	0.002135157	0.045330769	0	0.029018724	0.07884542	0	0	0.037734744
TCGA-D1-A17D	0.004581545	0	0.00135661	0.103085156	0.086268371	0	0.009302476	0.139468462	0	0	0.066245931	0	0.461396345	0.01942858	0.012094544	0.013680642	0	0	0.054046241	0	0.029045097
TCGA-A5-A0GX	0	0.000341789	0.002999508	0.355441539	0	0	0.042397489	0.189208067	0	0	0.092404503	0	0.179059127	0.028073942	0.076266423	0.019468893	0	0.014338721	0	0	0
TCGA-B5-A11U	0.06713776	0	0.016932183	0.083204627	0.130737065	0.037515606	0.070136554	0.006055159	0	0	0.062305789	0	0.295427367	0.091901023	0.052667038	0	0	0.066101506	0	0	0.019878323
TCGA-PG-A914	0.035891852	0	0	0.05019977	0.147515961	0	0.096411343	0.04586128	0	0	0.051908368	0.00340108	0.413801726	0.059100279	0.055495241	0.003671866	0.036741233	0	0	0	0
TCGA-EY-A210	0.036427337	0	0.038749819	0.126610431	0.001493811	0.010604603	0.115515753	0.052505323	0.07320253	0	0.029059358	0	0.177808271	0.076167877	0.204288457	0.039106681	0	0.018459749	0	0	0
TCGA-AJ-A3EJ	0	0.059709941	0.010976953	0	0.084116882	0	0.040874232	0.046567033	0.034157765	0.015495707	0	0	0.450248309	0.043202398	0.143857766	0	0.0318424	0.038950613	0	0	0
TCGA-DF-A2L0	0.016953074	0	0.016663531	0.066363	0.093922726	0	0.003267958	0.138676071	0	0.038588469	0.005105047	0	0.386212195	0.072269098	0.133394813	0	0	0.028584018	0	0	0
TCGA-B5-A0K4	0.000921437	0.003987269	0.009141531	0	0.0282428	0	0.02178497	0.087260273	0	0.002634375	0.046662094	0	0.502869126	0	0.097426848	0	0.151231518	0.047837759	0	0	0
TCGA-D1-A1NU	0.046192099	0	0.036658373	0.05105201	0.127932497	0	0.080461806	0.022229793	0	0	0.042433065	0	0.399873528	0.049599702	0.063692456	0	0.055061846	0.024812824	0	0	0
TCGA-A5-A0GD	0.014254183	0	0	0.057442225	0.17268349	0	0.019589126	0.156668914	0	0.000319794	0.058199516	0.028124374	0.066858232	0.059613029	0.207819707	0.13711874	0	0.021308668	0	0	0
TCGA-E6-A1M0	0.035444481	0	0.045670113	0.150743681	0.12613071	0.055647401	0.059668733	0.048349008	0	0	0.04977724	0	0.239943065	0.066454354	0.086236478	0.011594368	0	0.024340368	0	0	0
TCGA-EO-A1Y5	0	0	0.039039852	0.185196819	0.1177368	0	0.04143228	0.111882115	0	0	0.024490633	0	0.227736249	0.101660678	0.096126096	0.026938046	0	0.027760432	0	0	0
TCGA-B5-A0JY	0.059417276	0	0.023424412	0.121882119	0.17807039	0.006369602	0.082106527	0.033071935	0	0	0.038436805	0	0.257287175	0.033927442	0.133061245	0	0	0.032945073	0	0	0
TCGA-A5-A0GM	0.056105367	0	0.010498216	0.060013458	0.124061252	0	0	0.120408068	0	0	0.051825431	0	0.463104333	0.0230545	0.066604525	0	0	0	0.021612437	0	0.002712413
TCGA-AJ-A3BI	0	0	0.061668784	0.285826556	0.032687736	0.008730146	0.002132008	0.117031672	0	0	0.076388565	0.004681988	0.156078105	0.018303925	0.122789248	0	0.046450272	0.067230995	0	0	0
TCGA-A5-A0R9	0	0	0.021761035	0.212238589	0.14880504	0	0.025925908	0.144903954	0	0	0.046027012	0.050000425	0.150786922	0.06420868	0.11239389	0.00733958	0	0.015608966	0	0	0
TCGA-EY-A4KR	0.023403367	0	0.020769115	0.106901876	0.121034033	0	0.02064757	0.066504516	0	0.005037593	0.110207754	0	0.275129977	0.127845764	0.117641822	0.004876614	0	0	0	0	0
TCGA-AJ-A5DV	0	0	0.185635826	0.031677144	0.097689625	0	0.030600616	0.053667854	0	0	0.046540967	0	0.196248694	0.01838924	0.103910501	0.145550901	0	0	0.002011233	0	0.0880774
TCGA-QF-A5YS	0	0	0.015458692	0.142251223	0.232001152	0	0.027909308	0.075442755	0	0.009716621	0.049537908	0.005004168	0.284831676	0.033030161	0.060298945	0.042809767	0	0	0.020975967	0	0.000731657
TCGA-BS-A0TG	0	0	0.044313598	0.046604809	0.280655838	0	0	0.071297249	0	0.010929417	0.065527884	0.00362117	0.305716667	0.03416881	0.084684623	0	0.033542759	0.018937177	0	0	0
TCGA-BG-A0RY	0	0.009605276	0.005625197	0	0.165628375	0	0.021130511	0.05557583	0	0.091879774	0	0	0.477283256	0.008954283	0.01628832	0.075941415	0	0	0.072087762	0	0
TCGA-B5-A0K3	0.019976376	0	0.040089407	0.079501574	0.11785005	0	0.036202262	0.110600877	0	0	0.074223321	0	0.310485695	0.042508569	0.102380458	0.021873977	0	0.023330134	0	0	0.020977299
